# Supplementary material for: LncRNA RUS shapes the gene expression program towards neurogenesis
Source: Life Sci Alliance. 2022 Jun 10;5(10):e202201504. doi: 10.26508/lsa.202201504 (PMC9187872; doi:10.26508/lsa.202201504)
Supplement: Supplementary file 1 [file LSA-2022-01504_TableS1.xlsx]

## Sheet: Sheet1
Reagent/Resource	Reference or Source	Identifier or Catalog Number
Experimental Models
C57BL/6J (M. musculus)	Jackson Lab	NA
Dh5α	NEB	C 29871
Hek 293T	LGC standards	ATCC® CRL-11268™
Neuro-2a	LGC standards	ATCC® CCL-131™
Neuro-2a FRT	this study	NA
Neuro-2a - full-length RUS	this study	NA
Neuro-2a-∆5'RUS	this study	NA
Recombinant DNA
Indicate species for genes and proteins when appropriate
pLKO-TRC-Puro	Addgene	#10878
pLKO-scr-Puro	Addgene	#1864
pLKO-shRUS-Puro	this study	NA
pLKO-scr-GFP	this study	NA
pLKO-shRUS-GFP	this study	NA
pMD2.G	Addgene	#12259
psPAX2	Addgene	#12260
pAdMl3-(MS2)3	gifted	NA
pcDNA5-FRT	Thermo Fischer	V601020
pcDNA5-FRT-5xMS2	this study	NA
pcDNA5-FRT-RUS	this study	NA
pcDNA5-FRT-RUS-5xMS2	this study	NA
pcDNA5-FRT-5'∆RUS-5xMS2	this study	NA
pLenti-CMV-GFP-Hygro	Addgene	#17446
pLenti-CMV-GFP-Puro	Addgene	#17448
pLenti-RUS	this study	NA
pLenti-FRT	this study	NA
pCSFLPe	addgene	#31130
Antibodies
Donkey DyLight550-αIgG-mouse	Thermo Fischer	SA5-10167
Donkey DyLight550-αIgG-rabbit	Thermo Fischer	SA5-10039
Donkey DyLigth488-αIgG-mouse	Thermo Fischer	SA5-10166
Donkey DyLigth488-αIgG-rabbit	Thermo Fischer	SA5-10038
Goat Gfap	Santa Cruz	sc-6170
Rabbit Glast1	Thermo Fischer	# PA5-80012
Mouse β-tubulin III	Covance	MMS-435P
Mouse BrdU	BioRad	MCA2483GA
Mouse Map2	Abcam	#11267
Rabbit caspase3 (Asp175)	cell signalling	#9664
Mouse Sox2	Thermo Fischer	MA1-014
Rabbit IgG	cell signaling	#2729
Rabbit Lbr	abcam	ab122919
Oligonucleotides and sequence-based reagents
shRNAs	This study	Table S2
PCR primers	This study	Table S2
RUS probes	LGC	Table S2
Chemicals, enzymes and other reagents
e.g. drugs, peptides, recombinant proteins, dyes etc.
DNAse (RNAse free)	roche / sigma aldrich	4716728001
Fast SYBR® Green Master Mix	Thermo Fischer	4385614
M-MLV Reverse Transcriptase	Thermo Fischer	28025013
murine RNAse Inhibitor	NEB	M0314L
Phusion Hf-DNA Polymerase	NEB	M0530L
Proteinase K (RNAse free)	Thermo Fischer	AM2548
RNase A, DNase and protease-free	Thermo Fischer	EN0531
RNAse H	NEB	M0297L
T4 DNA Ligase	NEB	M0202L
T4 DNA Polymerase	NEB	M0203S
Protein A Agarose	Millipore	16-125
Protein G Agarose	Millipore	16-266
Amylose resin	NEB	E 8021S
AMPure XP	Beckan Coulter	A63881
FirstChoice™ RLM-RACE Kit	Thermo Fischer	AM1700M
Pierce™ Protein A/G Magnetic Beads	Thermo Fischer	88802
Dynabeads™ MyOne™ Streptavidin C1	Thermo Fischer	65001
NEBNext® Ultra™ II DNA Library Prep with Sample Purification Beads	NEB	E7103L
NEBNext® Multiplex Oligos for Illumina®	NEB	E6440S
AflII	NEB	R 0520L
Age I, recombinant	NEB	R 0552 S
Age I-HF	NEB	R 3552 S
ApaI	NEB	R0114S
BamH I-HF	NEB	R 3136 S
EcoR I-HF	NEB	R 3101 S
KpnI-HF	NEB	R3142 L
B-27® Supplement (50X), serum free	Thermo Fischer	17504001
DMEM, high glucose, GlutaMAX™ Supplement	Thermo Fischer	61965-059
DMEM/F12	Thermo Fischer	11330-057
FCS	PAN Biotech	P40-37 500
Neurobasal medium	Thermo Fischer	21103-049
poly-D-Lysine HBr	Sigma-Aldrich	P7280
Recombinant Human FGF-basic (154 a.a.)	peprotech	100-18B
Trypsin-EDTA (0.05%), phenol red	Thermo Fischer	25300-062
GlutaMAX™ Supplement	Thermo Fischer	35050038
Trypsin	Promega	Cat#V5111
LysC	Promega	Cat#V1671
ReproSil-Pur 120 C18-AQ, 1.9 μm	Dr. Maisch GmbH	Cat#r119.aq.
Software
Ape - plasmid editor	https://jorgensen.biology.utah.edu/wayned/ape/
ImageJ	https://imagej.nih.gov/ij/index.html
python 2.7	https://www.python.org/download/releases/2.7/
annaconda	https://docs.anaconda.com/
bowtie 2	http://bowtie-bio.sourceforge.net/bowtie2/index.shtml
	(Langmead & Salzberg, 2012)
Star 2.0	https://github.com/alexdobin/STAR/releases
	(Dobin, et al., 2012)
Rsem	https://github.com/deweylab/RSEM
	(Li & Dewey, 2011)
samtools	http://www.htslib.org/doc/samtools-index.html
	(Li, et al., 2009)
deeptools	https://deeptools.readthedocs.io/en/develop/
	(Ramirez, et al., 2016)
bedtools	https://bedtools.readthedocs.io/en/latest/
	(Quinlan & Hall, 2010)
MACS1.4	https://github.com/liulab-dfci/MACS
	(Feng, et al., 2011)
Meme Suit	https://meme-suite.org/meme/
	(Bailey, et al., 2015)
Homer	http://homer.ucsd.edu/homer/
	(Heinz, et al., 2010)
PANTHER	http://geneontology.org/docs/go-enrichment-analysis/
	(Mi , et al., 2013)
MaxQuant (version 1.5.5.1 or 1.6.1.0)	https://www.maxquant.org/
	(Cox & Mann., 2008)
Perseus (version 2.0.3)	https://www.maxquant.org/
	(Tyanova, et al., 2016)
R 4.0.2	https://www.r-project.org/about.html
Rstudio	https://www.rstudio.com/
rmarkdown	https://rmarkdown.rstudio.com/
Biocoductor	https://bioconductor.org/
dplyr	https://dplyr.tidyverse.org/
magrittr	https://magrittr.tidyverse.org/
knitr	https://www.r-project.org/nosvn/pandoc/knitr.html
ggplot	https://ggplot2.tidyverse.org/
biomaRt	https://m.ensembl.org/info/data/biomart/index.html
	(Smedley, et al., 2009)
DESeq2	https://bioconductor.org/packages/release/bioc/html/DESeq2.html
	(Love, et al., 2014)
SummarizedExperiments	https://bioconductor.org/packages/release/bioc/html/SummarizedExperiment.html
SummaryTools	https://cran.r-project.org/web/packages/summarytools/index.html
GenomicRanges	https://bioconductor.org/packages/release/bioc/html/GenomicRanges.html
	(Lawrence, et al., 2013)
Rsubread	https://bioconductor.org/packages/release/bioc/html/Rsubread.html
	(Liao, et al., 2019)
takeLower.py	https://github.com/bdo311/chirpseq-analysis/blob/master/takeLower.py
Other
Illumina NexSeq 500	Illumina
Q Exactive™ HF Hybrid Quadrupol-Orbitrap™ mass spectrometer	Thermo Fisher Scientific	IQLAAEGAAPFALGMBFZ
real time pcr detection system, 384 wells	Biorad	CFX384
Mastercycler nexus gradient	Eppendorf	6331000017
STEPONE PLUS 96-well RT PCR SYS	Thermo Fischer	4376599
