# Supplementary material for: LncRNA RUS shapes the gene expression program towards neurogenesis
Source: Life Sci Alliance. 2022 Jun 10;5(10):e202201504. doi: 10.26508/lsa.202201504 (PMC9187872; doi:10.26508/lsa.202201504)
Supplement: Supplementary file 3 [file LSA-2022-01504_TableS3.xlsx]

## Sheet: Expression_day_5
baseMean	log2FoldChange	lfcSE	stat	pvalue	padj	symbol	shCON_1	shCON_2	shCON_3	shCON_4	shRUS_1	shRUS_2	shRUS_3	shRUS_4
64.6282	-0.186935	0.216767	-0.862377	0.38848	0.513506	Xkr4	0.9	0.56	0.79	0.71	0.55	0.43	0.61	0.81
2.40865	1.31523	1.00393	1.31008	0.190168	NA	Gm1992	0.25	0.21	0.57	0.24	1.04	0.2	0.25	0.88
19.745	0.624961	0.371479	1.68236	0.0924991	0.161911	Rp1	0.08	0.22	0.12	0.1	0.18	0.15	0.18	0.33
13.3291	0.350296	0.414191	0.845734	0.397701	0.522474	Gm6085	0.4	0.31	0.38	0.47	0.34	0.3	0.39	0.26
5.72927	-0.104604	0.657829	-0.159014	0.873658	0.919628	Gm6123	0.73	1.8	1.61	1.52	0.85	1.02	1	1.71
1652.37	0.17645	0.0938159	1.88081	0.0599976	0.11291	Mrpl15	68.96	73.57	69.67	78.96	75.96	71.82	74.45	64.62
17.0544	-0.275031	0.484985	-0.567091	0.570652	0.684035	Gm37144	0.58	1.11	0.54	0.3	0.26	0.48	0.77	0.34
1341.7	-0.309597	0.0909367	-3.40453	0.000662782	0.00213968	Lypla1	65.31	65.47	70.93	72.28	66.09	53.12	54	64.4
0	NA	NA	NA	NA	NA	Gm37988	7.64	0.9	0.79	0	1.36	1.13	4.03	3.6
1081.8	0.00591329	0.0922438	0.064105	0.948887	0.968327	Tcea1	71.54	73.94	75.78	64.7	62.26	54.61	57.06	67.59
5.3483	-0.146089	0.666727	-0.219114	0.826561	0.886067	Gm6104	3.69	3.31	2.78	4.43	2.54	2.94	2.62	2.21
326.741	0.0297137	0.132725	0.223874	0.822855	0.883786	Gm37277	12.4	10.03	11.37	9.94	8.94	7.71	9.19	12.05
2272.59	0.18804	0.0693948	2.70972	0.00673406	0.0168297	Rgs20	69	64.17	65.28	59.45	54.99	60.42	68.77	73.36
3.25898	-1.24645	0.920281	-1.35442	0.175603	NA	Gm17100	0.66	0.37	0	0.43	0	0	0.65	0
5407.26	0.0366878	0.0689108	0.532395	0.594452	0.704114	Atp6v1h	103.88	111.15	108.34	108.06	100.02	92.61	98.41	93.86
2684.89	-0.0354767	0.0863907	-0.410655	0.681326	0.775386	Rb1cc1	42.25	37.22	37.15	37.48	36.94	32.71	34.91	42.78
114.455	-0.125015	0.142315	-0.878436	0.379707	0.504324	4732440D04Rik	0.97	0.88	0.84	1.22	0.74	0.93	0.75	0.91
120.939	-0.738672	0.161915	-4.56209	5.06472e-06	2.47726e-05	St18	2.05	1.34	1.15	1.42	0.88	0.86	0.9	1.43
1.86649	0.743391	1.05666	0.70353	0.481725	NA	Gm37108	6.64	10.26	7.36	10.17	12.92	8.97	11.52	8.37
2002.82	0.142915	0.097944	1.45916	0.144522	0.234064	Pcmtd1	28.14	22.3	24.87	20.34	20.49	18.48	19.04	27.48
85.4134	-1.15317	0.295253	-3.90572	9.3945e-05	0.000362424	Gm38372	1.59	0.86	1.15	0.88	0.41	0.33	0.25	0.82
1.36318	0.434172	1.29648	0.334885	0.737712	NA	Gm9826	0.21	0.1	0.18	0.19	0	0.22	0.12	0.06
11.2197	0.032044	0.455473	0.0703533	0.943912	0.965651	Gm26901	0.56	0.25	0.33	0.51	0.44	0.37	0.22	0.3
31.4176	0.423697	0.288764	1.46728	0.142301	0.231269	Sntg1	0.33	0.22	0.27	0.31	0.61	0.43	0.24	0.6
0.652024	2.92534	2.07727	1.40826	0.159053	NA	Gm16284	0	0	0.17	0	0.41	0	0.35	0.54
1.04939	-2.52134	1.71631	-1.46905	0.14182	NA	Gm15452	3.22	3.44	2.61	4.9	1.5	1.13	2.14	0.44
5.65456	0.234578	0.609661	0.384768	0.700409	0.790404	Gm36964	0	0.31	0.59	1.41	0.61	0.3	0.36	0.96
1103.29	0.0778004	0.072292	1.0762	0.281839	0.398875	Rrs1	22.74	23.03	22.93	23.71	19.22	20.72	21.94	21.28
2244.63	0.234423	0.0642447	3.64891	0.000263352	0.000926773	Adhfe1	41.37	39.13	39.8	36.13	39.82	37.9	37.49	45.05
39.2151	-1.09466	0.250327	-4.37293	1.22589e-05	5.59477e-05	2610203C22Rik	2.57	2.71	2.45	2.43	1.21	1.32	1.01	1.78
644.446	-0.938567	0.0838526	-11.1931	4.4098e-29	2.53859e-27	Vxn	11.3	10.55	10.72	9.78	5.01	4.65	4.28	4.96
2339.72	-0.758004	0.0946057	-8.01224	1.12634e-15	1.91126e-14	Mybl1	34.42	27.75	32.81	26.18	15.27	12.46	12.97	18.16
3050.64	-0.0334807	0.101803	-0.328877	0.742249	0.824043	Vcpip1	14.53	11.85	12.62	11.76	10.57	9.4	9.04	13.76
26.2852	-0.523135	0.321119	-1.6291	0.103292	0.177112	1700034P13Rik	1.66	1.7	1.33	1.48	1.63	0.79	0.96	1.32
750.424	-0.527983	0.0901675	-5.85558	4.7534e-09	3.76826e-08	Sgk3	11.62	11	11.61	10.4	6.95	5.5	5.8	7.56
0.929536	-2.32366	1.62766	-1.42761	0.153405	NA	Gm6195	0.37	0.64	0.31	0.15	0.13	0	0	0
14.1949	-1.24519	0.497531	-2.50274	0.0123234	0.0286735	Mcmdc2	0.72	0.36	0.21	0.18	0.11	0.12	0.11	0.23
562.055	0.295934	0.160278	1.84638	0.0648366	0.120438	Snhg6	34.41	50.86	43.35	56.16	54.66	56.82	48.28	38.46
5.06615	0.546414	0.690229	0.791642	0.428569	0.553543	Snord87	0	23.2	0	0	0	0	0	0
16.1349	-0.0141726	0.38089	-0.0372091	0.970318	0.982009	Tcf24	0.18	0.26	0.22	0.17	0.15	0.19	0.16	0.19
103.611	-0.621016	0.156781	-3.96105	7.46206e-05	0.000293949	Ppp1r42	3.91	6.33	4.32	4.4	2.47	2.17	2.33	2.59
6084.86	0.172785	0.0725545	2.38145	0.0172447	0.0385838	Cops5	182.52	196.98	190.36	186.25	192.03	174.1	186.26	186.94
2595.76	-0.184246	0.101421	-1.81664	0.0692725	0.127283	Cspp1	54.63	46.76	49	41.47	33.21	33.41	35.29	44.86
3116.98	-0.137984	0.0937432	-1.47194	0.141038	0.229382	Arfgef1	32.37	29.76	28.37	24.1	24.9	23.47	20.7	27.49
3338.82	-0.339342	0.132419	-2.56263	0.0103883	0.0246901	Prex2	25.18	15.7	17.47	14.91	10.67	10.69	8.14	17.36
32.7387	-0.455581	0.281878	-1.61623	0.106044	0.181191	A830018L16Rik	0.35	0.34	0.41	0.34	0.23	0.26	0.3	0.38
7.44484	-0.121958	0.53278	-0.228909	0.81894	0.880963	Gm2383	0.42	0.37	0.34	0.4	0.37	0.37	0.17	0.3
8880.41	0.205162	0.0845655	2.42607	0.0152634	0.0347134	Sulf1	85.2	77.46	81.17	74.98	83.76	74.69	67.55	92.41
412.453	-0.234108	0.114386	-2.04664	0.0406932	0.081294	Slco5a1	2.71	1.86	2.07	2.1	1.58	1.37	1.44	1.93
2454.51	0.145327	0.0990811	1.46675	0.142444	0.231445	Ncoa2	17.36	12.33	16.06	13.66	11.56	11.11	11.9	17.54
2870.5	0.375136	0.0717857	5.22577	1.73434e-07	1.07909e-06	Tram1	38.5	38.02	35.23	30.49	40.97	37.96	37.95	43.26
1094.42	-0.058313	0.0776439	-0.751031	0.452634	0.577031	Lactb2	19.03	17.84	18.83	18.08	14.08	13.12	13.69	17.06
5.3008	-0.943909	0.674825	-1.39874	0.161889	0.256896	Gm38319	0.24	0.18	0.2	0.24	0.12	0.06	0.03	0.22
25.3324	-0.105922	0.300617	-0.352348	0.724577	0.809961	Gm5523	1.17	0.98	1.47	1.05	1.03	0.87	1.04	0.64
724.356	0.184366	0.0865669	2.12975	0.0331919	0.0682792	Eya1	8.7	6.92	7.75	7.1	6.4	6.6	7.03	8.3
3.40079	0.538118	0.840416	0.6403	0.521978	NA	Msc	0.13	0.32	0.05	0.04	0.17	0.1	0.25	0.12
0.279086	1.64065	3.0844	0.53192	0.594782	NA	Smt3h2-ps4	0	0	1.27	0	0	0	5.72	0
4.03468	0.766517	0.809512	0.946889	0.343696	0.465593	Rpl5-ps1	1.07	1.25	1.12	2.32	0.86	1.2	1.53	0.79
13.8033	-0.0986805	0.477114	-0.206828	0.836144	0.89287	Gm10566	0.29	0.35	0.7	0.2	0.39	0.42	0.39	0.19
44.357	0.23479	0.244639	0.959741	0.337186	0.45886	Kcnb2	0.17	0.15	0.13	0.12	0.12	0.12	0.1	0.2
437.428	-0.623454	0.0903291	-6.90203	5.12654e-12	5.82975e-11	Terf1	13.36	12.25	13.06	13.59	7.01	7.43	6.73	8.61
21.4318	-0.409797	0.340313	-1.20418	0.228522	0.338695	Gm37509	0.3	0.21	0.33	0.14	0.06	0.12	0.1	0.32
12.2533	0.39115	0.437238	0.894593	0.371005	0.494896	Sbspon	0.21	0.28	0.22	0.32	0.35	0.24	0.24	0.19
38.782	-0.288667	0.265547	-1.08707	0.277008	0.393405	4930444P10Rik	1.13	1.29	1.71	1.9	1.06	1.23	1.23	0.94
17660.5	0.425751	0.0779156	5.46426	4.64835e-08	3.16729e-07	Rpl7	1224.77	1298.8	1243.93	1246.56	1464.53	1451.05	1514.46	1422.56
2367.94	0.432875	0.0564675	7.66591	1.77574e-14	2.68967e-13	Rdh10	24.08	23.29	22.95	22.11	26.53	24.8	25.45	28.31
1375.8	-0.202098	0.0736884	-2.74261	0.00609534	0.0154274	Stau2	22.34	19.5	20.99	19.5	15.51	15.12	13.55	17.27
2024.13	0.0425905	0.0730312	0.583182	0.559771	0.67436	Ube2w	43.15	39.93	35.21	39.68	34.12	32.45	32.9	40.52
2538.29	-0.498224	0.069489	-7.16982	7.50945e-13	9.51111e-12	Eloc	185.41	184.87	174.88	164.03	121.49	115.91	121.12	123.34
1779.94	0.069752	0.0808091	0.863169	0.388044	0.513217	Tmem70	40.75	47.08	41.74	43.89	39.64	39.73	38.5	39.39
61.7039	0.0928253	0.219747	0.422418	0.67272	0.768565	Ly96	3.22	4.09	4.98	3.31	4.79	3.28	4.06	3.84
2.75298	-0.720587	0.997129	-0.722662	0.469888	NA	Gm5828	0.39	0.24	0.32	0.31	0.31	0.3	0.19	0.37
42.2596	0.768063	0.243847	3.14977	0.00163396	0.00480261	Jph1	1.01	0.24	0.32	0.3	0.33	0.58	0.46	0.41
440.518	-0.61846	0.127086	-4.86648	1.13606e-06	6.20552e-06	Gdap1	6.54	4.69	5.88	5.22	3.1	2.42	2.91	3.98
6.74797	-0.648568	0.575878	-1.12622	0.26007	0.374489	Rbm6-ps1	0.36	0.21	0.28	0.24	0.31	0.14	0.17	0.18
218.003	-1.34193	0.153374	-8.74939	2.14512e-18	4.73028e-17	Pi15	2.04	1.82	1.77	1.6	0.6	0.49	0.45	0.86
11.6445	-0.754541	0.461457	-1.63513	0.102022	0.175276	Crispld1	0.16	0.19	0.19	0.18	0.1	0.04	0.11	0.14
4.61038	-0.673235	0.771097	-0.873087	0.382616	0.507733	Il17f	0.45	0.07	0.25	0.11	0.07	0.09	0.24	0.13
1679.94	-0.990835	0.0650538	-15.231	2.20155e-52	7.5338e-50	Mcm3	40.71	36.74	36.11	37.82	15.62	16.71	17.59	18.1
39.1257	-0.0289291	0.24818	-0.116565	0.907205	0.942234	6720483E21Rik	1.16	1.51	0.94	0.85	1.01	0.92	0.83	0.92
8070.82	0.845888	0.0642591	13.1637	1.41941e-39	2.04916e-37	Paqr8	48.85	45.88	48.67	42	65.89	67.31	69.5	82
12.2542	0.357574	0.433145	0.825529	0.409071	0.534335	Gm28064	0.21	0.54	0.26	0.31	0.4	0.4	0.64	0.57
1196.61	-0.250925	0.0751932	-3.33706	0.000846683	0.00266994	Efhc1	24.31	26	23.58	22.1	17.07	16.37	16.86	19.09
530.098	0.389314	0.0972174	4.00457	6.21294e-05	0.000248343	Tram2	3.36	2.79	2.65	2.61	2.79	3.2	3	3.83
514.405	-0.421232	0.092529	-4.55243	5.303e-06	2.58219e-05	Tmem14a	21.45	21.49	21.08	21.52	14.22	12.67	11.85	15.94
203.689	-0.48223	0.135073	-3.57014	0.000356793	0.00122096	Gsta3	8.33	9.88	8.16	7.8	5.23	4.59	4.3	5.32
17.5344	-0.15587	0.470201	-0.331498	0.740268	0.822907	Gm7094	0	0.79	0.31	0.4	0.18	0.36	0.2	0
231.592	0.104956	0.124721	0.841528	0.400052	0.524758	Kcnq5	1.46	1.55	1.4	1.21	1.43	1.19	1.04	1.66
7.96929	-0.279333	0.528789	-0.528249	0.597326	0.706522	Gm7658	1.83	1.67	2.31	1.99	1.47	1.64	1.09	1.68
157.34	-0.0255343	0.135876	-0.187923	0.850937	0.903082	Rims1	1.61	1.57	1.42	1.93	1.72	1.22	1.49	1.5
5.72964	0.162669	0.720796	0.22568	0.82145	0.882842	Gm27028	0.92	0.55	0.11	0.25	0.33	0.22	0.13	0.23
2597.53	0.816477	0.0681482	11.9809	4.4744e-33	3.86366e-31	Ogfrl1	16.76	19.39	20.48	15.21	25.06	26.46	27.1	32.91
430.543	-1.09515	0.0997294	-10.9812	4.70794e-28	2.50715e-26	B3gat2	5.59	4.86	5.04	5.04	2.76	2.13	2.56	2.58
2863.37	-0.263453	0.0655918	-4.01656	5.9054e-05	0.000237127	Smap1	78.19	63.89	77.04	65.03	45.76	52.38	50.89	57.92
1258.3	0.338178	0.0935946	3.61323	0.000302412	0.00105003	Sdhaf4	68.96	75.73	74.24	73.05	81.03	80.85	85.12	72.03
1531.85	-0.197768	0.113249	-1.74631	0.080757	0.144632	Fam135a	17.08	16.25	15.95	14.21	13.37	10.71	10.71	17.49
100.361	0.840228	0.159816	5.25747	1.46054e-07	9.18001e-07	Col9a1	0.95	0.74	0.88	0.9	1.43	1.19	1.43	1.48
5.02324	-0.211329	0.723782	-0.291978	0.770303	0.845125	Tubb4b-ps2	0.19	0.3	0.32	0.05	0.21	0.3	0.12	0.12
0	NA	NA	NA	NA	NA	Gm10222	2797.12	648.1	1230.54	0	0	29.63	0	116.8
0.152531	0.901762	3.53381	0.255181	0.798583	NA	Gm28438	2003.86	2382.49	2206.66	1743.22	1478.2	1627.16	1276.44	1537.88
4.49015	-0.37237	0.701397	-0.530898	0.59549	0.705117	Gm28437	13391	16478.7	15391.9	14247.4	13507.4	12713.3	11290.7	14349.1
4.4033	-0.658776	0.732911	-0.898849	0.368733	0.492672	Gm10925	16674.1	18219.5	18378.9	14799.4	13471.4	12549.6	10863.3	15393
10.9131	0.188347	0.451301	0.417343	0.676428	0.771603	Gm28661	16577.3	18371.5	17996.1	16272.3	15943.7	14749	14403.1	16756.5
95.6175	-0.427789	0.235719	-1.81482	0.0695509	0.127719	Gm29216	13420.7	17223.5	16646.8	16421.1	20769.4	20094.2	21642.5	20444
4580.69	-0.105496	0.068326	-1.54401	0.122585	0.204667	Lmbrd1	61.58	53.71	58.23	57.09	52.99	53.37	49.9	61.3
2803.99	0.232539	0.0852219	2.72863	0.00635985	0.016007	Adgrb3	21.94	19.74	22.26	19.71	21.94	20.65	22.13	26.36
11.097	0.451171	0.529289	0.852409	0.393987	0.518709	2900022M07Rik	0.49	0.45	0.36	0.26	0.41	0.47	0.7	0.12
39.6974	-0.166848	0.280147	-0.595571	0.551462	0.667318	Gm9884	1.53	1.62	1.1	0.95	1.04	0.99	0.83	1.48
18.101	0.139833	0.362006	0.386274	0.699294	0.789627	Gm7846	14.15	18.68	16.39	16.9	11.87	12.51	13.22	12.84
5.84362	-0.599281	0.674634	-0.888305	0.374377	0.498531	Gm5697	0.1	0.11	0.19	0.19	0.08	0.1	0.17	0.1
5.12868	-0.528045	0.658702	-0.801646	0.422758	0.547759	Gm5525	0.9	1.7	1.38	1.26	1.3	0.86	0.92	0.97
0.972748	-0.489707	1.6223	-0.30186	0.762759	NA	Gm6473	0.16	0.04	0.26	0.15	0.12	0.18	0.2	0.05
3965.97	0.0498093	0.0805352	0.618478	0.53626	0.65332	Phf3	44.28	33.76	39.68	36.98	34.02	31.74	34.06	40.85
0.259108	0.180431	3.16289	0.0570462	0.954508	NA	Ptp4a1	75.43	72.88	71.65	62.7	36.12	32.96	31.44	43.3
23.6221	-0.116272	0.342268	-0.339711	0.734074	0.817659	Ptp4a1	7.83	3.73	6.35	5.73	5.35	2.89	2.71	4.31
1.7973	0.243925	1.18434	0.205958	0.836823	NA	Gm19680	3.95	4.22	3.58	4.25	2.89	3.1	2.51	2.45
22.461	-0.0260778	0.312052	-0.0835688	0.933399	0.959197	Khdrbs2	0.52	0.27	0.65	0.54	0.45	0.32	0.72	0.49
0	NA	NA	NA	NA	NA	Gm37724	0.58	0.43	0.56	0.35	0.61	0.63	0.65	0.42
1.39381	0.926002	1.34849	0.686697	0.492274	NA	Gm7114	0.24	0.4	0.15	0.42	0.37	0.54	0.53	0.48
814.073	-0.447928	0.0773872	-5.78815	7.11675e-09	5.49732e-08	Prim2	19.41	18.85	18.71	18.24	12.94	10.69	11.31	11.98
6.63159	-0.383094	0.608655	-0.629411	0.52908	0.646576	1700001G17Rik	0.53	0.27	0.26	0.41	0.44	0.3	0.21	0.14
2181.9	0.453342	0.0598156	7.57898	3.48269e-14	5.07946e-13	Rab23	29.74	26.87	28.69	25.77	32.95	31.73	30.51	35.8
881.556	0.0898995	0.0671065	1.33965	0.180358	0.280518	Bag2	21.11	20.61	19.55	22.24	21.75	22.82	20.85	19.85
0.966442	-1.35546	1.81019	-0.748794	0.453982	NA	Gm37905	0.19	0	0.57	0.41	0.3	0	0.18	1.23
1835.65	-0.444118	0.091468	-4.85544	1.20119e-06	6.53806e-06	Zfp451	17.38	14.16	14.81	13.1	11.12	9.37	9.27	11.7
8.80482	0.73187	0.633999	1.15437	0.248349	0.361243	Gm15455	0.45	0.35	0.34	0.65	0.55	0.48	0.57	0.36
336.586	-0.106647	0.110067	-0.96893	0.33258	0.453963	Bend6	6.66	7.25	6.27	5.4	4.58	4.64	4.64	5.42
26755.9	0.426527	0.132328	3.22326	0.00126738	0.00382992	Dst	99.43	79.62	91.07	89.04	96.94	110.95	118.82	132.76
21.1688	0.174704	0.364003	0.479952	0.631261	0.734775	Gm38157	0.54	0.63	0.38	0.35	0.28	0.53	0.64	0.34
2.56253	-1.84898	1.18374	-1.56198	0.118293	NA	Gm26788	0.52	0.37	0.59	0.53	0.29	0.34	0.23	0.99
5.73807	-0.596916	3.25558	-0.183352	0.854522	0.905379	A930005N03Rik	0.71	0.29	0.41	0.34	0.6	0.72	0.61	0.96
652.089	0.0258031	0.0873007	0.295566	0.767562	0.843368	Ccdc115	16.79	15.87	16.4	17.91	15.36	15.63	14.26	14.03
1.02597	-3.39868	2.07393	-1.63876	0.101263	NA	Gm28306	1.46	0.82	1.2	1.14	0.74	1.3	1.97	0.81
1233.15	-1.02498	0.0646169	-15.8624	1.1549e-56	5.2052e-54	Imp4	30.16	30.4	29.57	31.73	12.98	10.7	11.06	11.98
23.9085	-0.0982518	0.313867	-0.313037	0.754253	0.832756	Ptpn18	0.75	0.93	0.58	0.75	0.92	0.79	0.63	0.67
100.992	-0.0719435	0.158741	-0.453212	0.650396	0.750416	Amer3	1.08	0.95	0.89	0.95	0.72	0.88	0.68	0.85
10139.6	0.270219	0.0815156	3.31494	0.000916644	0.00286804	Arhgef4	72.5	62.52	66.07	66.9	59.48	74.92	72.63	80.81
0.937688	-1.41397	1.97725	-0.715121	0.474534	NA	Gm37224	0.65	0.54	0	0	0	0	0	0.57
31.8171	-0.160842	0.41741	-0.385333	0.699991	0.790059	Gm38336	2.33	2.15	2.37	2.28	1.93	2.16	2.37	2.64
7862.4	-0.00382492	0.0720609	-0.0530789	0.957669	0.974116	Fam168b	80.33	62.51	66.79	64.94	53.94	56.33	54.82	70.74
10.079	0.55644	0.525312	1.05926	0.289483	0.407261	Gm37127	1.09	0.64	0.51	0.68	0.37	0.33	0.44	0.59
6666.64	0.485474	0.0533254	9.104	8.70646e-20	2.18596e-18	Plekhb2	73.38	64.12	70.13	64.64	82.98	80.83	77.32	86.32
1.47138	-1.44842	1.34634	-1.07582	0.282008	NA	Gm37670	1.05	0.82	1.09	1.22	1.22	0.56	0.74	0.9
1880.39	0.282546	0.0739544	3.82054	0.000133159	0.000498812	Hs6st1	19.15	18.5	18.1	18.48	16.75	20.43	18.78	19.97
3.97741	-0.859971	1.24206	-0.692375	0.488702	0.610115	Gm37335	0	2.07	3.64	0.45	2.33	4.41	7.39	5.86
1.75975	-0.551438	1.39571	-0.395096	0.692772	NA	Gm33280	0.41	0.34	0.34	0.33	0.15	0.17	0.19	0.27
4466.1	-0.0747337	0.0617727	-1.20982	0.226349	0.336288	Uggt1	37.54	32	34.73	31.36	26.27	26.8	27.59	34.45
68.4138	-0.0551113	0.185892	-0.29647	0.766871	0.842811	Neurl3	1.07	1.15	1.17	1.09	1.05	0.73	1	1.03
1097.42	0.843885	0.0814732	10.3578	3.85633e-25	1.60137e-23	Arid5a	15.26	13.72	14.73	12.98	20.99	22.89	23.27	21.16
0.356886	-0.553949	2.54817	-0.217391	0.827904	NA	4930403P22Rik	0.39	0.11	0.21	0	0.06	0.22	0.13	0.52
3624.45	0.232015	0.076696	3.02512	0.00248533	0.00698394	Kansl3	33.77	29.77	30.29	29.36	26.54	29.76	31.1	36.81
4.59397	-0.718863	0.758465	-0.947786	0.343239	0.465163	Fer1l5	1.72	1.64	1.61	1.42	0.78	0.75	0.71	1.29
1432.65	-0.182949	0.078088	-2.34286	0.0191367	0.0422948	Lman2l	29.43	24.72	24.09	25.73	19.09	20.89	18.41	24.77
173.451	0.0789568	0.139509	0.565962	0.57142	0.684616	Cnnm4	1.93	1.58	1.36	1.44	1.39	1.24	1.69	1.46
1830.04	0.855595	0.0737386	11.6031	3.97522e-31	2.90348e-29	Cnnm3	17.2	13.56	14.68	16.18	21.27	23.94	24.47	21.58
31.9936	-0.0773277	0.266089	-0.290609	0.77135	0.845771	Ankrd23	6.84	6.3	5.96	5.28	3.98	5.34	5.93	5.12
0	NA	NA	NA	NA	NA	Gm42417	0	0	0	0.71	0.62	0.71	0	0.63
419.065	0.444786	0.116793	3.80832	0.000139912	0.000521784	Ankrd39	10.51	9.64	9.77	10.55	12.68	16.59	14.36	8.94
824.541	-0.00157362	0.0876545	-0.0179525	0.985677	0.990339	Sema4c	12.26	10.2	9.72	9.63	7.95	9.38	10.22	8.93
49.7131	0.0194127	0.248024	0.0782695	0.937614	0.961873	D430040D24Rik	0.88	1.17	0.69	0.98	0.67	1.07	0.96	0.72
15.4627	-0.160363	0.435764	-0.368004	0.71287	0.800604	Fam178b	0.59	0.27	0.91	1.31	0.54	0.71	0.75	0.65
4711.11	0.332749	0.236619	1.40626	0.159646	0.25399	Cox5b	682.59	706.58	727.95	862.85	781.66	911.49	857.02	692.9
4846.31	0.22548	0.0637662	3.53604	0.000406169	0.00137116	Actr1b	71.03	59.86	64.93	71.86	57.98	65.94	65.76	66.99
7.68588	-0.315144	0.551097	-0.571848	0.567425	0.681183	4933424G06Rik	0.55	0.17	0.48	0.27	0.43	0.39	0.16	0.14
11.6253	0.12132	0.423277	0.286621	0.774403	0.848112	Zap70	0.54	0.42	0.3	0.19	0.23	0.19	0.16	0.19
3750.16	-0.031671	0.100959	-0.313702	0.753748	0.832497	Tmem131	28.28	23.79	25.16	22.73	16.96	19.77	21.05	25.75
0.275718	1.62199	3.09541	0.523997	0.60028	NA	Rpl12-ps1	0	0	0	0.82	0.14	0	0.5	0.52
1150.31	-0.309934	0.0613127	-5.05497	4.30457e-07	2.51722e-06	Vwa3b	22.22	18.59	22.61	21.19	16.07	16.25	17.39	16.2
1201.93	-0.180689	0.0979096	-1.84547	0.0649696	0.120648	Inpp4a	11.73	8.74	8.91	9.51	6.11	6.64	7.32	9.04
4695.61	1.04795	0.0706011	14.8432	7.69731e-50	2.14258e-47	Coa5	34.48	31.89	33.35	29.14	59.43	53.54	51.59	64.9
2379.48	0.411583	0.0701949	5.86342	4.53416e-09	3.60218e-08	Unc50	78.76	77.96	81.14	77.27	93.21	90.67	90.08	90.28
337.94	-0.583832	0.131474	-4.44067	8.96773e-06	4.20276e-05	Mgat4a	2.65	2.35	2.28	2.04	1.57	1.31	1.01	1.57
0	NA	NA	NA	NA	NA	Gm43213	0.25	0.12	0.12	0.26	0.04	0.12	0	0.13
32.1029	-0.609589	0.280494	-2.17327	0.0297599	0.0621183	2010300C02Rik	0.38	0.53	0.52	0.59	0.34	0.24	0.16	0.23
782.442	-0.186783	0.0894684	-2.0877	0.0368247	0.074598	Tsga10	10.92	9.45	9.66	9	6.89	6.13	6.64	9.12
246.638	0.194516	0.117094	1.6612	0.0966735	0.167677	Lipt1	8.18	7.4	8.92	8.4	8.02	7.83	7.43	8.19
741.057	-0.456986	0.0901745	-5.06779	4.02453e-07	2.36393e-06	Mitd1	28.77	30.85	33.79	29.33	18.84	17.25	20.15	23.68
2561.11	0.27037	0.0697124	3.87837	0.000105159	0.000401743	Mrpl30	169.32	175.3	172.8	177.14	178.1	177.71	189.87	174.42
2588.75	0.119996	0.0634874	1.89007	0.0587481	0.110901	Txndc9	70.58	76.81	70.44	75.4	62.66	59.71	68.88	62.45
5602.2	0.0514536	0.0615888	0.835438	0.403471	0.528252	Eif5b	54.03	48.36	47.77	43.81	39.26	39.05	38.75	50.09
1574.51	-0.163152	0.0677583	-2.40785	0.0160468	0.0362601	Rev1	20.03	16.59	17.36	15.51	13.32	13	11.25	15.42
17.5918	-0.978038	0.373909	-2.61571	0.00890421	0.0215591	Gm37062	1.47	1.02	0.82	0.91	0.56	0.55	0.27	0.65
941.885	-0.303018	0.0838754	-3.61271	0.000303014	0.00105193	Aff3	7.92	6.65	6.64	6.91	4.48	4.75	4.36	5.87
997.294	-0.338336	0.100265	-3.37442	0.000739725	0.00236331	Lonrf2	8.22	6.09	7.1	6.46	4.91	3.77	4.15	5.92
508.031	-0.261527	0.0911472	-2.86928	0.00411408	0.0109167	Chst10	7.25	7.52	7.26	7.85	5.71	5.18	5.56	5.24
1753.55	0.135014	0.0591728	2.28168	0.0225082	0.0486949	Pdcl3	85.37	82.18	81.74	84.78	76.81	72.87	80.42	84.21
96.1766	0.237027	0.19658	1.20575	0.227914	0.338047	Gm37309	2.55	1.59	1.84	1.91	1.72	1.88	1.82	2.75
112.809	0.820013	0.184055	4.45527	8.37876e-06	3.9528e-05	Npas2	0.89	0.78	0.7	0.78	0.79	1.31	1.17	1.42
6842.71	0.40054	0.0824509	4.85793	1.18621e-06	6.46035e-06	Rpl31	1103.65	1160.09	1121.39	1177.64	1313.91	1355.07	1403.02	1209.7
511.066	0.286233	0.089365	3.20296	0.00136023	0.00407517	Tbc1d8	5.31	6.42	6.27	5.37	6.28	6.3	6.74	7.56
1261.65	-0.226723	0.0754471	-3.00506	0.00265528	0.00739406	Cnot11	23.04	21.66	24	22.6	13.94	17.95	16.46	18.74
27.7205	-0.156537	0.29304	-0.534183	0.593215	0.703324	Gm15832	0.99	0.64	0.76	0.99	0.81	0.64	0.57	0.71
3.74439	-1.56402	0.854101	-1.83118	0.0670731	NA	Snord89	1.59	0	1.3	1.54	0	0	1.58	0
878.138	0.573042	0.075754	7.56452	3.89303e-14	5.64673e-13	Rnf149	19.91	17.96	18.48	19.08	25.71	22.29	22.65	27.43
202.794	-0.0638376	0.134945	-0.473064	0.636168	0.738568	Creg2	1.5	1.47	1.46	1.11	1.01	1.1	1.06	1.4
7.42675	-2.4102	0.673602	-3.57808	0.000346131	0.00118777	Rfx8	0.21	0.22	0.32	0.23	0.04	0.07	0.02	0.06
15934.2	-0.0341859	0.0645055	-0.529969	0.596133	0.705661	Map4k4	202.27	172.45	174.26	170.3	136.32	136.04	140.13	178.1
42.8129	0.710812	0.248552	2.85981	0.00423895	0.0111994	Il1r2	0.98	1.22	1.36	1.2	1.47	2.1	1.65	1.66
1288.98	-0.0904624	0.0968858	-0.933701	0.350458	0.473054	Il1r1	11.83	10.82	11.64	9.97	9.4	8.24	7.59	10.98
44.1326	0.513445	0.227928	2.25266	0.0242805	0.0520148	Slc9a2	0.37	0.33	0.3	0.28	0.41	0.35	0.36	0.47
3.3737	-0.477671	1.25475	-0.380689	0.703434	NA	Gm37915	0.61	0.88	0.62	0.64	0.28	0.34	0.67	0.53
958.902	0.275136	0.076179	3.6117	0.000304195	0.00105543	Mfsd9	10.52	10.93	11.54	9.83	11.26	10.98	10.94	12.05
10.2745	0.582456	0.489112	1.19084	0.233715	0.344954	Tmem182	0.09	0.15	0.1	0.15	0.2	0.08	0.19	0.17
634.558	0.0733428	0.09271	0.791099	0.428886	0.55372	Gm29260	8.49	9.3	10.08	8.25	8.37	7.44	7.85	9.44
177.912	-0.562222	0.154888	-3.62986	0.000283573	0.000991137	Gm28175	4.1	4.81	3.86	4.43	2.4	2.37	2.12	3.74
2812.4	0.346565	0.0782988	4.42618	9.59157e-06	4.46905e-05	Pantr1	200.1	240.37	213.73	216.07	237.5	252.02	247.85	233.74
0.129176	-0.54091	3.53381	-0.153067	0.878345	NA	4930420N18Rik	0.56	0.59	0.28	0.27	0.12	0.17	0.14	0.25
75.7754	0.00392226	0.176302	0.0222474	0.982251	0.988701	Gm20646	3.4	3.78	3.25	2.8	2.95	2.56	3.07	3.05
9828.74	0.157292	0.0709526	2.21686	0.0266329	0.0563357	Pou3f3	50.84	46.16	51.16	53.24	46.12	50.32	49.47	46.82
298.049	-0.0786121	0.102533	-0.7667	0.44326	0.567991	Pantr2	16.46	16.81	15.98	15.13	11.75	11.89	14.27	14.17
29.0721	-0.107089	0.337752	-0.317065	0.751194	0.830769	Dalir	0.65	0.88	0.44	0.33	0.43	0.39	0.55	0.44
2058.83	0.202531	0.0807338	2.50862	0.0121204	0.0282437	Mrps9	52.55	58.64	57.93	56.82	56.61	56.02	62.93	53.39
130.973	-0.371219	0.143795	-2.58158	0.0098349	0.0235413	Gpr45	3.06	2.4	3.34	2.79	2.39	2.59	1.93	1.88
2351.22	0.00850188	0.0679597	0.125102	0.900443	0.938006	Tgfbrap1	19.8	16.78	17.3	16.56	14.24	14.83	14.92	18
13.7662	-0.106974	0.405606	-0.263738	0.791982	0.860576	8430432A02Rik	0.5	0.66	0.38	0.45	0.63	0.41	0.42	0.38
2253.4	0.353807	0.074796	4.73029	2.24194e-06	1.16602e-05	AI597479	25.9	21.27	24.26	21.63	26.52	22.93	24.11	28.87
71.1604	-0.416787	0.192707	-2.1628	0.0305567	0.063559	Fhl2	2.24	2.54	2.24	1.62	1.36	1.43	1.39	1.38
1420.46	0.542525	0.0697658	7.77638	7.46295e-15	1.16871e-13	Nck2	20.99	18.96	18.78	20.49	23.46	25.71	24.54	25.56
16.8457	-0.449634	0.501398	-0.896761	0.369847	0.493636	Gm38228	1.33	0.23	0.42	0.43	0.32	0.34	0.34	0.33
13444.8	0.488779	0.076728	6.37028	1.8868e-10	1.78893e-09	Ecrg4	522.24	528.54	531.96	545.88	668.02	653.26	648.42	597.98
3.22995	-0.800521	0.849328	-0.942534	0.345919	NA	Gm29155	2.64	3.95	2.63	2.43	2.48	1.21	2.71	1.38
138.554	0.251459	0.148389	1.6946	0.0901519	0.158372	Gm29157	9.01	7.51	7.99	6.75	6.19	7.85	8.63	6.98
5.15433	-0.766625	0.716829	-1.06947	0.28486	0.4024	Gm29156	0.5	0.42	0.24	0.87	0.08	0.25	0.59	0.26
1006.12	-0.084469	0.084913	-0.99477	0.319848	0.440455	Uxs1	29.75	26.94	28.55	27.13	23.87	20.37	20.32	25.59
3.69929	0.308814	0.821414	0.375954	0.706951	NA	Gm19587	0.45	0.15	0.37	0.35	0.18	0.3	0.44	0.16
3005.3	-0.12552	0.0832121	-1.50844	0.131443	0.216792	Tpp2	29.77	29.76	30.64	29.06	25.46	22.9	22.6	29.99
213.036	-0.661901	0.132202	-5.00676	5.53544e-07	3.18658e-06	Tex30	16.11	15.78	16.14	13.62	10.26	7.95	7.73	9.38
0	NA	NA	NA	NA	NA	Gm29247	0	0.6	0.39	0	0.3	0.2	2.45	0
893.329	0.119248	0.0682629	1.7469	0.0806553	0.144491	Poglut2	23.82	22.42	22.91	21.58	20.12	20.82	21.15	23.57
1291.54	-0.157064	0.0736004	-2.13402	0.0328415	0.0676942	Bivm	23.59	21.66	23.16	19.98	18.15	15.71	15.76	20.54
2394.45	0.182522	0.0583514	3.12797	0.00176016	0.00513273	Ercc5	27.38	25.49	26.33	25.62	25.87	22.26	23.48	26.45
4.16516	0.49554	0.783557	0.632424	0.52711	0.645149	Txn-ps1	0.37	0.62	0.3	0.89	0.58	0.76	1.64	0.97
1317.03	-0.123053	0.110738	-1.11121	0.266477	0.381634	Gulp1	32.07	30.98	29.61	27.32	28.16	20.77	22.35	32.83
258.408	0.556492	0.168519	3.30224	0.000959153	0.00298588	Col3a1	2.41	3.05	2.08	2.82	2.6	3.65	2.89	3
0	NA	NA	NA	NA	NA	Gm47302	0.15	0	0.99	0	0	0	0.29	0
7755.49	0.0764014	0.0629078	1.2145	0.224557	0.334267	Col5a2	50.48	43.79	46.26	46.28	38.06	40.54	44.13	49.74
0.126555	0.901762	3.53381	0.255181	0.798583	NA	Gm23216	0	0	0	0	0	1.48	0	0
1628.45	-0.145591	0.0722275	-2.01573	0.0438286	0.0866027	Wdr75	29.34	36.56	34.74	35.2	28.93	26.73	29.52	30.31
6.23306	0.0766451	0.589159	0.130092	0.896493	0.935368	Gm5526	86.81	90.91	78.44	81.81	105.42	114.28	129.01	114.21
113.9	-0.638654	0.168644	-3.787	0.00015248	0.000564212	Slc40a1	2.24	1.97	1.69	1.34	0.87	1.04	0.78	2.04
998.65	-0.625372	0.116625	-5.36227	8.21824e-08	5.38719e-07	Dnah7b	12.85	10.76	12.08	11.55	7.06	7.88	8.51	10.36
78.2301	-1.19413	0.220658	-5.41169	6.24317e-08	4.1664e-07	Dnah7c	0.59	0.56	0.83	0.51	0.35	0.38	0.27	0.5
2391.89	-0.294349	0.0941775	-3.12547	0.00177522	0.00517009	Slc39a10	23.54	18.14	20.41	18.44	14.85	12.49	12.63	17.53
74.3936	-0.320672	0.204223	-1.5702	0.116368	0.195826	Gm28151	4.29	3.13	3.74	3.51	2.04	1.69	3.27	2.9
7.20219	0.316909	0.566595	0.559322	0.575942	0.688901	Gm8337	0.19	0.17	0.14	0.26	0.19	0.23	0.22	0.19
1810.58	0.382338	0.0693518	5.51302	3.52735e-08	2.43859e-07	Tmeff2	18.82	18.62	18.31	19.6	20.92	21.8	20.72	20.69
135.226	1.24493	0.140985	8.83024	1.04455e-18	2.38006e-17	Cavin2	1.22	0.97	1.02	1.06	1.93	2.15	2.36	2.26
559.182	-0.138309	0.0999747	-1.38344	0.166529	0.262724	Nabp1	10.79	10.16	10.58	11.17	8.89	6.31	6.55	10.73
1434.56	-0.280759	0.101024	-2.77914	0.00545031	0.0139714	Myo1b	17.16	14.47	16.06	16.12	12.33	11.43	9.28	15.26
6.86123	0.039151	0.682271	0.0573834	0.95424	0.972126	Stat4	0.16	0.33	0.45	0.23	0.47	0.07	0.16	0.28
55.8993	-0.984175	0.211926	-4.64395	3.41807e-06	1.71871e-05	Gm31812	2.7	2.82	2.8	2.21	1.22	1.13	1.1	1.08
1464.95	-0.117593	0.0752129	-1.56347	0.117941	0.198058	Stat1	58.03	49.29	52.9	53.11	39.45	43.01	35.39	43.54
2742.89	-0.0323906	0.0882361	-0.367091	0.713551	0.800979	Gls	61.95	46.09	48.27	49.14	42.54	33.26	36.68	48.8
1074.82	-0.521889	0.0759113	-6.87498	6.19977e-12	6.96447e-11	Nab1	20.97	15.29	17.57	16.87	11.73	10.38	11.23	12.49
460.682	-0.304435	0.103265	-2.94809	0.0031974	0.00873906	Nemp2	8.18	5.42	6.11	6.59	5.38	4.7	4.21	5.03
843.041	-0.257102	0.0736051	-3.49299	0.000477648	0.00158692	Mfsd6	9.06	8.29	8.68	7.98	6.02	5.6	5.77	6.92
1.60769	-2.36345	1.44616	-1.6343	0.102196	NA	Gm28650	0.13	0.64	0.62	0.12	0.11	0	0	0
815.849	-0.249618	0.0847784	-2.94436	0.00323624	0.00882824	Inpp1	16.98	14.09	15.73	14.32	11.08	12.88	13.19	13.76
2704.89	0.291963	0.0729972	3.99964	6.34391e-05	0.000253195	Hibch	52.04	58.12	55.86	53.56	58.61	54.26	58.44	59.46
43.4674	-1.01688	0.231153	-4.39914	1.08682e-05	5.0083e-05	1700019D03Rik	1.57	1.57	1.68	1.73	0.81	0.67	0.87	0.74
176.988	-0.17086	0.14416	-1.18521	0.235933	0.347644	Pms1	2.77	2.6	2.9	2.35	2.49	1.71	1.58	2.37
739.208	0.315864	0.0909104	3.47446	0.000511891	0.00169096	Ormdl1	20.37	20.92	20.84	19.88	23.78	21.81	20.49	23.31
582.165	0.103922	0.0894227	1.16214	0.245177	0.357586	Osgepl1	16.67	15.02	15.59	14.91	16.25	14.34	14.59	16.31
0.745609	-1.91501	1.89028	-1.01308	0.311021	NA	Gm28551	0.29	0.14	0.27	0.38	0.28	0.38	0.45	0.5
0.615677	-2.64161	2.12336	-1.24407	0.213472	NA	Gm18800	0.66	0.05	0.16	0.21	0.07	0	0	0
374.717	0.233612	0.0982546	2.37762	0.0174249	0.0389212	Asnsd1	31.49	32.61	30.76	31.89	33.78	30.93	29.73	33.34
58.2972	-1.05318	0.21752	-4.84178	1.28679e-06	6.97117e-06	Dnah7a	4.6	4.87	5.6	4.22	1.5	1.63	2.24	1.59
0	NA	NA	NA	NA	NA	Gm25240	1.01	0	0	0	0	0	0	0
1235.72	-0.165136	0.0919258	-1.79641	0.0724291	0.132073	Stk17b	16.06	17.61	17.34	15.55	13.67	11.34	11.48	14.73
158.028	-0.922116	0.17018	-5.41848	6.01084e-08	4.02735e-07	Hecw2	1.09	1.48	0.94	1.59	0.61	0.49	0.48	0.57
28.3763	-0.4606	0.284378	-1.61967	0.105302	0.180057	Ccdc150	0.48	0.54	0.37	0.31	0.24	0.24	0.2	0.23
1390.14	-0.256675	0.0927183	-2.76833	0.00563437	0.0143849	Gtf3c3	16.54	14.94	15.05	14.12	10.17	10.92	9.28	14.24
1200.26	-0.213185	0.10609	-2.00948	0.0444865	0.0877995	Pgap1	5.57	4.66	4.78	4.36	3.88	3.08	3.08	4.43
482.323	0.0295317	0.104388	0.282903	0.777251	0.850286	Ankrd44	7.16	4.73	4.35	4.83	3.54	3.72	3.73	5.33
13433.6	-0.139578	0.0765575	-1.82318	0.0682761	0.125707	Sf3b1	112.27	94.93	102.48	97.25	80.66	67.63	71.15	95.56
18.7723	0.652586	0.377306	1.7296	0.0837025	0.148941	E330011M16Rik	0.39	0.29	0.22	0.39	0.37	0.54	0.57	0.3
1687.88	-0.0598646	0.0774427	-0.773018	0.439512	0.564127	Coq10b	40.14	44.08	42.67	40.27	37.33	33.58	32.16	35.66
30.696	-0.130277	0.275308	-0.473203	0.636069	0.738543	Gm17971	1.83	1.54	1.31	1.33	1.01	1.32	0.85	1.16
8324.59	-0.203605	0.0624924	-3.25807	0.00112171	0.00343124	Hspd1	207.29	206.81	207.9	198.64	154.47	142.65	146.56	171.6
2685.67	0.205126	0.0751337	2.73015	0.00633054	0.015942	Hspe1	225.35	227.46	227.22	213.9	221.46	226.98	220.25	228.3
1.8221	-0.870579	1.15944	-0.750859	0.452737	NA	Gm16581	0.67	0.33	0.19	0.51	0.41	0.36	0.38	0.55
2733.52	0.107442	0.0664386	1.61716	0.105844	0.180883	Mob4	48.35	54.38	47.74	51.24	40.22	36.16	37.69	45.77
3482.72	0.669622	0.0535765	12.4984	7.61428e-36	8.37525e-34	Rftn2	35.4	32.19	36.55	33.33	48.21	44.03	45.09	48.92
727.378	0.0539051	0.0741477	0.726997	0.467228	0.590959	Gm10561	18.64	15.71	16.97	17.54	14.86	14.93	14.31	15.86
1143.37	-0.152911	0.0850033	-1.79888	0.0720373	0.1315	Mars2	4.85	4.03	4.25	3.91	3.33	3.06	2.91	3.96
549.863	0.450782	0.126652	3.55922	0.000371956	0.00126698	Gm8292	0.36	0.22	0.3	0	0.23	0.29	0.82	0.81
1429.18	-0.0677151	0.0862359	-0.785231	0.432318	0.556906	Plcl1	9.62	8.67	9.25	8.44	7.76	6.39	6.84	9.09
4.6647	-0.422543	0.902089	-0.468405	0.639495	0.741124	Gm38056	0.53	0.4	0.36	0.29	0.12	0.15	0.17	0.15
0.911689	-2.30855	1.66605	-1.38564	0.165857	NA	Gm6644	6.49	5.15	6.26	7.42	4.74	3.29	3.13	2.69
61.4807	0.131873	0.202421	0.651482	0.514736	0.634289	Satb2	0.52	0.46	0.36	0.42	0.32	0.46	0.38	0.47
48.9513	-0.909779	0.249144	-3.65162	0.000260587	0.000917916	4930558J18Rik	1.62	1.03	1.25	1.1	0.48	0.45	0.58	0.85
577.686	-0.366093	0.0922989	-3.96639	7.29702e-05	0.000288185	1700066M21Rik	10.18	10.46	10.47	8.77	6.98	6.27	6.48	7.09
471.893	-0.14639	0.111458	-1.31341	0.189045	0.291405	Tyw5	26.33	27.03	31.56	24.52	22.3	15.98	21.83	27.01
860.571	-0.371073	0.120367	-3.08285	0.00205027	0.00588306	Maip1	9.03	10.26	10.77	10.84	7.52	6.52	6.06	6.59
824.163	0.192059	0.0754783	2.54456	0.0109417	0.0258325	Spats2l	12.3	12.88	15.7	12.59	13.38	12.43	11.89	13.47
1281.27	0.173279	0.064599	2.68238	0.00730996	0.0180807	Kctd18	23.18	19.28	21.68	19.38	19.66	21.13	21.42	22.62
945.958	-0.672517	0.0964028	-6.97612	3.03439e-12	3.56243e-11	Sgo2a	9.95	9.9	9.68	8.57	5.13	4.41	4.64	6.4
1682.39	-0.648488	0.0946465	-6.85169	7.29819e-12	8.1587e-11	Aox1	17.9	16.28	17.22	15.54	8	9.18	8.73	11.57
19.8277	-0.354474	0.352041	-1.00691	0.313977	0.434215	Aox3	0.18	0.19	0.35	0.24	0.13	0.08	0.12	0.26
44.9122	-1.09221	0.261438	-4.17768	2.94491e-05	0.000125883	Gm37607	0.96	1.06	0.88	0.87	0.36	0.24	0.36	0.55
10829.5	-0.224334	0.0846112	-2.65135	0.00801697	0.0196485	Bzw1	174.18	151.1	158.17	139.98	116.64	98.71	96.74	138.26
3947.9	0.339638	0.0836061	4.06236	4.85794e-05	0.000199046	Clk1	90.26	98.29	91.93	82	99.85	91.38	108.83	115.41
1060.85	0.169215	0.0810533	2.0877	0.0368247	0.074598	Ppil3	44.62	49.61	50.02	49.76	46.09	45.26	43.19	45.11
908.9	-0.895421	0.0662315	-13.5196	1.19889e-41	2.04521e-39	Nif3l1	23.25	20.7	22.36	21.45	10.22	9.96	10	10.07
1320.54	-0.865158	0.0711654	-12.157	5.26493e-34	4.98926e-32	Orc2	22.76	21.6	22.08	21.17	10.71	10.65	9.2	11.84
29.1283	-0.819012	0.309882	-2.64298	0.00821805	0.0201087	Gm15834	0.83	0.4	0.62	0.74	0.29	0.32	0.23	0.35
414.277	-0.722061	0.126638	-5.70176	1.18575e-08	8.78921e-08	Fam126b	3.45	2.82	2.74	2.27	1.9	1.53	1.05	1.88
1660.46	-0.225578	0.0779024	-2.89565	0.0037837	0.0101244	Ndufb3	106.77	118.65	104.74	107.56	75.61	77.65	82.44	85.94
0.604765	-1.55479	1.97498	-0.787241	0.431141	NA	Cbx3-ps7	0	0	0	0	0	0	0	5.6
46.3331	-0.201178	0.223653	-0.89951	0.368381	0.49232	Gm20257	6.29	5.3	5.13	7.41	7.56	8.87	6.25	5.55
2149.99	0.158801	0.0813484	1.95211	0.0509252	0.0983227	Cflar	25.54	21.92	21.15	21.02	20.92	20.8	20.98	25.92
352.665	-0.0419775	0.121001	-0.346918	0.728653	0.813385	Casp8	6.78	9.15	7.25	7.05	7.18	6.09	5.72	6.69
2486.87	0.406008	0.0778827	5.21306	1.85746e-07	1.15027e-06	Trak2	16.11	13.71	14.93	13.35	16.57	15.27	14.45	20.17
1757.74	-0.140351	0.0785229	-1.78739	0.0738748	0.134165	Stradb	42.23	39.79	42.77	40.64	37.1	32.09	31.76	35.11
1539.93	0.24888	0.080796	3.08035	0.00206754	0.00592799	Tmem237	44.86	41.81	40.78	38.37	41.85	38.82	40.14	41.53
27.9449	0.120732	0.302001	0.399774	0.689323	0.782093	G730003C15Rik	0.56	0.59	0.53	0.6	0.55	0.67	0.55	0.31
16.939	-0.385808	0.362672	-1.06379	0.287422	0.404884	Mpp4	0.26	0.24	0.27	0.23	0.18	0.08	0.26	0.17
0.869233	2.34563	2.03255	1.15403	0.248488	NA	Gm29017	0.39	0.38	0.31	0.25	0.18	0.26	0.17	0.38
1478.26	-0.262852	0.0886528	-2.96496	0.00302726	0.00831831	Als2	12.9	10.07	11.26	10.34	7.89	7.9	7.58	9.97
13.4045	-0.647598	0.439009	-1.47513	0.140176	0.228302	Cdk15	0.7	0.48	0.7	0.76	0.21	0.14	0.47	0.48
860.385	-0.0342764	0.083762	-0.409212	0.682384	0.776034	Fzd7	7.8	7.54	7.78	7.61	5.49	6.83	6.19	7.34
1791.96	-0.372605	0.071009	-5.2473	1.54347e-07	9.66186e-07	Gm973	70.96	61.85	65.24	67.78	37.87	38.57	41.26	54.43
2343.14	-0.0239664	0.0725185	-0.330487	0.741032	0.823426	Sumo1	137.88	146.39	140.52	145.35	126.27	111.05	119.41	122.55
16.19	-0.301558	0.373854	-0.80662	0.419885	0.545031	D430013B06Rik	1.34	1.4	1.04	0.76	0.87	0.76	0.57	1.02
2.98195	-2.21828	1.00478	-2.20772	0.027264	NA	Gm29596	0.55	0.81	0.34	0.53	0	0.11	0	0.24
1850.87	-0.560331	0.0719762	-7.78494	6.9745e-15	1.09967e-13	Nop58	79.24	82.15	75.95	74.02	47.58	43.53	48.73	50.89
4567.44	-0.310223	0.123355	-2.51488	0.0119072	0.0278136	Bmpr2	18.07	14.7	16.44	13.88	10.35	9.33	9.29	15.66
1201.52	0.0532379	0.0803139	0.662872	0.507412	0.627735	Fam117b	10.04	8.13	8.04	8.52	7.21	7.6	6.98	8.91
63.7544	-0.282821	0.212089	-1.3335	0.182368	0.283001	Ica1l	1.98	1.14	1.47	1.24	0.83	0.85	0.92	1.16
984.564	-0.285251	0.0698873	-4.08158	4.47297e-05	0.000184377	Wdr12	18.32	16.18	17.54	15.59	12.06	12.22	10.38	11.97
624.571	0.0399378	0.0986309	0.404922	0.685535	0.778824	Carf	8.59	6.57	8.54	7.42	6	6.83	6.63	7.42
2.32967	-0.523264	1.12765	-0.464032	0.642625	NA	Gm15464	0	0.79	0.21	0.14	0.32	0.21	0.25	0
1686.2	-0.122067	0.133568	-0.913895	0.360772	0.484324	Nbeal1	5.73	4.57	4.68	4.08	3.7	2.99	3.03	4.97
955.653	0.403635	0.0772553	5.22469	1.74444e-07	1.08427e-06	Cyp20a1	14.69	14.47	15.41	15.53	18.59	16.43	16.17	17.82
3070.45	0.106927	0.0888247	1.2038	0.228668	0.33883	Abi2	28.04	22.89	22.98	20.7	21.28	19.43	18.85	27.73
411.262	-0.509101	0.103638	-4.91228	9.00229e-07	4.99409e-06	Raph1	4.33	2.5	4.12	4.48	2.27	1.96	2	2.63
1.73978	-0.314159	1.24018	-0.253316	0.800024	NA	Gm11575	0.47	0	0.61	0.44	0.09	0.73	0	0.41
1.02621	0.914158	1.52463	0.599593	0.548777	NA	Gm11578	35.34	19	21.55	20.97	24.28	16.56	23.26	25.34
100.374	-0.156959	0.183582	-0.854979	0.392563	0.51742	Eif4a-ps4	23.8	22.74	24.47	25.08	18.93	19.17	20.17	20.14
29.1184	0.337915	0.364933	0.925963	0.354465	0.477486	Rpl18-ps1	3.98	5.42	5.65	7.49	8.28	8.97	7.2	4.68
16.1398	0.214782	0.363327	0.591155	0.554417	0.670225	9530026F06Rik	0.87	0.65	0.67	0.64	0.56	0.67	0.61	0.95
2652.88	0.0636295	0.0989392	0.643117	0.520148	0.639254	Pard3b	14.27	12.27	12.74	11.79	10.88	10.7	10	14.83
1042.41	-0.162383	0.0778598	-2.08558	0.0370166	0.074958	Nrp2	7.34	5.99	7.02	6.95	4.84	5.16	4.93	6.1
1529.03	-0.0589702	0.126917	-0.464637	0.642191	0.743364	Ino80d	5.75	4.06	4.71	4.23	3.37	3.37	3.38	5.26
0	NA	NA	NA	NA	NA	Rps27-ps1	0.26	0.21	0	0.25	0.21	0.21	0	0
163.033	0.160214	0.12587	1.27285	0.203071	0.308494	Ino80dos	7.04	6.49	4.61	4.52	4.98	5.1	6.25	6.49
238.253	0.0805784	0.16442	0.490078	0.624079	0.728927	Gm20342	1.23	0.86	0.82	0.78	0.69	0.69	0.87	1.14
8466.07	0.191813	0.0582973	3.29025	0.00100097	0.00310092	Ndufs1	133.01	126.34	132.18	123.26	127.85	114.91	124.78	146.03
10935.6	0.510014	0.0896603	5.6883	1.28311e-08	9.47667e-08	Eef1b2	569.12	647.89	603.49	641.28	783.9	728.9	808.93	704.62
16.6704	0.12892	0.373034	0.345598	0.729645	0.814088	Snora41	1.72	0.72	0.7	3.34	0.72	0.71	0	0
167.853	-0.516707	0.175607	-2.9424	0.00325674	0.00888153	Zdbf2	0.91	0.62	0.62	0.5	0.38	0.3	0.37	0.64
7.1997	0.378381	0.535829	0.70616	0.480089	0.602442	Gm11605	1.77	3.36	2.27	2.08	3.2	2.87	3.16	2.99
1582.1	-0.127223	0.0825161	-1.5418	0.123123	0.205416	Adam23	19.27	16.91	17.3	17.39	13.09	13.57	14.06	18.16
12.4384	-0.964637	0.437447	-2.20515	0.0274434	0.0578516	Dytn	0.2	0.17	0.15	0.17	0.11	0.13	0.06	0.08
124.939	-0.585213	0.14434	-4.05439	5.02651e-05	0.000204908	Mdh1b	4.1	3.3	3.12	3.53	2.04	1.77	2.18	2.08
657.096	-0.539814	0.08001	-6.74684	1.51103e-11	1.63193e-10	Fastkd2	16.8	22.36	17.51	19	10.35	13	11.77	11.76
16.0715	-0.375195	0.368605	-1.01788	0.308736	0.428506	4933402D24Rik	0.74	0.6	0.71	0.86	0.35	0.43	0.44	0.39
8.83477	0.668029	0.496398	1.34575	0.178383	0.277867	Gm13754	0.14	0.04	0.11	0.18	0.23	0.22	0.09	0.2
2796.16	0.0563646	0.111382	0.506045	0.612825	0.719831	Klf7	18.4	12.99	14.56	12.84	11.81	11.72	11.37	16.93
2140	-0.282418	0.0982146	-2.87552	0.00403365	0.0107264	Creb1	17.38	13.6	15	14.46	10.78	7.82	8.04	13.46
1484.51	0.19528	0.0624927	3.12485	0.00177895	0.00517934	Mettl21a	28.72	27.42	26.17	27.69	28.12	24.97	25.9	28.28
60.9683	-0.898009	0.207731	-4.32294	1.53967e-05	6.91242e-05	2810408I11Rik	5.34	5.34	4.27	4.93	2.61	2.46	2.12	1.96
529.699	0.0984875	0.0864418	1.13935	0.254557	0.368101	Ccnyl1	15.3	14.37	13.26	13.37	12.62	12.88	12.04	13.67
1331.03	-0.00630784	0.065233	-0.0966971	0.922967	0.952183	Fzd5	8.45	7.21	7.63	7.84	6.22	6.7	6.33	7.49
824.611	-0.799127	0.0839066	-9.52401	1.66628e-21	4.93447e-20	Plekhm3	5.91	4.63	5.08	5.65	2.49	2.4	2.46	2.84
92.1691	0.210395	0.243782	0.863045	0.388113	0.513235	Rpl10a-ps1	64.87	63.42	62.88	64.73	70.88	76.17	73.13	64.81
1.67994	-0.696704	1.13067	-0.616188	0.53777	NA	Gm7329	60.92	82.27	67.9	51.96	58.19	69.36	79.45	81.06
10.9319	-0.794835	0.463773	-1.71385	0.0865568	0.153149	D630023F18Rik	0.59	0.56	0.45	0.43	0.39	0.24	0.32	0.42
9452.66	0.335422	0.05978	5.61094	2.01225e-08	1.4463e-07	Idh1	160.15	154.99	157.56	143.55	169.59	152.63	154.06	178.18
2141.92	-0.221043	0.110182	-2.00616	0.0448397	0.0884021	Pikfyve	12.28	9.36	9.94	9.21	7.54	6.06	6.18	8.83
18.7928	-0.366501	0.360749	-1.01595	0.309655	0.42946	Pth2r	0.48	0.25	0.28	0.36	0.22	0.13	0.3	0.33
14902.8	-0.410165	0.0976092	-4.20211	2.64435e-05	0.000113798	Map2	184.74	133.54	149.87	141.06	104.06	82.01	88.27	125.79
2.78847	-0.0854226	0.904701	-0.0944208	0.924775	NA	Gm25411	0.62	0	0	0	1.56	0.51	1.23	0
129.137	-0.79633	0.19373	-4.11052	3.94769e-05	0.00016419	Unc80	1.02	0.52	0.89	0.79	0.32	0.43	0.28	0.62
1447.99	-0.204308	0.0858517	-2.37978	0.0173231	0.0387266	Rpe	35.69	37.99	37.14	40.55	31.8	25.28	27.81	33.32
1061.88	-0.0957516	0.0853099	-1.1224	0.261693	0.376388	Kansl1l	12.57	10.87	11.61	10.26	8.7	8.42	8.33	10.62
37.9007	-0.301995	0.306692	-0.984685	0.324779	0.445916	Gm37570	0.99	0.63	0.54	0.58	0.43	0.39	0.33	0.72
21.1056	-0.823819	0.327193	-2.51784	0.0118079	0.0276094	Gm38387	0.55	0.57	0.61	0.5	0.22	0.22	0.16	0.31
22.0511	-0.435185	0.394514	-1.10309	0.269988	0.385647	Gm38162	0.34	0.32	0.25	0.22	0.19	0.06	0.16	0.32
3.11574	-1.62751	1.09322	-1.48873	0.136559	NA	Gm15789	0.06	0.05	0.11	0.22	0.08	0.08	0.13	0.29
5.43164	-1.39745	0.746487	-1.87204	0.0612016	0.11484	6820402A03Rik	0.45	0.32	0.28	0.22	0.16	0.13	0.26	0.21
22.1236	-0.554167	0.38267	-1.44816	0.147572	0.237916	Gm37285	1.06	1.15	1.25	0.57	0.96	0.64	0.43	0.76
7.33633	0.0699419	0.621699	0.112501	0.910426	0.944324	Gm37755	0.83	0.66	0.64	0.63	0.27	0.28	0.27	0.59
4635.94	-0.315409	0.0605376	-5.21014	1.887e-07	1.167e-06	Acadl	107.81	110.74	109.12	106.77	73.11	69.16	74.2	83.82
2.22411	0.149387	0.974695	0.153265	0.878189	NA	Gm15793	2.33	0.4	1.34	0	0.2	0.8	0	1.37
11.4142	0.623125	0.458848	1.35802	0.174457	0.27281	Myl1	0.51	0.6	0.56	0.39	0.87	1.08	0.52	0.86
1.26128	0.141658	1.40606	0.100748	0.91975	NA	Rpl31-ps14	0	0.36	0.51	0.89	0.69	0.54	0.24	0.34
3484.59	0.199683	0.0603542	3.30853	0.000937877	0.00292803	Lancl1	84.07	76.46	85.58	81.63	85.21	78.44	83.49	82.19
1096.34	-0.309609	0.143499	-2.15757	0.0309612	0.0642557	Erbb4	5.56	3.65	4.02	4.06	2.79	2.52	2.31	4.88
760.775	0.1744	0.124771	1.39776	0.162186	0.257278	Ikzf2	4.31	3.26	3.53	3.18	3.26	2.62	2.79	4.7
226.315	-1.04983	0.114984	-9.13019	6.83765e-20	1.73086e-18	Spag16	4.39	4.1	4.06	4.16	1.52	1.91	1.61	2.17
448.614	-0.67588	0.104037	-6.49651	8.22033e-11	8.1145e-10	Bard1	4.1	3.61	4.28	3.38	2.03	1.91	1.94	2.52
32.9238	-0.595283	0.284202	-2.09458	0.0362085	0.0735598	Abca12	0.23	0.15	0.19	0.15	0.07	0.1	0.11	0.14
2166.02	-0.331851	0.0620755	-5.34593	8.99543e-08	5.85717e-07	Atic	37.17	37.52	34.98	35.03	25.48	24.35	23.67	23.8
8399.82	-0.467567	0.136783	-3.4183	0.000630125	0.00204354	Fn1	67.07	79.61	63.68	63.29	32.98	44.19	50.74	57.25
16.6169	-0.0564586	0.368492	-0.153215	0.878228	0.922562	Apol7d	1	0.95	0.68	0.56	0.74	0.48	0.89	0.56
1.6583	0.828885	1.23461	0.671373	0.501983	NA	Gm5829	0	0.67	0.21	0.5	0	0.58	0.48	1.12
2.1069	1.08159	1.15125	0.939494	0.347477	NA	Gm8883	0	0.28	0.05	0.07	0.13	0.28	0.3	0.21
0.509418	0.168657	2.15332	0.078324	0.93757	NA	Gm5528	0.46	0.24	0.74	0.82	0.41	1.02	0.81	0.43
56.73	-1.05252	0.219862	-4.78718	1.69137e-06	8.98644e-06	Mreg	1.33	1.44	1.4	1.67	0.63	0.53	0.54	0.76
0.152531	0.901762	3.53381	0.255181	0.798583	NA	Gm23472	0.23	0	0.11	0.45	0.29	0.14	0.9	0.19
0.251674	0.180431	3.19439	0.0564836	0.954957	NA	Gm24497	0.23	0	0.11	0.45	0.29	0.14	0.9	0.19
0.992291	0.85375	1.50613	0.566852	0.570815	NA	Gm25939	0.56	0.65	0	0	0.43	0.85	0	0.68
277.298	-0.247416	0.123541	-2.00271	0.0452088	0.088921	Pecr	9.88	12.19	9.8	9.58	7.43	7.14	7.82	7.56
200.474	-0.524081	0.141521	-3.70321	0.000212891	0.000764036	Tmem169	4.46	3.42	2.87	3.14	2.29	1.75	2.13	2.18
2220.39	-0.0883662	0.0694565	-1.27225	0.203283	0.308666	Xrcc5	35.37	35.72	36.05	32.81	29.54	25.94	27.71	30.36
630.175	-0.146088	0.0864291	-1.69026	0.0909774	0.159655	Marchf4	6.34	5	5.87	6.11	4.43	4.68	4.21	4.87
2282.22	0.170831	0.062077	2.75192	0.00592468	0.0150408	Smarcal1	36.46	29.05	32.23	30.54	35.01	30.82	32.53	32.48
6534.15	0.518654	0.103913	4.99122	6.00003e-07	3.43052e-06	Rpl37a	735.95	810.81	766.6	826.84	1008.67	981	1047.34	864.4
99185.6	0.354339	0.117308	3.02058	0.00252293	0.00707777	Igfbp2	3088.62	3315.45	3336.87	3401.1	3382.86	3792.69	4007.42	3169.06
97038.5	0.0110424	0.0911842	0.1211	0.903612	0.939704	Igfbp5	714.24	630.94	654.12	623.11	470.23	566.5	522.12	711.34
5.95837	0.0192758	0.632967	0.0304531	0.975706	0.985411	1700027A15Rik	0.24	0.1	0.1	0.46	0.27	0.4	1.02	0.17
13.3527	0.000599341	0.41675	0.00143813	0.998853	0.999285	Pinc	0.35	0.22	0.15	0.43	0.17	0.23	0.14	0.37
0	NA	NA	NA	NA	NA	Gm27315	0.43	0.77	0	0	0	0	0	1.4
17.1166	-0.239259	0.422762	-0.565942	0.571433	0.684616	6030407O03Rik	0.76	0.5	0.39	0.18	0.3	0.18	0.32	0.61
1591.86	-0.574516	0.0829529	-6.92581	4.33496e-12	4.9879e-11	Tns1	10.56	8.71	9.95	9.73	5.09	5.45	6.13	8.45
42.7323	-0.266889	0.232927	-1.14581	0.251875	0.365022	Rufy4	0.79	0.74	0.8	0.88	0.39	0.66	0.59	0.62
6957.05	-0.150411	0.06099	-2.46616	0.0136572	0.0314716	Arpc2	195.65	201.2	201.8	202.67	158.47	156.96	150.25	156.34
7613.06	0.161358	0.0710421	2.2713	0.0231288	0.0498714	Aamp	164.67	157.87	158.66	174.54	148.68	162.03	164.69	155.4
6.48855	-0.0854305	2.5415	-0.0336141	0.973185	0.983672	Gm28364	0	0	0	0	0	0	1.05	0
3227.05	0.569398	0.061099	9.31926	1.17149e-20	3.17885e-19	Pnkd	87.07	88.99	88.98	93.57	112.52	120.2	127.19	109.2
2.68857	0.856971	0.913717	0.937896	0.348298	NA	Gm37503	0.18	1.04	0.43	1.53	0.89	1.01	1.05	1.24
3033.13	0.433218	0.0561166	7.71996	1.16368e-14	1.79347e-13	Tmbim1	44.2	39.5	42.48	40.16	45.01	50.81	48.5	51.83
5.35271	0.365752	0.63195	0.578768	0.562746	0.676796	Gm29358	0.06	0.14	0.17	0.21	0.09	0.14	0.22	0
981.641	-0.283958	0.0767216	-3.70115	0.000214628	0.000769522	Catip	22.87	21.38	20.58	20.88	13.65	16.28	15.06	16.33
114.458	0.305838	0.156606	1.95292	0.0508296	0.0981801	Slc11a1	3.36	2.42	2.65	1.94	3.07	2.43	3.9	2.34
3315.74	0.794061	0.0645199	12.3072	8.28176e-35	8.59767e-33	Ctdsp1	52.3	43.9	47.41	45.92	64.74	72.8	73.84	70.23
1371.55	-0.315204	0.0998663	-3.15626	0.00159806	0.00470681	Usp37	11.94	9.27	9.39	9.14	7.4	5.83	5.08	8.51
1886.31	-0.460898	0.0606055	-7.60489	2.85147e-14	4.20194e-13	Cnot9	28.74	26.75	26.93	25.67	16.95	17.25	15.61	18.1
13505.8	0.0942222	0.0460326	2.04686	0.0406718	0.0812601	Plcd4	199.43	191.68	197.16	188.98	171.84	174.53	177.36	196.55
1071.64	0.0371371	0.105696	0.351357	0.725321	0.810596	Zfp142	8.44	6.36	6.8	6.64	5.01	6.54	6.2	7.81
869.858	0.209196	0.0773598	2.70419	0.00684708	0.0170614	Bcs1l	20.97	20.39	19.89	20.44	19.58	19.89	21.91	20.08
1433.51	0.456661	0.0654814	6.97391	3.08249e-12	3.6143e-11	Rnf25	37.43	35.41	37.94	38.74	41.56	42.66	48.8	45.86
1740.93	0.166223	0.091645	1.81377	0.0697129	0.127914	Stk36	17.7	14.71	14.55	15.94	14.18	13.93	14.79	17.76
1672.05	-0.546979	0.100844	-5.42402	5.82736e-08	3.92291e-07	Ttll4	23.08	18.08	19.52	17.52	11.7	10.21	8.72	15.44
38.1609	0.348051	0.277538	1.25406	0.209819	0.316717	Cyp27a1	1.07	0.77	1.02	0.7	0.98	0.94	1.19	0.88
30.7607	-0.644244	0.315528	-2.04179	0.041172	0.0821174	Cdk5r2	0.47	0.45	0.48	0.77	0.41	0.29	0.23	0.27
216.717	-0.516257	0.1584	-3.2592	0.00111727	0.00342106	Cfap65	2.16	1.61	1.54	1.97	0.78	0.97	1.06	1.49
160.844	0.218489	0.13682	1.59691	0.110286	0.187262	Nhej1	4.69	5.85	5.88	5.25	5.6	5.44	5.34	5.42
2204.86	0.0868565	0.0716486	1.21226	0.225414	0.335165	Cnppd1	41.86	36.45	36.07	42.11	32.3	37.19	38.64	35.51
5475.55	0.695244	0.06463	10.7573	5.4752e-27	2.64859e-25	Retreg2	79.93	71.79	72.01	73.81	94.95	107.14	105.86	105.8
661.487	0.51823	0.112696	4.5985	4.25553e-06	2.10882e-05	Zfand2b	18.73	19.01	19.95	21.56	23.66	25.12	25.53	20.36
73.1661	-0.451948	0.199614	-2.2641	0.0235677	0.0506994	Abcb6	21.96	21.4	21.58	23.49	11.54	14.32	14.14	17.62
0	NA	NA	NA	NA	NA	Gm29253	0.12	0.07	0.22	0.19	0.24	0.28	0.3	0.22
1127.5	-0.0109657	0.107366	-0.102134	0.918651	0.949724	Atg9a	28.17	25.07	26.37	25.24	19.7	26.2	24.24	24.9
813.568	0.0695952	0.081112	0.858013	0.390885	0.515904	Ankzf1	16.44	15.48	15.55	13.99	10.71	12.18	13.02	14.29
1549.28	-0.434341	0.0824802	-5.266	1.39426e-07	8.79937e-07	Glb1l	42.61	40.12	42.81	39.89	24.81	26.83	26.28	32.19
0	NA	NA	NA	NA	NA	Gm27943	0	3.26	2.12	1.7	0	0	1.19	3.76
2507.34	0.166508	0.0783615	2.12486	0.0335979	0.0689824	Stk16	87.19	74.16	78.1	86.22	75.39	81.72	79.88	74.21
1143.64	0.717118	0.0916069	7.8282	4.94887e-15	7.88363e-14	Tuba4a	26.52	27.21	28.22	29.59	38.66	37.45	40.16	35.31
3061.35	-0.0736334	0.0742065	-0.992276	0.321063	0.441733	Dnajb2	67.86	59.21	63.99	69.37	47.4	54.22	55.74	54.01
1334.62	-0.620288	0.0738742	-8.39655	4.59806e-17	8.9158e-16	Ptprn	20.99	18.7	19.26	17.39	9.3	10.88	11.08	11.66
1.95328	-0.30817	1.37911	-0.223455	0.823181	NA	Gm28294	0.66	0.31	1.02	0.56	0	0.44	0.17	0.55
9.57353	-0.19804	0.477367	-0.41486	0.678244	0.772944	Resp18	0.68	0.68	0.9	0.72	0.76	0.78	0.53	0.69
4317.16	0.448545	0.0838414	5.34993	8.79881e-08	5.73926e-07	Dnpep	98.97	93.45	97.73	103.56	117.67	124.93	116.52	101.91
2015.55	0.218613	0.0957306	2.28363	0.0223933	0.0484777	Speg	43.04	40.29	42.67	48.45	47.89	53.69	46.49	41.37
2101.63	0.353684	0.069695	5.07474	3.88035e-07	2.28724e-06	Gmppa	67.4	54.01	61.09	58.28	58.12	74.23	70.96	63.66
39.4514	0.293181	0.303096	0.967287	0.3334	0.454881	Asic4	0.76	0.29	0.72	0.5	0.61	0.58	0.76	0.45
1829.74	-0.0842216	0.150774	-0.558596	0.576437	0.68936	Chpf	24.9	26.66	27.79	31.26	20.71	27.92	24.16	16.85
973.151	0.00185971	0.100679	0.0184716	0.985263	0.990246	Obsl1	14.7	14.83	13.55	15.24	11.06	13.1	14.39	11.43
259.917	0.183879	0.15526	1.18433	0.236283	0.347993	Tmem198	4.47	4.08	3.97	5.02	4.27	4.75	5.08	3.66
234.9	0.236687	0.161552	1.46508	0.142898	0.23204	Inha	5.95	5.35	5.53	5.5	4.97	7.36	6.52	4.41
0	NA	NA	NA	NA	NA	Gm15181	0	0	0.83	0	0.57	0	0	0
972.583	-0.0369166	0.0741765	-0.497685	0.618706	0.724483	Stk11ip	13.9	11.78	12.15	10.65	9.69	10.22	10.2	12.13
2556.87	0.484925	0.0847003	5.72519	1.03319e-08	7.75796e-08	Slc4a3	24.95	22.7	23.94	25.12	24.72	31.61	26.82	28.1
2467.12	-0.0308401	0.0891656	-0.345874	0.729437	0.813916	Epha4	21.78	15.61	17.97	16.47	14.13	11.98	13.22	18.64
5.21538	-0.219612	0.666358	-0.329571	0.741725	0.823747	Gm28386	0.19	0.06	0.21	0.11	0.08	0.08	0.16	0.14
2002.08	-0.251562	0.0683682	-3.67952	0.000233672	0.000831028	Farsb	44.46	44.02	46.67	42.47	33.64	29.28	31.98	34.3
0	NA	NA	NA	NA	NA	Gm28995	0.3	0	0.44	0	0.39	0	0	0.41
21.4015	0.315565	0.392195	0.804613	0.421043	0.546112	4833412K13Rik	0.68	0.77	0.36	0.32	0.57	0.29	0.59	0.84
2.94952	0.829715	0.883452	0.939174	0.347642	NA	Mogat1	0.13	0.27	0.22	0.39	0.22	0.22	0.59	0.59
8640.98	-0.10753	0.0710226	-1.51402	0.130021	0.214826	Acsl3	160.98	148.54	139.17	140.37	120.11	98.34	108.46	132.39
440.013	-0.946776	0.127508	-7.42524	1.12578e-13	1.55554e-12	Utp14b	4.48	3.89	3.53	3.39	1.73	1.47	1.45	2.34
1.74318	0.205454	1.11738	0.183871	0.854115	NA	Gm6159	0.31	0.46	0.25	0.15	0.19	0.22	0.18	0.32
0.889359	0.669292	1.66568	0.401812	0.687822	NA	Gm5830	2.83	4.49	2.39	2.26	1.45	1.44	2.6	2.42
234.435	0.26606	0.12593	2.11276	0.0346211	0.0708015	Scg2	3.72	3.92	3.4	3.7	4.43	3.16	4.02	4
8.55315	-2.13084	0.628108	-3.39248	0.000692626	0.00222515	Ap1s3	0.42	0.43	0.29	0.43	0.09	0.02	0.1	0.22
568.308	0.247537	0.0845053	2.92925	0.0033978	0.00921861	Wdfy1	7.4	6.92	7.16	6.42	7.01	5.75	6.44	8.06
1046.47	0.162903	0.0853424	1.90881	0.0562863	0.106986	Mrpl44	28.23	29.43	29.37	29.75	29.61	28.58	27.44	26.9
15387.9	-0.0397511	0.0540456	-0.735511	0.462028	0.585865	Serpine2	376.11	341.26	368.61	349.72	305.12	291.74	290.34	314.54
4.42863	0.360198	0.73547	0.489752	0.62431	0.729104	Gm5529	2.06	2.05	2	1.4	1.75	2.19	1.52	1.71
2.17493	0.964746	1.13667	0.848744	0.396024	NA	Gm28071	0.1	0	0	0.41	0.62	0.43	0.52	0.46
4378.07	-0.0468974	0.0765441	-0.612685	0.540085	0.656637	Cul3	83.26	81.94	82.47	74.35	65.15	67.6	72.53	86.44
14.6531	-0.54449	0.461858	-1.17891	0.238432	0.350089	Gm37902	0.54	0.5	0.32	0.33	0.04	0.36	0.15	0.41
344.781	-0.742741	0.133047	-5.58253	2.37043e-08	1.68668e-07	Dock10	3.94	2.62	3.43	3.12	1.6	1.19	1.61	2.33
42.1189	-0.917492	0.280781	-3.26764	0.00108449	0.00333282	Nyap2	0.35	0.33	0.37	0.23	0.15	0.15	0.09	0.22
1.0752	-2.55942	1.71529	-1.49212	0.135667	NA	Gm5530	0.36	0.42	0.22	0.37	0.18	0.28	0.11	0.19
2330.64	0.0107008	0.0820492	0.130419	0.896235	0.935151	Irs1	8.52	5.86	6.53	6.25	5.37	4.83	4.32	7.2
6.57289	-0.550986	2.12569	-0.259203	0.795479	0.86301	Gm9747	10.79	12.99	10.88	10.23	11.2	10.91	12.22	11.07
1810.46	0.118984	0.0715504	1.66294	0.0963248	0.16715	Rhbdd1	21.29	18.15	19.29	17.75	16.74	17.04	16.91	21.17
283.504	-0.03803	0.123912	-0.306912	0.75891	0.836699	Col4a4	1.3	1.12	1.16	1.07	0.89	0.95	0.8	1.26
146.988	-0.0979858	0.147892	-0.66255	0.507619	0.627948	Col4a3	1.16	0.81	0.72	0.74	0.48	0.68	0.76	0.74
24.3015	0.613305	0.329579	1.86088	0.0627617	0.117291	C430014B12Rik	0.67	0.64	0.52	1.52	0.94	1.23	1.1	0.6
6136.57	-0.288982	0.057372	-5.037	4.72895e-07	2.75232e-06	Mff	223.92	227.57	222.01	197.65	148.02	137.58	135.01	174.34
27.2083	-0.380044	0.328096	-1.15833	0.246729	0.359383	Gm28941	1.55	0.78	1.55	0.94	0.56	0.87	0.75	1.17
3634.6	0.101756	0.0803359	1.26664	0.205285	0.311082	Agfg1	37.85	29	32.49	31.21	33.26	30.38	29.34	37.88
9.01273	-0.510396	0.598693	-0.852518	0.393927	0.518695	A030005L19Rik	0.23	0.53	0.33	0.33	0.14	0.19	0.45	0.1
13.4551	-1.03771	0.486477	-2.13312	0.0329148	0.0678081	Slc19a3	0.41	0.27	0.14	0.31	0.15	0.21	0.05	0.14
396.347	-0.628358	0.11405	-5.5095	3.59847e-08	2.48398e-07	Daw1	11.8	10.89	11.48	12.23	5.43	5.76	7.38	8.48
318.996	-0.338031	0.110801	-3.0508	0.00228232	0.00647651	Sphkap	2.61	2.05	2.38	2.37	1.67	1.42	1.38	2.16
4278.15	0.297484	0.0635564	4.68063	2.85991e-06	1.4603e-05	Pid1	63.92	58.32	61.35	59.8	67.97	60.82	57.97	68.09
4766.89	-0.018472	0.0615292	-0.300216	0.764013	0.840419	Dner	57.34	53.18	52.85	51.7	40.02	45.35	45.05	50.28
10374.8	-0.104567	0.0888276	-1.17718	0.239122	0.350832	Trip12	90.81	83.8	84.1	80.88	77.81	70.25	71.73	83.97
5.69886	-0.773025	0.763162	-1.01292	0.311097	0.431018	Gm37738	0.37	0.46	0.29	0.35	0.17	0.23	0.13	0.22
991.13	0.309652	0.0769175	4.02577	5.67894e-05	0.00022858	Fbxo36	42.01	42.36	41.1	43.52	44.7	42.45	48.35	45.37
64.6949	-0.588614	0.215561	-2.73061	0.00632167	0.015924	Slc16a14	1.09	1.03	1.13	0.95	0.58	0.48	0.42	1.23
1.47323	2.38157	1.55037	1.53613	0.124507	NA	AC167036.1	0	0.05	0.15	0	0.16	0.39	0.38	0.12
7.84424	0.53695	0.571949	0.938808	0.347829	0.469987	Rpl19-ps1	4.2	3.33	2.51	4.74	4.43	4.06	5.59	4.49
0.259108	0.180431	3.16289	0.0570462	0.954508	NA	A530032D15Rik	5.41	5.2	3.89	4.5	2.69	3.4	1.57	3.96
0	NA	NA	NA	NA	NA	Gm2427	5.23	3.39	3.73	3.88	2.07	2.29	2.46	3.27
20.5702	-0.554946	0.364053	-1.52435	0.127421	0.211441	Sp110	0.71	0.69	0.9	0.94	0.29	0.45	0.73	0.61
23.5742	-0.584862	0.334784	-1.74698	0.0806405	0.144479	Sp140	9.1	12.3	10.05	10.1	5.86	7.91	5.37	8.32
26.9858	-0.87741	0.304766	-2.87896	0.00398984	0.0106237	Sp100	1.27	0.82	0.8	0.78	0.43	0.37	0.3	0.55
44.348	-0.555986	0.241449	-2.3027	0.0212956	0.0463725	A630001G21Rik	1.54	1.64	1.07	1.37	0.66	0.69	0.91	0.89
5505.27	-0.433756	0.0595952	-7.27837	3.37874e-13	4.48211e-12	Cab39	71.18	66.03	69.76	66.04	44.24	40.46	40.59	49.35
19412.5	-0.0622853	0.0722336	-0.862276	0.388536	0.51353	Itm2c	388.57	360.39	369.72	416.9	304.05	337.72	302.73	312.89
378.105	-0.620585	0.0887409	-6.99323	2.68638e-12	3.17808e-11	4933407L21Rik	15.81	14.95	15.69	15.96	8.82	8.37	9.13	9.78
8.82363	0.512378	0.508976	1.00669	0.314086	0.434333	Gm28884	0.48	0.28	0.29	0.27	0.14	0.08	0.14	0.21
61.1435	0.267852	0.205843	1.30125	0.193174	0.296361	Gpr55	1.92	1.48	1.7	1.59	0.81	0.84	0.93	1.47
11.3371	-0.599501	0.462186	-1.2971	0.194597	0.298172	Gm18180	3.05	4.19	1.92	4.16	2.67	1.96	2.03	2.64
78.5668	-0.298462	0.179946	-1.65862	0.0971928	0.168451	Spata3	4.07	4.08	4.37	4.06	2.67	3.52	2.87	2.78
5737.97	-0.936022	0.0557383	-16.7932	2.73854e-63	1.5335e-60	2810459M11Rik	96.15	84.96	93.69	97.73	40.6	42.3	39.42	45.98
7487.04	-0.0472174	0.065262	-0.723504	0.46937	0.592897	Psmd1	116.58	109.29	116.53	108.7	97.78	87.23	87.51	103.86
12.204	-0.384189	0.450045	-0.853669	0.393289	0.51804	Htr2b	0.47	0.42	0.39	0.39	0.21	0.31	0.24	0.28
24.6036	-0.598483	0.383885	-1.55902	0.118992	0.199453	Gm37914	0.64	0.4	0.36	0.26	0.29	0.13	0.17	0.42
0	NA	NA	NA	NA	NA	Gm21972	0.22	0.26	0.13	0.29	0.67	0	0.45	1.07
1378.73	0.0460316	0.0637248	0.72235	0.47008	0.593338	Armc9	23.43	23.63	22.23	21.66	20.6	23.03	22.13	21.33
14.8933	-0.853663	0.488073	-1.74905	0.080283	0.143992	B3gnt7	0.5	0.21	0.26	0.28	0.17	0.07	0.26	0.15
14520.2	-0.0219938	0.0748118	-0.293988	0.768767	0.844342	Ncl	190.8	181.99	168.36	159.25	141.07	141.22	154.71	176.92
57.7061	-0.0667792	0.217029	-0.307697	0.758313	0.83624	C130036L24Rik	1.1	0.75	0.94	1.07	1.05	1.34	0.68	0.67
6875.28	-0.264918	0.100921	-2.62499	0.00866504	0.0210769	Ptma	790.49	676.91	749.8	908.47	592.97	582.55	640.62	523.77
2618.08	0.443048	0.114565	3.86723	0.00011008	0.000418403	Pde6d	69.8	79.45	81.07	92.99	94.71	96.59	102.52	84.19
1149.93	0.323904	0.0767324	4.22122	2.42987e-05	0.000105255	Cops7b	22.25	19.27	20.41	18.88	20.83	22.54	22	20.88
146.342	-1.90445	0.196867	-9.67379	3.89688e-22	1.22052e-20	Nppc	8.46	8.1	8.66	11.33	2.25	2.87	1.8	1.52
1122.51	-0.0409625	0.0673419	-0.608277	0.543004	0.659405	Dis3l2	14.97	13.41	14.85	14.3	12.02	12.43	11.32	13
22.1098	0.653224	0.357515	1.82712	0.0676815	0.124781	Gm6136	37.92	40.98	42.78	41.91	52.04	43.77	50.68	45.14
14.3669	-0.644332	0.431822	-1.49212	0.135666	0.222211	Gm37447	0.23	0.31	0.15	0.28	0.07	0.14	0.09	0.22
60.5464	0.948543	0.216744	4.37633	1.20693e-05	5.51504e-05	Ecel1	0.51	0.67	0.9	0.52	0.95	1.25	0.8	0.89
2550.11	0.0299135	0.0605493	0.494035	0.621281	0.726716	Eif4e2	62.59	60.47	62.88	57.26	47.21	48	50.07	57.57
1722.33	0.955338	0.0841523	11.3525	7.20797e-30	4.56151e-28	Efhd1	24.05	26.29	28.73	26.1	42.41	45.14	45.55	44.01
1.75128	0.0292825	1.57697	0.0185688	0.985185	NA	Efhd1os	0	0.16	0	0.37	0	0.25	0.25	0
3031.26	-0.0613459	0.0858547	-0.714531	0.474899	0.597552	Gigyf2	36.63	30.63	30.72	30.93	27.37	29.07	23.85	34.38
108.899	-1.10981	0.17143	-6.47384	9.55442e-11	9.36638e-10	Kcnj13	4.58	5.69	4.74	5.42	2.2	1.63	1.69	2.35
314.55	-0.290813	0.116248	-2.50166	0.0123614	0.0287472	Ngef	5.46	5.94	5.07	5.29	2.94	4.21	3.49	4.87
11.0422	-0.345198	0.444268	-0.777004	0.437156	0.56165	Neu2	0.28	0.26	0.32	0.71	0.19	0.25	0.17	0.15
203.072	-0.342993	0.173289	-1.97932	0.0477805	0.093117	Inpp5d	2.36	2.3	2.45	3.19	1.58	1.31	1.95	1.65
1501.31	0.262452	0.0637002	4.12011	3.78692e-05	0.000158041	Atg16l1	20.65	18.32	20.65	19.24	20.98	19.78	18.85	21.09
1.35049	-2.00067	1.5379	-1.30092	0.193287	NA	Gm25395	0.22	0.74	0	0	0	0.18	0.22	0
1.88406	-0.436098	1.18189	-0.368985	0.712139	NA	Scarna6	0.69	0.38	0	0.22	0.19	0.38	0.23	0
20.8993	-0.74218	0.334919	-2.216	0.0266917	0.0564472	Sag	0.8	0.81	0.57	0.63	0.21	0.34	0.31	0.44
2504.33	-0.0233327	0.0720545	-0.323821	0.746074	0.826753	Dgkd	21.54	18.53	20	20.12	15.79	16.59	16.41	18.97
1825.53	-0.625267	0.0916893	-6.81941	9.14176e-12	1.00734e-10	Usp40	20.84	17.84	19.52	18.45	9.25	9.54	10.73	13.63
27.8059	-0.000660573	0.301993	-0.00218738	0.998255	0.998803	Ugt1a7c	1.55	0.94	1.72	1.86	1.19	1.35	0.91	1.88
5.59626	-1.01404	0.631637	-1.60542	0.108402	0.184623	Ugt1a6b	0.62	0.48	0.74	0.61	0.42	0.36	0.36	0.21
35.0331	-0.290401	0.264724	-1.097	0.272643	0.388508	Ugt1a6a	71.26	69.12	74.57	68.21	58.39	53.99	53.42	61.83
41.5718	-0.415628	0.252731	-1.64455	0.100063	0.172568	Dnajb3	1.92	1.4	1.88	2.44	1.04	1.41	1.49	1.21
7.41046	-0.960594	0.63748	-1.50686	0.131846	0.217224	Mroh2a	1.65	1.61	2.05	2.16	1.9	1.4	1.62	1.37
7898.19	-0.435748	0.0758069	-5.74813	9.02332e-09	6.82809e-08	Hjurp	115.48	86.36	97.49	88.08	55.23	54.45	51.43	71.38
8.84304	0.132682	0.545097	0.24341	0.807687	0.872414	Glrp1	0.33	0.19	0.11	0.09	0.09	0.15	0.15	0.21
8224.11	0.440605	0.0533516	8.25852	1.47486e-16	2.71995e-15	Arl4c	72.28	65.82	73.02	71.03	80.17	82.82	82.07	84.15
3231.63	0.364168	0.0718546	5.06812	4.01771e-07	2.36218e-06	Sh3bp4	23.06	21.12	22.58	23.72	22.36	25.78	25.42	27.39
3.87452	0.983872	0.824378	1.19347	0.232684	NA	Gm38312	0.17	0.19	0.22	0.19	0.31	0.22	0.35	0.29
2969.9	0.0786566	0.0615038	1.27889	0.200936	0.305761	Agap1	14.82	11.51	13.5	12.83	10.24	10.58	11.5	12.58
9.22642	0.243663	0.507336	0.48028	0.631028	0.734587	Gbx2	0.15	0.09	0.3	0.32	0.28	0.36	0.14	0.22
15.3565	-0.0990818	0.390584	-0.253676	0.799746	0.866114	D130058E05Rik	0.24	0.2	0.29	0.46	0.19	0.29	0.22	0.14
168.991	-0.84243	0.129904	-6.48504	8.8706e-11	8.73307e-10	Iqca	3.02	2.57	2.69	3	1.47	1.22	1.52	1.79
583.392	-0.250111	0.106616	-2.3459	0.018981	0.0419887	Ackr3	9.41	7.7	8.36	8.7	7.2	5.92	5.48	5.89
3493.05	0.0810417	0.0548427	1.47771	0.139485	0.227356	Cops8	118.02	105.29	121.3	123.37	98.12	92.34	88.87	104.22
23.6915	-0.39537	0.305934	-1.29234	0.19624	0.300143	Rab17	0.73	0.73	0.64	0.71	0.62	0.52	0.33	0.57
2581.81	-0.00786801	0.0592206	-0.132859	0.894305	0.933729	Lrrfip1	42.95	42.46	43.35	43.34	36.77	35.57	37.97	42.7
7.35487	0.722842	0.564351	1.28084	0.200251	0.304863	Gm7776	0.26	0.33	0.27	0.31	0.93	0.43	0.26	0.38
1259.86	-0.149497	0.12345	-1.211	0.225897	0.335801	Ramp1	23.48	21.65	23.5	26.74	18.5	20.89	19.14	14.77
2245.14	0.252912	0.07478	3.38208	0.000719387	0.00230311	Ube2f	55.11	57.48	58.61	58.34	61.68	58.1	60.2	59.46
44.8239	-0.239102	0.232087	-1.03022	0.302905	0.422221	Gm7785	3.1	2.6	3.02	2.91	2.4	1.98	1.41	2.67
317.955	0.319231	0.104454	3.0562	0.00224161	0.00637121	Scly	5.66	4.86	4.8	5.25	5.1	5.9	6.8	5.89
18.6236	-1.16816	0.447686	-2.60933	0.00907196	0.0219282	Erfe	0.55	0.52	0.47	0.31	0.09	0.18	0.34	0.58
1946.69	0.143636	0.0679793	2.11294	0.0346058	0.0707782	Ilkap	62.98	61.18	57.3	62.86	56.12	59.36	62.02	56.87
2575.66	-0.0113523	0.128584	-0.0882875	0.929648	0.956726	Hes6	75.4	76.18	79.07	94.63	72.21	78.77	70.72	55.84
709.281	-0.695047	0.0888266	-7.82476	5.08631e-15	8.0956e-14	Per2	6.36	5.39	6.2	5.51	2.68	2.93	3.21	3.71
818.911	0.0202678	0.0936585	0.216401	0.828675	0.887715	Traf3ip1	12	9.94	9.23	9.89	7.74	8.61	8.85	9.79
1353.83	-0.222512	0.0722766	-3.07861	0.00207966	0.00595598	Asb1	11.88	9.67	10.35	10.95	7.37	8.12	7.87	9.21
1332.47	-0.0575457	0.0833645	-0.69029	0.490012	0.611448	Hdac4	10.07	7.15	8.98	7.6	6.19	6.73	5.97	8.54
7350.36	0.453146	0.0740163	6.12224	9.22683e-10	8.07687e-09	Ndufa10	264.01	286.59	294.81	265.31	318.92	316.16	333.26	316.79
3691.23	0.406105	0.0965934	4.20428	2.6192e-05	0.000112795	Cops9	321.13	365.53	332.69	375.64	396.59	411.85	415.22	364.71
2843.85	0.00193876	0.0817335	0.0237205	0.981076	0.987998	Gpc1	31.23	27.55	29.1	31.74	24.59	28.44	25	24.05
18.0232	-1.12312	0.380237	-2.95373	0.00313961	0.00860017	Ankmy1	0.43	0.3	0.28	0.31	0.08	0.09	0.17	0.1
174.746	0.0195366	0.178377	0.109524	0.912787	0.945785	Dusp28	4.67	5.15	6.31	6.9	5.68	5.69	4.7	4.18
12.4428	-0.244715	0.426842	-0.573314	0.566432	0.6803	5033417F24Rik	0.44	0.31	0.24	0.49	0.12	0.26	0.24	0.3
1862.53	0.540255	0.0954287	5.66135	1.50184e-08	1.09737e-07	Rnpepl1	31.63	25.94	32.18	34.4	41.18	37.65	44.35	33.4
8.69006	0.211569	0.532933	0.396989	0.691375	0.783511	9430060I03Rik	0.43	0.09	0.18	0.16	0.14	0.12	0.17	0.24
1471.82	0.168919	0.0941478	1.79419	0.0727834	0.132587	Capn10	28.58	26.99	27.6	30.64	26.78	29.97	30.34	26.04
27.5631	0.204411	0.28115	0.727052	0.467194	0.590957	Gpr35	0.66	0.6	0.37	0.32	0.4	0.56	0.59	0.61
14210.6	-1.30103	0.0902897	-14.4095	4.50973e-47	1.09652e-44	Kif1a	116.53	92.89	99.72	100.38	29.07	36.08	34.16	45.54
78.4126	0.276337	0.207695	1.3305	0.183354	0.284245	Crocc2	0.5	0.27	0.34	0.4	0.36	0.47	0.33	0.48
1347.1	-0.656472	0.120889	-5.43035	5.62427e-08	3.79587e-07	Sned1	12.17	9.98	11.29	7.8	4.25	5.72	5.24	8.54
720.059	0.0542185	0.073496	0.737707	0.460693	0.584734	Mterf4	23.31	21.73	20.22	21.71	18.24	19.11	19.87	19.39
8.58406	0.501335	0.519408	0.965204	0.334443	0.455899	Gm28535	0.61	0.37	0.45	0.77	0.92	0.35	0.28	0.31
2.33857	-0.0446549	1.1494	-0.0388506	0.96901	NA	Gm7867	0.76	0.53	0.11	0.72	0.4	0.63	0.54	0.66
628.513	-0.625472	0.0947389	-6.60206	4.05486e-11	4.17436e-10	Pask	9.44	8.9	7.25	6.38	5.18	4.02	4.87	5.3
2425.69	-0.737791	0.0717559	-10.282	8.4984e-25	3.39918e-23	Ppp1r7	38.17	42.7	40.65	35.75	19.36	18.96	16.8	23.07
1.11521	-0.729074	1.5232	-0.478647	0.63219	NA	Gm26446	0	0	1.78	0	0	0	2.16	0
12354.7	0.160845	0.0655507	2.45375	0.0141374	0.0324206	Hdlbp	96.28	85.94	93.58	85.79	83.45	77.85	73.12	98.59
1.68311	-0.111183	1.37288	-0.0809851	0.935454	NA	Gm17415	0.29	0.11	0.07	0.37	0.11	0	0.19	0.24
92.804	-0.0462128	0.178029	-0.25958	0.795188	0.862847	Septin2	44.89	32.57	34.79	39.99	41.3	30.5	30.77	55.26
0	NA	NA	NA	NA	NA	Septin2	194.85	185.14	186.28	171.03	195.44	172.77	178.96	215.26
469.817	-0.304255	0.110815	-2.74561	0.00603988	0.0153018	Farp2	6.32	4.75	5.21	4.64	3.08	3.22	3.21	4.9
4675.97	-0.21448	0.0613941	-3.4935	0.000476739	0.00158476	Stk25	133.53	118.59	126.09	120.32	81.57	92.16	87.78	88.83
4.24333	-0.154923	1.08427	-0.142883	0.886383	0.928646	Gm28536	0.17	0.12	0.1	0.32	0.12	0.41	0.36	0.03
310.066	0.0386087	0.18085	0.213485	0.830949	0.889223	Bok	9.85	7.29	9.36	10.87	8.85	8.88	8.88	5.98
966.303	0.251444	0.102508	2.45293	0.0141698	0.0324829	Thap4	31.09	27.25	32.39	34.65	24.74	30.06	31.56	29.97
2810.2	0.474705	0.0527491	8.9993	2.27154e-19	5.47273e-18	Atg4b	61.66	54.33	53.28	51.03	61.01	61.02	62.88	65.34
1721.72	-0.214113	0.0909884	-2.35319	0.0186131	0.0413006	Dtymk	78.16	76.68	79.27	80.74	55.86	64.43	58.78	52.77
492.579	0.213028	0.086352	2.46697	0.0136261	0.0314129	Ing5	4.41	3.82	3.97	3.81	4.02	3.59	4.37	4.13
899.033	-0.160138	0.0832883	-1.9227	0.054518	0.104096	D2hgdh	23.89	20.36	20.5	19.38	14.68	16.28	13.99	18.35
3.54897	-0.139372	0.819907	-0.169985	0.865022	NA	Gm7895	1.9	1.34	1.13	1.75	1.56	1.51	1.19	1.55
843.055	0.330743	0.114935	2.87767	0.00400626	0.0106612	Fam174a	12.59	15.09	13.55	16.55	16.29	16.28	15.65	14.73
84.043	0.0529342	0.198059	0.267265	0.789265	0.858819	Gm15427	58.4	40.47	42.5	37.24	45.9	50.11	40.67	44.07
125.458	-0.389215	0.144409	-2.69523	0.00703392	0.0174751	St8sia4	1.08	1.07	1.13	0.95	0.66	0.6	0.66	0.85
0	NA	NA	NA	NA	NA	Gm28901	0	0	0	1.22	0	0	0	0
1.95506	-0.670275	1.21586	-0.551277	0.581444	NA	Gm6430	0.16	0.28	0.39	0	0.1	0.21	0.13	0.34
1376.26	-0.272155	0.0699049	-3.89321	9.8925e-05	0.000379812	D1Ertd622e	31.37	28.87	29.05	30.48	23.9	20.73	20.07	22.52
883.743	-0.844807	0.122451	-6.89914	5.23166e-12	5.94197e-11	Ppip5k2	11.03	8.69	9.7	9.15	4.52	3.55	3.79	6.15
315.133	-0.153324	0.095321	-1.6085	0.107725	0.18369	Gin1	7.81	7.48	7.44	7.56	6.47	6.02	6.44	6.65
11303.5	0.47948	0.0507794	9.44241	3.64318e-21	1.04538e-19	Pam	127.03	143.67	143.96	137.01	172.94	163.01	179.95	180.81
39.2559	0.445446	0.283859	1.56925	0.11659	0.196127	Gm3531	15.15	14.35	16.89	14.53	15.65	19	15.7	13.57
16.6859	-1.00122	0.402165	-2.48957	0.0127897	0.02965	B230216N24Rik	0.77	0.39	0.44	0.2	0.13	0.37	0.26	0.22
0	NA	NA	NA	NA	NA	Gm24465	0	0	0	1.74	0	0	0	0
14.885	0.188902	0.458382	0.412107	0.680261	0.77462	Gm29462	2.79	1.77	6.17	2.69	3.96	3.46	3.46	2.62
1.84537	-0.0259938	1.22917	-0.0211475	0.983128	NA	Gm3555	0.54	0.43	0.35	0.32	0.67	0.33	0.23	0.54
60.0965	-0.0581649	0.268229	-0.216848	0.828327	0.887445	Gm7967	2.12	1.67	1.53	0.4	1.36	1.46	1.54	1.62
44.7365	1.09515	0.233596	4.68823	2.75579e-06	1.41299e-05	Gm29460	1.9	1.6	1.61	1.46	2.59	2.64	3.45	3.13
17.837	-2.21058	0.468613	-4.71728	2.39021e-06	1.23722e-05	Cntnap5b	0.26	0.27	0.22	0.4	0.12	0.03	0.03	0.04
11.9717	-0.0771397	0.444333	-0.173608	0.862174	0.911031	Prdx2-ps1	6.44	10.38	7.33	8.33	3.97	4.97	3.9	5.05
19.8537	0.35145	0.351931	0.998635	0.317972	0.438394	Gm29668	2.79	1.36	2.92	4.14	3.25	3.74	3.02	3.32
2.47897	0.480835	0.993527	0.483968	0.628409	NA	Gm29667	0	0.09	0.42	0.32	0.3	0.41	0.3	0.29
1003.89	0.233129	0.0778339	2.99521	0.00274253	0.00761063	Cdh20	9.96	8.55	9.11	9.24	9.89	8.72	9.28	9.11
397.924	-0.0487312	0.111839	-0.435727	0.663035	0.760551	Rnf152	2.01	1.9	1.91	1.84	1.76	1.43	1.31	1.85
3.21556	0.402219	0.861284	0.466999	0.6405	NA	Gm17634	0.25	0.09	0.18	0.07	0.16	0.26	0.19	0.03
11.8732	0.0351844	0.459198	0.0766213	0.938925	0.96252	Capza1-ps1	3.11	3	2.44	2.98	2.73	3.2	3.17	3.6
1651.03	-0.873899	0.114162	-7.65487	1.9351e-14	2.92146e-13	Pign	15.94	13.52	13.57	11.38	6.6	5.32	5.22	8.48
0.861428	-0.261525	2.02541	-0.129122	0.897261	NA	Gm20302	1.52	0.55	0.53	0.21	0.58	0	0	0.95
0	NA	NA	NA	NA	NA	Gm22426	0	0	0	0	2.31	0	3.42	0
1471.37	-0.175156	0.071324	-2.45578	0.014058	0.0322585	Relch	18.5	14.42	16.47	15.68	12.2	10.58	11.44	15.13
1.27477	0.159272	1.40533	0.113334	0.909766	NA	Gm10193	4.48	3.63	5.34	7.25	10.54	7.35	8.39	2.69
49.9481	-0.265364	0.219854	-1.207	0.227432	0.337512	Tnfrsf11a	0.45	0.51	0.48	0.7	0.37	0.27	0.44	0.49
23.4159	0.151404	0.310971	0.486875	0.626347	0.73056	Gm7160	1.18	1.21	0.85	0.66	1.03	0.95	1.33	0.77
779.361	0.427291	0.074899	5.70489	1.16416e-08	8.6465e-08	Zcchc2	5.32	4.2	4.57	4.24	4.76	4.98	5.22	6.45
8.66328	0.479319	0.502939	0.953037	0.340571	0.462233	Gm20753	0.27	0.15	0.29	0.17	0.53	0.44	0.45	0.16
9182.85	0.204894	0.0754992	2.71385	0.00665059	0.0166594	Phlpp1	60.21	52.7	53.85	54.05	46.15	55.03	53.75	64.21
1601.68	-0.747537	0.105648	-7.07574	1.48651e-12	1.81555e-11	Bcl2	12.83	10.77	11.69	10.27	5.18	5.62	5	7.61
2093.25	0.539682	0.0649008	8.31548	9.1378e-17	1.71429e-15	Kdsr	14.37	13.65	13.57	12.18	17.34	16.53	15.52	17.4
3070.62	0.0789688	0.0634997	1.24361	0.213644	0.321466	Vps4b	54.21	45.47	46.24	46.07	46.48	42.22	42.96	49.76
30.8461	0.352882	0.338723	1.0418	0.297504	0.416136	Serpinb5	0.22	0.47	0.89	0.7	0.91	0.72	0.52	0.7
409.061	-0.31588	0.104645	-3.01857	0.00253969	0.00711936	Serpinb8	9.89	8.01	8.83	7.07	5.66	5.14	4.25	6.78
25.8018	-0.150672	0.296053	-0.508937	0.610796	0.718088	Cdh7	0.27	0.37	0.28	0.56	0.27	0.23	0.45	0.23
1951.37	-0.483801	0.128066	-3.77774	0.000158256	0.000583015	Cdh19	27.98	26.86	26.76	23.6	15.1	12.4	13.12	21.52
18.5771	-1.45306	0.5272	-2.75619	0.00584792	0.0148746	Gm38255	0.55	0.39	0.24	0.21	0.11	0.11	0	0.24
16.8713	-1.42193	0.47652	-2.98398	0.00284526	0.00786736	Gm36944	0.57	0.36	0.2	0.22	0.12	0.04	0.09	0.22
3.6442	1.33533	0.925488	1.44284	0.149065	NA	Gm29088	0.25	0	0.14	0	0.07	0.34	0.64	0.15
791.857	-0.494127	0.109729	-4.50315	6.69525e-06	3.20605e-05	Dsel	7.4	7.19	7.26	6.95	4.43	4.35	4.11	5.83
5817.61	-0.215571	0.0690686	-3.12111	0.00180169	0.00523481	Tsn	101.14	99.91	102.62	106.12	79.93	63.79	62.44	77.15
1405.91	0.0895782	0.0654558	1.36853	0.171146	0.268473	Nifk	30.22	30.83	29.5	28.57	27.27	25.29	27.26	29.25
6735.4	0.0939382	0.0822488	1.14212	0.253403	0.366811	Clasp1	56.07	45.95	50.54	46.41	41.36	45.51	45.25	54.74
5893.69	-0.737148	0.110745	-6.65627	2.80855e-11	2.9438e-10	Tfcp2l1	37.68	30.01	32.92	29.27	15.08	15.72	14.18	22.63
0	NA	NA	NA	NA	NA	Gm23497	0	22.95	4.48	10.77	5.43	0	7.24	1.96
874.149	-0.0943782	0.0914866	-1.03161	0.302257	0.421571	Gli2	6.17	5.39	5.74	4.69	3.77	4.36	4.36	5.18
5.39145	-2.01449	0.723313	-2.78509	0.00535137	0.0137612	Gm29455	0.26	0.26	0.22	0.22	0.05	0.03	0.1	0.06
1042.57	-0.712554	0.081522	-8.74063	2.31819e-18	5.08159e-17	Inhbb	12.82	11.2	12.24	12.94	6.11	7.1	5.95	6.67
2541.59	0.391377	0.0609114	6.42535	1.3157e-10	1.27159e-09	Ralb	40.63	36.19	40.79	38.22	44.28	43.49	43.72	43.28
19.0411	0.0255069	0.38626	0.0660356	0.947349	0.967405	Gm27184	0.57	1.17	1.12	1.13	1.77	0.8	0.79	0.84
744.426	0.126694	0.0835111	1.51709	0.129245	0.21384	Tmem185b	9.73	10.27	11.05	11.16	9.49	10.92	9.8	9.84
6.68866	0.268491	0.579042	0.463681	0.642876	0.743923	3830432H09Rik	0.2	0.07	0.1	0.13	0.2	0.12	0.14	0.17
1177.55	-1.5616	0.0893204	-17.4832	1.92489e-68	1.48209e-65	Epb41l5	12.72	10.19	11.53	10.57	3.02	2.98	3.02	4.12
1556.61	-1.00548	0.143657	-6.99921	2.57402e-12	3.06083e-11	Ptpn4	9.76	7.04	9.13	8.72	3.96	2.68	2.49	6.28
4.2443	0.544996	0.732766	0.743752	0.457027	0.581158	Gm3551	0.71	0.72	0.52	0.28	0.36	0.59	0.35	0.5
619.134	-0.0379588	0.0791942	-0.479313	0.631716	0.734828	Tmem177	7.9	6.88	7.97	7.78	6.38	5.86	6.43	7.05
56.4374	-0.57159	0.219543	-2.60354	0.00922667	0.0222555	Cfap221	1.83	0.9	1.34	1.61	1.11	0.37	0.86	0.57
33.3635	-0.583102	0.310517	-1.87784	0.0604029	0.113549	Sctr	0.73	0.56	1.07	0.71	0.59	0.35	0.31	0.49
578.1	-0.557615	0.105153	-5.30288	1.13993e-07	7.29639e-07	Tmem37	20.86	20.56	24.2	22.81	14.22	13.27	12.54	12.1
96175.3	0.411204	0.073842	5.5687	2.56643e-08	1.81705e-07	Dbi	6941.1	8040.69	7348.28	7797.92	8899.74	8350.9	9048.12	8241.33
116.464	0.0769736	0.176054	0.437217	0.661954	0.759626	3110009E18Rik	7.4	9.43	10.19	10.26	10.31	10.21	7.93	7.81
563.884	-0.9442	0.093911	-10.0542	8.80361e-24	3.14665e-22	Steap3	11.82	9.94	11.23	11.17	4.28	5.21	4.99	5.75
6.15754	0.911972	0.664709	1.37199	0.170067	0.267075	Marco	0.14	0.06	0.12	0.14	0.24	0.15	0.18	0.04
375.677	-0.051737	0.0930854	-0.555801	0.578347	0.690973	Celrr	11.82	11.01	11.26	10.51	8.26	7.44	8.77	10.31
1536.43	0.437982	0.0647594	6.76323	1.3495e-11	1.46521e-10	Insig2	26.71	23.17	23.67	21.8	29.26	21.9	27.16	31.42
24.1251	0.0332755	0.361055	0.0921618	0.926569	0.954461	Gm37174	0.33	0.5	0.24	0.2	0.12	0.29	0.3	0.29
2041.22	-0.0873084	0.0896379	-0.974011	0.330051	0.451712	Ccdc93	13.84	11.7	12.49	12.19	9.9	9.31	9.14	13.11
11.2885	1.48335	0.494259	3.00117	0.00268944	0.00747565	Htr5b	0.13	0.15	0.18	0.02	0.28	0.26	0.29	0.32
965.807	-0.0881787	0.0685816	-1.28575	0.198531	0.302794	Ddx18	36.46	33.63	35.03	33.55	27.4	28.37	29.75	29.88
264.495	-0.213721	0.113775	-1.87846	0.0603182	0.113447	Dpp10	2.73	2.31	2.27	2.64	1.84	1.63	1.59	2.21
4072.63	-0.705457	0.0512779	-13.7575	4.59116e-43	8.74639e-41	Actr3	156.51	153.97	147.25	150.66	83.45	75.62	77.28	90.97
2112.07	0.239818	0.0564054	4.25168	2.12173e-05	9.2997e-05	Slc35f5	37.1	34.27	37.86	34.28	36.36	36.49	33.42	37.68
43.8796	0.347888	0.241826	1.43859	0.150267	0.241564	Gpr39	0.48	0.38	0.12	0.25	0.32	0.19	0.44	0.29
421.748	0.0512083	0.094004	0.544746	0.585928	0.697997	Lypd1	9.3	8.06	8.14	9.52	9.31	8.13	8.73	7.92
731.397	-0.317868	0.120174	-2.64506	0.00816767	0.0199961	Nckap5	8.8	9.35	8.46	7.14	4.51	5.22	5.54	7.78
14.7559	-1.03419	0.438824	-2.35673	0.0184368	0.0409332	Gm37161	0.36	0.24	0.34	0.2	0.08	0.07	0.11	0.22
5317.06	-0.727668	0.100873	-7.21371	5.44494e-13	7.03615e-12	Mgat5	36.18	30.21	31.28	28.98	14.61	15.54	14.26	21.65
5.39392	-0.525297	0.762757	-0.688681	0.491024	0.612545	Gm8451	0.18	0.95	0.28	0.92	0.29	0.47	0.99	0.15
0.565904	-2.54591	2.12448	-1.19837	0.230773	NA	Gm23734	0	0	0	1.6	0	0	0	0
26.9883	0.729137	0.308516	2.36337	0.0181096	0.0402899	Tmem163	0.54	0.57	0.75	0.54	1.47	1.14	1.03	0.49
25.814	0.107774	0.304371	0.354088	0.723273	0.808992	2900009J06Rik	2.6	2.69	2.39	1.79	2.1	2.59	2.48	1.82
2548.16	-0.138919	0.0961167	-1.44531	0.14837	0.238972	Ccnt2	23.69	18.06	19.66	18.8	15.46	12.92	14.17	20.57
1066.73	-0.299147	0.102843	-2.90877	0.00362854	0.00976008	Map3k19	9.95	8.72	9.27	9.24	6.97	6.47	5.75	8.31
2900.46	0.256914	0.069307	3.7069	0.000209809	0.000754439	Rab3gap1	27.71	22.72	25.46	25.82	27.43	23.27	27.8	29.84
545.041	-0.198876	0.0931131	-2.13586	0.0326911	0.0674197	Zranb3	6.08	6.49	6.53	4.98	3.98	4.08	3.59	4.79
29.0175	-0.263557	0.289439	-0.910581	0.362516	0.485994	Gm28800	1.01	0.95	1.1	0.85	0.75	0.53	0.74	0.84
39.0689	-0.591221	0.271815	-2.17508	0.0296239	0.0618903	Gm38248	0.45	0.3	0.3	0.29	0.16	0.22	0.16	0.22
54.2326	0.168378	0.267039	0.630536	0.528344	0.64626	Rpl28-ps1	68.67	70.4	71.11	63.32	84.63	85.27	83.26	72.99
2984.37	-0.0492198	0.0952311	-0.516846	0.605263	0.713845	R3hdm1	45.99	40.05	40.42	37.86	30.43	33.54	34.24	45.95
6573.21	0.108853	0.0471515	2.30858	0.0209667	0.0457486	Ubxn4	77.21	64.27	69.44	65.98	64.87	58.85	61.45	69.81
16.7148	-2.0538	0.436612	-4.70395	2.55179e-06	1.3146e-05	Lct	0.16	0.18	0.16	0.22	0.03	0.06	0.01	0.2
3007.64	-0.743815	0.0522855	-14.226	6.31539e-46	1.45878e-43	Mcm6	59.61	56.62	59.55	58.84	27.14	29.05	28.36	31.53
7781.72	0.168046	0.0614503	2.73466	0.00624446	0.0157488	Dars	133.94	139.16	136.29	132.63	135.08	122.33	126.72	140.15
19.4556	0.714864	0.391043	1.8281	0.0675352	0.124537	Gm6170	1.38	0.6	1.08	1.01	0.69	0.98	1.37	1.17
2397.45	0.298099	0.0646535	4.61072	4.01275e-06	1.99708e-05	Cxcr4	70.35	53.5	57.81	54.75	63.37	57.42	59.11	69.54
25.4533	0.243346	0.296236	0.821459	0.411385	0.536863	Thsd7b	0.19	0.16	0.2	0.14	0.15	0.14	0.19	0.17
1.01592	0.975667	1.58823	0.614309	0.539011	NA	Gm15790	0.26	0.43	0.6	0.43	0.27	0.29	0.35	0.42
1.51296	2.47801	1.4129	1.75385	0.0794564	NA	Rpl31-ps9	4.17	0	2.71	0	6.09	4.2	1.07	3.85
111.823	-1.16204	0.16142	-7.19889	6.07061e-13	7.7902e-12	Cd55	3.59	2.94	2.84	3.11	1.38	0.83	1.33	1.44
6.18236	-0.460452	0.621729	-0.7406	0.458936	0.583145	Gm29427	0.55	0.31	0.49	0.73	0.29	0.68	0.23	0.42
3.14826	-0.481038	0.838496	-0.573692	0.566177	NA	C4bp-ps1	0.26	0.49	0.32	0.11	0.27	0	0.29	0.18
1111.51	1.16245e-05	0.110322	0.000105368	0.999916	0.999948	Pfkfb2	26.25	19.52	20.76	19.4	17.17	17.69	16.12	25.93
640.898	-0.0406206	0.098983	-0.410379	0.681528	0.775442	Yod1	4.73	4.42	4.06	3.77	3.58	3.08	3.31	4.29
0.129176	-0.54091	3.53381	-0.153067	0.878345	NA	Gm37163	0.1	0.13	0.17	0.12	0.15	0.13	0.08	0.16
549.307	0.870267	0.0947173	9.18805	4.00031e-20	1.03677e-18	AA986860	5.51	4.9	5.99	5.11	7.44	8.27	9.16	8.79
2830.57	-0.10371	0.0599621	-1.72959	0.0837031	0.148941	Mapkapk2	41.34	39.91	41.96	41.43	30.28	33.58	32.97	34.98
492.15	-0.254951	0.0847698	-3.00757	0.00263343	0.00733652	Dyrk3	6.65	6.84	6.96	7.12	5.58	5.17	5.32	5.67
2127.61	-0.0746608	0.0610445	-1.22305	0.221309	0.330604	Eif2d	46.34	44.31	48.63	43.39	36.93	37.38	36.5	41.19
62.6615	-0.124751	0.209816	-0.594573	0.552129	0.668028	Rassf5	1.12	1.07	1.36	0.92	0.72	0.8	0.78	1.1
840.587	0.104931	0.084253	1.24542	0.212976	0.320592	Ikbke	13.46	12	12.84	10.4	9.37	11.34	10.63	13.35
3.18683	0.771523	0.955037	0.807846	0.419179	NA	Gm28913	3.84	2.36	1.93	2	1.12	2.06	1.47	2.35
6328.33	0.191857	0.0864357	2.21965	0.0264427	0.056004	Srgap2	58.48	51.83	53.06	48.64	48.84	50.63	54.75	67.44
214.957	0.317292	0.115431	2.74876	0.00598215	0.0151721	Fam72a	3.26	3.73	3.35	3.34	3.42	3.87	3.62	3.62
2894.03	0.588913	0.0657998	8.95006	3.55277e-19	8.35262e-18	Rab7b	38.87	34.32	37.57	31.81	44.43	42.62	41.84	52.24
307.798	-1.01867	0.108888	-9.35519	8.34526e-21	2.31202e-19	Pm20d1	4.67	4.46	4.8	3.69	1.65	1.63	2.45	1.95
11308.8	0.0278875	0.0705084	0.39552	0.692459	0.784162	Slc41a1	108.58	88.16	95.88	93.22	75.19	85.9	80.32	96.92
2054.18	0.31228	0.0782853	3.989	6.6353e-05	0.000263969	Rab29	63.45	66.28	65.74	64.44	71.17	68.16	67.37	68.54
5499.48	-0.349119	0.0888618	-3.92879	8.53756e-05	0.000332208	Nucks1	49.73	41.3	45.4	39.16	29.16	26.55	25.38	36.19
7.20459	-1.27062	0.577167	-2.20147	0.0277025	0.0583112	Gm38067	0.16	0.19	0.28	0.2	0.04	0.09	0.09	0.1
22.3266	0.175007	0.32918	0.531647	0.594971	0.704683	Slc45a3	0.43	0.34	0.24	0.23	0.36	0.26	0.31	0.31
1467.45	0.30106	0.075334	3.99633	6.4332e-05	0.000256537	Elk4	21.32	19.05	22.23	17.77	20.84	20.43	21.08	23.78
45.3143	0.550661	0.243041	2.26571	0.0234691	0.0505167	Mfsd4a	16.38	10.66	12.69	10.94	13.8	11.59	10.35	15.18
20.6215	1.91028	0.387216	4.93339	8.08165e-07	4.51317e-06	Gm37120	0.08	0.06	0.06	0.04	0.14	0.14	0.26	0.24
47.7602	-0.480726	0.220735	-2.17785	0.0294176	0.0615149	Cdk18	0.82	0.87	0.68	0.63	0.45	0.64	0.54	0.46
20.9198	-0.241133	0.339876	-0.709475	0.47803	0.60047	Lemd1	1.37	1.35	0.93	1.36	1	0.91	0.62	0.63
30.2738	-0.533631	0.278231	-1.91794	0.0551183	0.105014	Gm29695	0.37	0.37	0.43	0.33	0.19	0.23	0.28	0.23
2.40439	-1.04559	1.00499	-1.0404	0.298153	NA	Gm29630	0.3	0.51	0.12	0.15	0.13	0.12	0	0.27
1.23327	-1.03161	1.41497	-0.729068	0.46596	NA	Gm7241	0.6	0.18	1.11	0	0	0.67	0	0
1310.63	-0.533188	0.0767033	-6.95131	3.61921e-12	4.21686e-11	Klhdc8a	14.82	14.35	14.66	14.35	8.06	8.54	9.41	8.38
1803.67	-0.841127	0.07918	-10.623	2.33026e-26	1.07116e-24	Nuak2	36.3	31.11	32.52	31.8	12.99	16.2	16.31	18.18
439.396	-0.194551	0.113469	-1.71457	0.0864239	0.152957	Tmcc2	5.76	5.33	4.8	5.94	3.84	4.42	4.39	3.7
2846.21	-0.00165643	0.0699249	-0.0236887	0.981101	0.987998	Dstyk	21.49	18.24	20.21	17.79	15.73	15.45	14.73	20.23
15.2051	-0.771571	0.405204	-1.90416	0.0568897	0.107911	6030442K20Rik	0.75	0.71	0.71	0.63	0.66	0.54	0.26	0.61
1720.32	-0.0626026	0.0697393	-0.897667	0.369363	0.493179	Rbbp5	32.44	25.49	28.17	25.11	23.39	21.75	22.62	28.11
222.611	-0.478202	0.116686	-4.09821	4.16361e-05	0.000172587	Tmem81	5.57	5.04	5.92	5.34	3.38	3.49	3.68	3.55
281.685	-0.168431	0.118857	-1.41709	0.156458	0.249778	Cntn2	2.55	1.65	2.11	1.48	1.19	1.42	1.5	1.46
3849.47	0.0871638	0.0858345	1.01549	0.309873	0.429601	Nfasc	21.71	17.87	18.92	18.73	14.75	16.8	17.38	20.63
2877.64	0.0911262	0.0864862	1.05365	0.292043	0.410143	Lrrn2	34.12	31	32.6	35.33	26.31	32.64	32.81	30.35
5689.02	-0.304684	0.101603	-2.99878	0.00271067	0.00753241	Mdm4	68.56	52.64	55.21	52.05	35.03	32.54	32.97	55.73
9.22474	0.342766	0.494777	0.692768	0.488455	0.609985	Gm29257	0.66	1.31	1.02	0.73	2.03	0.64	0.93	1.25
242.242	-0.637893	0.127521	-5.00225	5.66663e-07	3.25299e-06	Pik3c2b	1.92	1.33	1.48	1.45	0.76	0.91	0.82	0.98
37.9409	0.367289	0.26298	1.39665	0.16252	0.257632	Gm26616	0.45	0.43	0.34	0.37	0.51	0.43	0.36	0.38
3029.47	-0.128629	0.0714168	-1.8011	0.0716878	0.130992	Ppp1r15b	28.05	25	24.51	24.74	19.11	20.17	19.96	23.18
500.757	-0.591909	0.0907441	-6.52283	6.89929e-11	6.89892e-10	Plekha6	4.1	4.33	3.98	3.73	2.27	2.05	2.3	2.83
40.8429	0.0232255	0.278195	0.0834862	0.933465	0.959211	Etnk2	1.03	0.6	0.61	0.94	0.74	0.92	0.68	0.73
500.923	0.185392	0.0963328	1.9245	0.054292	0.103728	Sox13	7.2	7.17	7.04	7.16	5.83	6.65	7.32	6.82
2058.08	-0.0976364	0.0882159	-1.10679	0.268385	0.383773	Snrpe	212.59	229.54	213.33	231.16	186.63	181.65	181.86	164.25
215.635	-0.495147	0.178322	-2.7767	0.00549135	0.0140703	Zc3h11a	44.5	44.67	47.4	41.37	44.05	32.73	26.86	33.86
0	NA	NA	NA	NA	NA	Zc3h11a	20.31	6.47	5.17	9.86	0.01	7.43	12.3	17.57
1072.34	-0.671493	0.273488	-2.4553	0.0140768	0.0322947	Gm38394	12.5	7.98	10.17	8.54	4.73	4.07	3.96	8.62
16.4995	-1.18053	0.388077	-3.042	0.00235014	0.00664855	Lax1	0.45	0.48	0.32	0.34	0.14	0.12	0.18	0.27
5324.94	-1.07355	0.128827	-8.33327	7.86414e-17	1.48287e-15	Atp2b4	49.49	37.38	39.1	37.05	14.4	14.41	13.82	23.23
91.7684	-0.963706	0.174283	-5.52955	3.2106e-08	2.23797e-07	Optc	4.51	3.19	4.16	4.26	1.99	1.77	1.86	1.68
3.0262	-1.82506	1.32441	-1.37802	0.168198	NA	Gm15851	2.07	2.25	2.01	1.42	0.89	0.87	0.56	0.59
3097.73	-0.411483	0.0806436	-5.10249	3.35216e-07	1.99628e-06	Prelp	44.12	38.02	37.71	39.76	21.5	26.06	25.27	30.44
2980.03	-0.304613	0.0880651	-3.45895	0.00054228	0.00178274	Fmod	47.99	39.43	40.99	45.56	25	31.11	32.69	32.8
2713.29	-0.128216	0.0608028	-2.10871	0.0349696	0.0714511	Btg2	45.52	40.61	43.52	37.81	31.31	33.06	31.7	36.15
1698.36	-0.274829	0.0764853	-3.59323	0.000326602	0.00112725	Chil1	60.4	59.56	59.84	67.83	46.01	43.71	45.88	42.32
28.269	-0.883509	0.468044	-1.88766	0.0590712	0.111384	Mybph	0.38	0.37	0.53	0.34	0.22	0.19	0.19	0.17
6673.25	-0.296406	0.0738876	-4.01158	6.03128e-05	0.000241762	Adora1	71.27	57.8	65.74	66.67	39.4	44.51	45.17	52.39
165.5	-0.134403	0.126625	-1.06142	0.288497	0.406114	Ppfia4	1.91	1.82	1.71	1.79	1.57	1.74	1.44	1.48
2265.06	-0.180021	0.0670703	-2.68406	0.00727335	0.0180094	Tmem183a	48.16	43.01	47.76	47.01	39.74	33.4	33.51	35.08
523.058	0.120487	0.098945	1.21771	0.223333	0.332901	Cyb5r1	14.9	11.34	10.03	12.29	8.84	11.01	11.73	11.74
7372.32	0.343523	0.051424	6.68022	2.38582e-11	2.51929e-10	Adipor1	86.98	79.71	83.86	78.64	89.26	88.98	90.36	91.34
8.79583	0.544972	0.542794	1.00401	0.315373	0.435689	Gm37935	0.51	0.19	0.23	0.4	0.5	0.19	0.46	0.45
1327.8	0.0446365	0.0764758	0.583669	0.559443	0.674053	Klhl12	19.13	15.23	15.27	15.6	13.36	12.85	14.56	17.12
1248.08	0.533773	0.0651877	8.18825	2.65048e-16	4.7877e-15	Rabif	14.64	14.09	14.45	14.76	18.45	16.82	17.63	19.82
1.58357	0.811713	1.30769	0.620721	0.534783	NA	Gm25612	0	0	0	0	0	0.81	0	1.74
3350.34	0.0371023	0.0664695	0.558186	0.576718	0.689427	Kdm5b	31.7	22.05	24.11	25.87	20	21.12	24.03	24.07
19.8061	-1.03492	0.37001	-2.79701	0.00515776	0.0133162	Syt2	0.76	0.66	0.36	0.46	0.52	0.53	0.23	0.4
2173.42	-0.14668	0.0927401	-1.58162	0.113735	0.192218	Ppp1r12b	14.38	14.49	11.7	12.16	9.24	8.46	8.29	12.53
434.154	-0.798403	0.0973925	-8.19779	2.44843e-16	4.43575e-15	Ube2t	18.65	19.92	20.8	20.66	10.91	9.98	12.3	9.22
78.5012	-0.370159	0.203501	-1.81895	0.0689187	0.126709	Lgr6	0.63	0.46	0.54	0.61	0.31	0.57	0.25	0.34
44.3834	-1.46166	0.294914	-4.95622	7.18769e-07	4.05067e-06	Ptprv	1.62	1.81	3.7	1.63	0.83	0.76	0.39	0.94
20.1797	-1.56766	0.387033	-4.05045	5.11196e-05	0.000207979	Gm10535	1.07	1.48	1.14	0.76	0.29	0.2	0.2	0.35
49.3685	-1.61743	0.24848	-6.5093	7.55023e-11	7.49306e-10	Ptpn7	1.04	0.83	0.99	1.18	0.31	0.26	0.27	0.42
18578.7	0.475383	0.0598355	7.94484	1.9444e-15	3.22247e-14	Arl8a	473.01	405.68	409.38	409.11	462.44	512.03	520.91	532.41
3.03361	-0.371544	0.872382	-0.425896	0.670184	NA	Gm26280	4.87	4.09	1.98	2.36	2.04	4	7.24	6.44
46.8594	0.145039	0.226719	0.639729	0.522349	0.640977	Gm15445	5.02	5.97	5.2	4.17	3.95	4.98	4.67	5.63
1690.65	0.72572	0.102929	7.0507	1.78016e-12	2.14724e-11	Gpr37l1	25.65	20.21	22.5	23.9	33.98	35.1	33.14	28.26
261.957	-0.290723	0.121082	-2.40105	0.0163483	0.036864	Gm4204	24.89	28.43	24.75	24.2	19.19	15.15	18.11	19.16
7.84571	-1.12141	0.98631	-1.13697	0.25555	0.36919	Gm26642	2.29	1.93	2.17	1.92	1.56	1.63	2.04	2.23
30.9135	-0.449506	0.264466	-1.69967	0.0891922	0.1569	Elf3	0.84	0.68	0.85	0.7	0.46	0.43	0.6	0.57
2942.69	-0.257601	0.0881122	-2.92356	0.00346054	0.00936819	Rnpep	73.82	66.91	68.64	72.82	41.55	51.42	54.97	52.82
2505.65	0.229029	0.0709964	3.22592	0.00125567	0.00380012	Timm17a	109.19	119.98	103.7	114.79	131.65	107.88	120.54	127.02
587.235	0.0370628	0.093941	0.394533	0.693187	0.784794	Lmod1	8.72	8.02	8.12	7.73	5.37	6.68	6.58	7.54
1.18586	-1.05922	1.55686	-0.680358	0.496278	NA	Gm22796	3.76	0	1.53	0	0	0	0	0
10011.3	0.0694759	0.072021	0.964661	0.334714	0.456135	Shisa4	282.48	259.92	258.92	264.29	211.24	256.44	248.76	248.09
7860.9	0.023188	0.0537112	0.431716	0.665948	0.763071	Ipo9	88.85	77.19	85.29	81.4	64.4	68.19	65.2	82.69
4423.07	-0.561964	0.0915663	-6.13723	8.39714e-10	7.39261e-09	Nav1	25.12	18.87	20.85	18.53	11.79	10.1	10.41	15.22
22.1584	-1.37594	0.365561	-3.76391	0.000167275	0.000613576	Gm4793	0.69	0.46	0.38	0.48	0.11	0.2	0.25	0.15
10374.5	0.504627	0.0609326	8.28173	1.21394e-16	2.25452e-15	Csrp1	197.57	187.94	202.28	189.38	218.92	245.49	242.93	243.22
7325.96	0.828601	0.143797	5.7623	8.29772e-09	6.31783e-08	Phlda3	189.44	192.16	193.02	190.59	253.28	309.42	294.19	272.15
14.4331	-0.227458	0.423105	-0.537592	0.590859	0.701612	Tnni1	0.8	0.58	0.42	0.35	0.33	0.31	0.74	0.36
10.4018	0.834656	0.464334	1.79753	0.0722512	0.1318	Lad1	0.25	0.21	0.24	0.14	0.12	0.14	0.18	0.34
6.25683	-0.804977	0.621908	-1.29437	0.195539	0.299268	Tnnt2	0.27	0.36	0.2	0.18	0.04	0.17	0.23	0.15
3.75594	0.187642	0.75152	0.249683	0.802832	NA	Gm28883	1.03	0.38	0.62	1	0.63	0.86	0.6	0.39
19.0418	0.355051	0.406108	0.874277	0.381967	0.506994	Igfn1	0.25	0.21	0.1	0.05	0.13	0.16	0.21	0.28
4233.33	-0.0317133	0.0770034	-0.411843	0.680455	0.774741	Tmem9	124.38	109.43	114.59	127.35	98.78	109.7	99.98	92.34
18.5163	0.374307	0.351812	1.06394	0.287355	0.404821	Cacna1s	0.11	0.09	0.14	0.16	0.53	0.24	0.16	0.27
2410.74	-0.23248	0.0914908	-2.54102	0.0110531	0.0260656	Kif21b	13.71	10.02	10.19	12.29	7.4	8.14	8.27	9.49
8.73416	-1.42012	0.535523	-2.65183	0.00800572	0.0196282	Mroh3	0.26	0.25	0.12	0.49	0.08	0	0.13	0.13
198.244	-0.471955	0.134467	-3.50981	0.000448429	0.00149901	Inava	3.37	2.73	2.83	3.63	2.02	2.25	2.04	1.64
1.9624	0.414956	1.3202	0.314314	0.753283	NA	Gm26781	0.45	0.3	0.44	0.09	0.13	0.27	0.12	0.53
3989.5	-0.111279	0.0854003	-1.30302	0.192567	0.295723	Camsap2	32.84	27.07	30.23	27.36	22.53	20.98	20.06	28.88
35.841	-0.470534	0.252457	-1.86382	0.0623471	0.116634	9230116N13Rik	0.79	0.6	0.8	0.67	0.48	0.5	0.37	0.39
704.002	0.0829069	0.0900635	0.920539	0.357291	0.480558	Ddx59	13.03	12.78	14.03	13.06	13.12	11.69	11.19	11.83
463.663	-0.865257	0.117986	-7.33354	2.24144e-13	3.01672e-12	Kif14	3.38	3.21	3.78	2.91	1.31	1.15	1.22	1.75
2143.55	0.135822	0.0918082	1.47941	0.139031	0.226657	Zfp281	18.38	15.98	17.44	15.43	16.37	14.18	13.72	19.47
191.043	0.614583	0.152097	4.04072	5.32878e-05	0.000215802	Gm19705	10.27	14.1	13.16	12.36	11.67	16.09	18.37	14.68
16.4743	-0.40605	0.381152	-1.06532	0.286731	0.404311	Platr22	0.24	0.25	0.42	0.42	0.29	0.2	0.16	0.14
0.129932	0.901762	3.53381	0.255181	0.798583	NA	Gm8762	0	0	0.26	0	0.22	0.59	0.35	0.15
1.84877	0.00562427	1.26254	0.00445474	0.996446	NA	Gm29718	0.66	0.37	0.72	0.73	0.48	0.37	0.13	0.2
7.96796	0.0772376	0.528585	0.146121	0.883826	0.926745	Gm4258	0.49	0.73	0.41	0.6	0.4	0.18	0.49	0.43
6.18247	-0.893382	0.715686	-1.24829	0.211926	0.319234	Gm26930	0.14	0.48	0.06	0.24	0.09	0	0.21	0.13
9.71779	-0.654729	0.574938	-1.13878	0.254794	0.368415	D130019J16Rik	0.12	0.37	0.21	0.15	0.08	0.15	0.04	0.09
49.7817	-0.848951	0.242869	-3.4955	0.00047317	0.00157374	Mir181a-1hg	0.94	0.75	0.6	0.9	0.47	0.36	0.27	0.43
151.953	-0.437855	0.141513	-3.09409	0.00197416	0.00569475	Ptprc	1.81	1.44	1.36	1.29	0.88	0.83	1.03	1.12
0.509606	2.57994	2.2139	1.16533	0.243884	NA	Gm28500	0	0	0.5	0	1.04	0	0	0
3078.08	0.769001	0.0715294	10.7509	5.87173e-27	2.83299e-25	Nek7	23.41	21.47	23.2	20.52	32.76	29.05	30.64	36.44
0.647052	-0.320325	2.19707	-0.145796	0.884082	NA	Gm28501	0.72	0.9	0.76	0.73	2.11	0.83	0.66	0.97
204.286	0.300593	0.1982	1.51662	0.129364	0.213974	2310009B15Rik	13.03	16.72	18.18	20.15	19	21.26	19.8	10.33
852.697	-0.346469	0.11173	-3.10093	0.00192911	0.00557873	Dennd1b	5.55	4.68	4.96	4.45	3.45	3.18	2.95	4.21
82.2342	-0.710575	0.175463	-4.04971	5.12803e-05	0.000208587	Crb1	0.81	0.66	0.63	0.73	0.4	0.29	0.57	0.41
2019.85	-0.32339	0.123631	-2.61576	0.00890282	0.0215588	Zbtb41	16.83	12.43	14.24	13.82	10.23	7.5	8.33	15.23
1924.57	-1.10634	0.135819	-8.1457	3.77094e-16	6.7003e-15	Aspm	12.37	9.81	10.79	9.29	4.49	4.57	3.29	6.42
12.6384	-0.313881	0.474944	-0.66088	0.50869	0.628978	Gm5837	2.5	3.06	2.4	3.17	2.4	2.13	1.57	2.37
347.325	0.265625	0.12597	2.10864	0.0349756	0.0714554	Cfh	4.09	3.49	3.31	3.09	4.05	3.09	2.92	4.35
75.6593	-0.639262	0.218064	-2.93154	0.00337287	0.00916172	Kcnt2	0.68	0.77	0.99	0.8	0.52	0.45	0.46	0.62
70.0805	0.152076	0.193865	0.784446	0.432779	0.557304	Gm5835	4.77	4.67	6.07	4.47	5.36	5.38	5.5	5.89
2067.19	-0.178174	0.0971835	-1.83338	0.0667459	0.123414	Cdc73	24.99	21.24	22.11	19.24	13.65	12.54	13.34	18.88
238.639	0.283538	0.121212	2.33918	0.0193259	0.0426619	B3galt2	0.96	1.02	0.98	0.86	1.09	0.85	0.92	1.08
1678.4	0.177464	0.0546802	3.24549	0.00117248	0.00357177	Glrx2	58.02	59.32	59.14	58.62	57.23	57.1	58.37	64.69
3935.76	-0.535735	0.132443	-4.04502	5.23191e-05	0.000212298	Ro60	25.53	20.89	21.82	18.32	13.74	10.33	10.25	17.19
853.492	-0.224274	0.0883008	-2.53989	0.0110887	0.0261428	Uchl5	26.14	26.77	28.34	29.31	22.21	16.93	17.01	22.08
63.7745	-0.168328	0.209803	-0.802313	0.422372	0.547297	Gm29170	1.05	0.62	0.76	0.75	0.5	0.57	0.66	0.54
531.67	-0.206908	0.0835462	-2.47657	0.0132652	0.0306602	Rgs2	13.28	11.83	13.92	13.16	10.76	9.09	8.8	9.3
13.5109	-0.496175	0.475008	-1.04456	0.296225	0.414568	Rgs1	1.54	0.83	0.43	0.4	0.48	0.34	0.38	0.22
1.42029	0.984681	1.25505	0.784577	0.432701	NA	Gm7266	0.34	0.12	0.16	0.23	0.17	0.42	0.49	0.45
15.7663	-0.680863	0.399661	-1.7036	0.0884552	0.155806	Gm29514	1.53	0.6	0.68	0.88	0.34	0.37	0.29	0.53
217.498	0.0635519	0.119869	0.530179	0.595988	0.705571	Brinp3	3.65	3.73	2.85	3.19	3.56	2.55	2.64	3.22
0.761043	1.17813	1.77743	0.662829	0.50744	NA	Gm15443	2.39	2.9	4.12	2.93	2	1.79	1.88	3.14
850.404	0.453433	0.0845787	5.36108	8.2727e-08	5.42067e-07	Pla2g4a	10.53	11.11	11.16	10.23	13.78	10.51	12.32	13.99
112.87	-0.256205	0.151496	-1.69116	0.0908065	0.159401	Ptgs2	1.21	1.09	1.18	1.04	0.84	0.75	0.9	0.9
6.83118	0.723804	0.581889	1.24389	0.213541	0.321338	Rbm3-ps	5.26	9.68	5.33	7.29	10.58	9.88	8.22	9.67
0.121742	-0.54091	3.53381	-0.153067	0.878345	NA	Gm4322	0.51	0	0.46	0	0.25	0	0	0
2537.65	-0.0790337	0.0737123	-1.07219	0.283634	0.400893	Odr4	49.56	49.32	50.52	50.24	40.63	34.22	32.84	45.99
6569.84	-0.119227	0.0894819	-1.33242	0.182722	0.283451	Tpr	85.1	91.9	76.4	90.74	73.44	73.02	83.84	81.88
4.54153	-0.182094	0.881803	-0.206502	0.836399	0.893039	Prg4	0.19	0.42	0.28	0.23	0.23	0.28	0.14	0.32
0.228149	-1.2489	3.29803	-0.378681	0.704925	NA	Ska2l-ps	0.42	0	0.16	1.2	0	0.31	0.18	0.32
13.2239	-0.130829	0.416207	-0.314335	0.753266	0.832181	Hmcn1	0.21	0.03	0.03	0.03	0.02	0.09	0.34	0.33
0	NA	NA	NA	NA	NA	Gm22756	0	3.03	0	0	1.51	0.49	0	0
28.0057	0.231991	0.329123	0.704876	0.480887	0.603157	Gm10138	0.36	0.35	0.38	0.6	0.4	0.48	0.33	0.24
6721.97	-0.291267	0.0677515	-4.29905	1.71532e-05	7.63975e-05	Ivns1abp	91.85	84.03	85.76	83.14	62.33	54.79	55.02	69.78
528.234	-0.0612195	0.0940445	-0.650963	0.515071	0.634575	Swt1	8.95	8.01	7.44	8.29	6.32	7.03	6.71	8.64
1461.2	-0.277372	0.0629527	-4.40603	1.05282e-05	4.8723e-05	Trmt1l	27.75	24.32	25.27	23.14	16.14	17.47	18.27	18.74
125.724	-0.0951123	0.167823	-0.566742	0.570889	0.68423	Gm37893	2.55	1.83	2.17	1.8	1.49	1.57	1.47	2.36
1809.05	-0.217108	0.0876989	-2.47561	0.0133008	0.030731	Rnf2	39.63	36.22	37.1	37.67	30.53	23.02	25.1	33.05
3.61052	0.456423	0.757349	0.602659	0.546736	NA	Gm19503	0.53	0	0.21	0	0.22	0.6	0.26	0.23
60.7113	-0.787462	0.21641	-3.63875	0.00027396	0.000960444	Fam129a	0.78	0.53	0.65	0.47	0.25	0.17	0.18	0.39
216.11	-0.225114	0.11415	-1.97208	0.0486005	0.0944361	2810414N06Rik	6.95	6.81	7.13	6.61	4.53	4.8	5.7	5.49
2704.76	-0.00242397	0.0972008	-0.0249378	0.980105	0.987587	Edem3	19.77	16.76	17.52	16.17	15.11	13.59	12.33	18.91
1103.26	-1.04017	0.102291	-10.1686	2.73692e-24	1.03426e-22	1700025G04Rik	18.6	17.01	18.37	16.47	6.35	6.61	6.22	8.91
0.881427	2.45212	1.81848	1.34844	0.177517	NA	Gm25279	0	0.71	0	0	0.71	0	0	0.74
991.38	-0.149766	0.095808	-1.56319	0.118009	0.198118	Tsen15	42.9	51.77	49.36	46.67	37.31	37.11	35.39	37.2
828.599	-0.370029	0.08369	-4.42142	9.80521e-06	4.5594e-05	Colgalt2	9.27	8.78	9.41	9.42	5.92	5.56	5.6	7.41
5573.78	0.253806	0.0646437	3.92623	8.62889e-05	0.000335665	Rgl1	52.66	45.45	47.95	45.47	43.43	47.77	49.19	55.7
20.0461	-0.036778	0.330855	-0.11116	0.911489	0.944932	Gm7278	1	0.71	0.65	0.6	0.54	0.48	0.52	0.64
5749.82	0.232511	0.0719539	3.23139	0.00123192	0.00373374	Arpc5	119.55	122.91	126.2	121.6	125.12	123.52	124.6	120
122.901	0.0343882	0.142464	0.241382	0.809259	0.873295	Ncf2	2.55	1.87	3.15	2.2	1.68	1.95	3.01	2.02
2913.86	-0.122823	0.0929504	-1.32139	0.186373	0.288176	Smg7	30.46	23.42	27.12	24.67	18.03	17.94	18.33	25.64
1423.56	-0.0353321	0.0737032	-0.479383	0.631666	0.734828	Nmnat2	15.82	12.63	14.29	12.42	11.26	11	11.45	12.73
318.431	0.073746	0.113774	0.648179	0.516869	0.636197	Lamc2	4.25	3.62	3.58	3.6	3.61	3.48	3.22	3.85
6475.96	-0.224263	0.107113	-2.0937	0.0362871	0.0736625	Lamc1	46.41	45.3	42.66	41.97	26.43	33.25	33.55	43.11
7.57172	-0.859822	0.580207	-1.48192	0.138361	0.225744	Shcbp1l	0.42	0.29	0.24	0.42	0.15	0.16	0.14	0.13
8073.93	-0.425716	0.0950066	-4.48091	7.43266e-06	3.53352e-05	Dhx9	99.92	83.32	84.64	74.47	50.5	49.31	46.18	67.52
1413.2	0.206229	0.0743262	2.77464	0.00552628	0.0141499	Npl	27.98	31.19	29.58	28.92	28.33	28.57	28.41	31.21
11.6356	0.0532232	0.427362	0.124539	0.900889	0.938311	Gm6652	4.84	4.54	4.3	3.87	5.31	3.55	3.78	3.91
1579.52	-0.302405	0.0979239	-3.08817	0.00201395	0.00579413	Rgs8	16.74	14.24	16.48	12.26	9.2	9.65	10.06	11.41
2047.26	0.944622	0.0696166	13.5689	6.12077e-42	1.0772e-39	Rgs16	24.56	24.2	26.11	22.45	36.98	41.31	40.84	42.66
2.24629	0.381866	1.20781	0.316163	0.751879	NA	Gm28513	0.44	0.89	0.46	0.5	0.91	0.58	0.56	0.56
421.816	-0.120559	0.102493	-1.17626	0.23949	0.351233	Rnasel	7.47	6.12	5.5	6.59	5.06	4.52	5.13	5.29
17.9174	-0.174595	0.408435	-0.427472	0.669035	0.765659	Gm28512	1.16	0.46	0.9	0.47	0.56	0.55	0.42	0.27
30.0805	0.375774	0.295232	1.27281	0.203086	0.308494	Rgsl1	0.46	0.43	0.28	0.45	0.36	0.51	0.6	0.33
64.3441	0.256913	0.612118	0.419711	0.674697	0.770183	Teddm2	0.82	0.69	0.63	0.73	0.61	1.04	1	0.82
0.152531	0.901762	3.53381	0.255181	0.798583	NA	Mir8114	7.38	0.8	0	0	0	1.72	0.72	0.7
55860.6	0.399689	0.0690461	5.78873	7.092e-09	5.48709e-08	Glul	762.98	755.35	808.87	689.97	767.89	838.39	833.15	976.46
665.394	-0.85211	0.135891	-6.27054	3.5979e-10	3.31912e-09	Cacna1e	2.94	2.25	2.42	2.5	0.93	1.02	0.94	1.71
17.8834	-0.114659	0.386543	-0.296627	0.766751	0.842779	Gm9530	0.17	0.25	0.15	0.16	0.12	0.16	0.09	0.27
1777.99	-0.0182007	0.128173	-0.142001	0.887079	0.929107	Ier5	19.23	20.89	22.26	26.53	18.96	20.81	19.79	16.33
1311.43	-0.0149638	0.0760399	-0.196789	0.843993	0.89848	Mr1	21.63	19.03	20.1	18.28	17.92	16.21	14.94	18.7
2990.86	0.391778	0.0592183	6.61583	3.69478e-11	3.82537e-10	Stx6	38.98	32.15	35.5	35.04	34.14	39.04	35.23	41.25
5.2157	-0.14204	0.785706	-0.18078	0.85654	0.906945	Gm8850	0.82	0.28	0	0.32	0.55	0.13	0.08	0.43
601.21	-0.210148	0.087851	-2.3921	0.0167524	0.0376238	BC034090	12.95	10.24	9.18	10.37	7.15	8.84	9.1	9.58
0	NA	NA	NA	NA	NA	Gm37622	0.82	1.04	0.67	0.8	0	0	0.41	0.54
11688.2	-0.248753	0.0974807	-2.55181	0.0107164	0.0253395	Xpr1	79.12	65.05	70.31	62.75	50.8	45.95	42.79	63.39
0	NA	NA	NA	NA	NA	Gm22569	0	0	0	1	0.87	0	2.05	0
58.4874	-1.51523	0.23293	-6.50505	7.76654e-11	7.69945e-10	Gm5532	1.7	1.93	1.9	2.44	0.63	0.31	0.62	0.81
1227.1	0.385585	0.122171	3.1561	0.00159892	0.0047086	Acbd6	43.06	53.35	50.5	56.55	56.96	62.47	64.06	48.94
5084.04	0.627407	0.0769338	8.15515	3.48761e-16	6.23284e-15	Qsox1	65.94	57.19	61.44	60.49	70.39	86.93	83.89	79.97
1.89445	-1.09568	2.91439	-0.375956	0.706949	NA	Gm37539	0.55	0	0	0	0	0.23	0	0.24
2569.27	-0.0489054	0.118862	-0.411447	0.680745	0.774981	Cep350	10.18	7.16	9.43	7.8	7.8	7.09	7	8.94
3383.23	0.178665	0.0621507	2.87471	0.004044	0.0107493	Tor1aip1	44.17	40.19	39.72	39.98	37.75	37.47	36.83	49.54
17.623	-0.124956	0.371428	-0.33642	0.736554	0.819927	9430034N14Rik	0.3	0.15	0.13	0.17	0.13	0.16	0.12	0.21
7788.25	0.0812197	0.0558379	1.45456	0.14579	0.235742	Tor1aip2	101.6	95.47	94.63	90.35	99.63	91	88.13	100.76
0.985445	-1.39151	1.56354	-0.889974	0.37348	NA	Nphs2	0.08	0.14	0.19	0.18	0.11	0.04	0.09	0.18
64.6757	-0.424163	0.209437	-2.02525	0.0428417	0.0850162	Axdnd1	1.58	1.75	1.4	1.66	1.24	0.79	1.52	1.32
53.1161	-0.0103373	0.31915	-0.0323902	0.974161	0.984335	Gm2000	248.2	328.51	313.24	333.91	351.66	361.57	382.78	283.42
4894.43	-0.0787254	0.0707102	-1.11335	0.265557	0.380553	Soat1	65.44	49.71	56.68	60.5	51.57	49.86	47.63	53.97
42.1906	-0.150318	0.241376	-0.622754	0.533446	0.650793	Csnk2a3	9.08	6.75	7.11	7.23	6.06	5.38	4.54	8.47
2320.42	0.471267	0.0945282	4.98546	6.1813e-07	3.52218e-06	Abl2	9.43	8.01	8.72	8.62	9.37	9.53	8.77	12.63
3004.31	0.154825	0.0666501	2.32295	0.0201819	0.0442976	Tor3a	40.14	34.76	39.29	37.81	36.25	36.84	32.64	34.19
3051.62	0.0496939	0.0708533	0.701363	0.483077	0.605164	Fam20b	29.91	25.54	26.82	24.89	22.11	21.77	20.92	28.28
0.920146	-2.27144	2.01098	-1.12952	0.25868	NA	Gm19918	9.61	10.7	7.55	16.83	14.83	17.33	20.19	17.24
2.0973	-0.310723	1.03095	-0.301394	0.763114	NA	Gm15428	0.43	2.08	0.73	1.31	1.7	0.35	0.76	0
2810.97	-0.27316	0.0744115	-3.67093	0.000241666	0.000857642	Ralgps2	33.32	27.2	31.02	36.16	24.43	20.95	20.29	25.32
18.3002	0.33805	0.390747	0.865139	0.386963	0.512097	Angptl1	0.2	0.39	0.41	0.39	0.14	0.26	0.33	0.51
1.31922	-0.59396	1.49238	-0.397996	0.690633	NA	4930439D14Rik	0	0.13	0.49	0.29	0.25	0	0.15	0.27
3989.39	0.549604	0.0989277	5.55561	2.7664e-08	1.94744e-07	Rasal2	18.28	13.52	14.45	14.05	19.38	16.81	16.63	23.62
1238.31	-0.577575	0.0742353	-7.78032	7.23386e-15	1.13669e-13	2810025M15Rik	102.14	109.68	86.71	103.24	59.45	51.17	57.33	63.41
847.629	0.116954	0.0838311	1.39511	0.162983	0.258243	Cryzl2	21.86	19.04	19.74	22.02	17.98	20.61	19.57	19
196.02	-0.664188	0.141016	-4.71003	2.47684e-06	1.27919e-05	Sec16b	2.97	2.2	2.01	2.06	1.03	0.98	1.08	1.53
2366.71	0.151005	0.0797847	1.89265	0.058404	0.110386	Brinp2	23.89	18.31	20.42	22.78	19.72	19.74	21.4	20.34
12324.2	0.0268639	0.0854682	0.314315	0.753282	0.832181	Astn1	82.79	65.35	71.57	68.47	54.98	61.05	58.35	78.5
7.05465	1.45132	0.624637	2.32347	0.0201542	0.044242	Gm37848	0.1	0.22	0.04	0.07	0.1	0.1	0.19	0.21
22.547	-0.751765	0.396577	-1.89563	0.0580086	0.109673	Pappa2	0.35	0.18	0.26	0.23	0.1	0.13	0.05	0.12
1541.24	0.252782	0.0588851	4.2928	1.7643e-05	7.84659e-05	Cop1	110.85	97.03	103.61	99.96	100.73	91.55	98.45	112.42
0.212813	-1.21228	3.5313	-0.343296	0.731376	NA	Gm37088	0.39	0.22	0.1	0.12	0	0	0.13	0.11
2848.88	-0.697785	0.125361	-5.56621	2.60342e-08	1.84063e-07	Tnr	14	11.26	12.09	10.34	5.19	5.53	5.6	8.8
3.53571	-0.606113	0.995483	-0.608864	0.542615	NA	Gm38039	0	1.64	0	0	1.92	0.87	0.73	0
915.776	-0.0466487	0.0782776	-0.59594	0.551215	0.667172	4930523C07Rik	15.5	11.29	15.96	11.59	13.29	11.51	12.1	12.42
23.0238	-0.019187	0.325519	-0.0589428	0.952998	0.971441	4930562F07Rik	3.38	2.56	3.76	4.36	3.63	1.73	2.52	4.36
454.229	-0.086096	0.121678	-0.70757	0.479212	0.601587	Tnn	4.01	3.2	3.43	3.28	2.38	2.84	2.44	3.66
2219.44	0.0211985	0.0747862	0.283455	0.776828	0.849912	Mrps14	123.2	135.58	125.21	132.01	119.26	114.89	113.66	110.85
3602.32	0.0647439	0.0816158	0.793276	0.427617	0.55239	Cacybp	70.99	81.63	73.83	80.12	74.81	71.37	66.49	70.83
5.24899	-0.404324	0.65975	-0.612845	0.539979	0.656552	4933417C20Rik	0.12	0.16	0.19	0.11	0.14	0.04	0.16	0.16
1332.21	-0.00777211	0.114202	-0.0680557	0.945741	0.966551	Rabgap1l	15.33	12.58	13.61	12.64	10.61	9.45	8.51	15.91
2.18338	-0.824346	0.999018	-0.825156	0.409283	NA	Gm38329	0	0.3	0.3	0.23	0	0.1	0	0.11
1735.24	-0.117384	0.1165	-1.00758	0.313655	0.433868	Rc3h1	7.99	6.08	6.22	5.87	5	4.46	4.51	6.94
11.4201	-0.190443	0.598028	-0.318452	0.750142	0.829953	Serpinc1	1.14	2.12	1.7	1.02	2.28	2.14	2.88	1.71
1877.8	0.111553	0.141669	0.787422	0.431035	0.555756	Zbtb37	5.63	3	3.66	3.73	2.83	2.52	2.8	5.23
0	NA	NA	NA	NA	NA	Gm37362	0.38	0.06	0.25	0.22	0	0.06	0	0.07
5650.75	0.393555	0.0769412	5.11501	3.13721e-07	1.87723e-06	Gas5	349.03	389.73	353.35	377.74	424.43	385.62	435.4	419.05
1586.64	0.189082	0.0621726	3.04124	0.00235605	0.00666422	Dars2	34.36	31.82	34.24	33.23	33.53	30.9	33.31	30.85
443.302	-0.306937	0.104758	-2.92997	0.00338991	0.00920125	Cenpl	10.07	9.74	9.78	9.25	7.14	5.85	7.7	8.05
1234.96	0.197139	0.082214	2.39787	0.0164906	0.037144	Klhl20	14.47	11.92	12.5	12.06	12.72	12.3	11.59	13.95
997.558	-0.953846	0.100727	-9.46958	2.80961e-21	8.17619e-20	Ankrd45	15.81	13.05	14.08	13.27	6.68	5.65	5.36	7.81
6.79541	0.719905	0.559573	1.28653	0.19826	0.302543	Tex50	0.81	0.16	0.43	0.32	0.28	0.39	0.33	0.42
4.72127	0.885641	0.706915	1.25282	0.210269	0.317267	Gm6185	0.3	0.32	0.41	0.39	0.18	0.28	0.23	0.2
309307	0.370589	0.060681	6.10717	1.01416e-09	8.83992e-09	Prdx6	10107.7	9746.38	10039.8	10148.7	11169.3	10892.1	10662.3	10890.5
19.1299	0.273624	0.361357	0.757214	0.448922	0.573457	Gm15429	4.96	4.42	5.39	3.23	5.44	5.65	5.36	6.75
2798.12	0.135148	0.0840384	1.60817	0.107798	0.18378	Suco	25.27	21.02	25.77	20.08	21.3	21.89	15.46	27.45
0	NA	NA	NA	NA	NA	Gm7496	0.39	0.57	0.32	0.37	0.18	0.31	0.47	0.54
1347.14	0.643766	0.0667062	9.65077	4.87879e-22	1.52289e-20	Pigc	22.46	22.4	22.42	22.35	28.76	29.17	30.72	30.9
7.91093	1.65765	0.587155	2.82319	0.00475481	0.0123839	Gm38304	0.16	0.07	0.33	0.47	0.81	0.46	0.95	0.92
889.53	-0.0612752	0.0863265	-0.709807	0.477824	0.600252	Dnm3	11.27	11.3	10.39	10.46	8.4	9.58	8.51	11.32
0.960896	-2.37172	1.72435	-1.37543	0.168999	NA	2810442N19Rik	0.23	0.33	0.2	0.48	0	0.08	0	0.22
15.6113	0.985996	0.392377	2.51288	0.0119749	0.0279472	Dnm3os	0.14	0.04	0.06	0.05	0.12	0.17	0.07	0.41
583.913	-0.163747	0.0810224	-2.02101	0.0432785	0.0857542	Eef1aknmt	8.27	6.26	7.29	7.71	5.78	5.32	5.76	6.51
2574.84	0.258043	0.0591686	4.36115	1.29381e-05	5.8902e-05	Vamp4	50.42	51.16	50.36	47.85	53.43	49.83	51.81	54.7
13.8169	0.471611	0.446564	1.05609	0.290928	0.408981	Myoc	0.23	0.26	0.19	0.14	0.3	0.43	0.21	0.15
7237.52	-0.810764	0.208668	-3.88543	0.000102151	0.000391546	Prrc2c	61.85	49.43	54.19	48.42	21.63	24.37	23.2	38.52
163.522	-0.31557	0.141939	-2.22327	0.0261976	0.0555676	Fmo1	4.72	4.61	5.28	4.06	3.78	2.77	2.33	4.62
12.7238	-0.130176	0.451154	-0.288541	0.772933	0.847109	Fmo2	0.12	0.18	0.24	0.1	0.28	0.15	0.17	0.07
884.639	0.343891	0.0926991	3.70975	0.000207461	0.000746868	Prrx1	9.27	7.89	9.23	6.22	7.96	7.68	7.87	8.73
387.863	0.00727593	0.0896144	0.0811915	0.93529	0.96053	Gorab	6.56	6.66	6.12	6.32	5.38	5.44	5.25	6.11
5.79568	0.175721	0.657712	0.26717	0.789338	0.858819	Rpsa-ps1	0.16	0.2	0.14	0.4	0.32	0.06	0.41	0.08
7.13257	-1.1027	0.710301	-1.55245	0.120556	0.201752	Mettl11b	0.39	0.18	0.16	0.09	0.26	0.15	0.1	0
5938	0.162649	0.0587442	2.76876	0.00562699	0.014368	Kifap3	58.09	55.6	57.21	53.49	55.01	49.6	51.54	60.95
1000.27	0.00782254	0.0753382	0.103832	0.917302	0.949185	Scyl3	12.78	12.56	12.04	10.76	8.94	9.68	9.13	11.96
288.984	-0.857879	0.117837	-7.28024	3.33237e-13	4.42377e-12	BC055324	4.9	4.34	4.5	4.36	2.57	1.89	2.77	2.62
179.576	0.445835	0.121667	3.66437	0.000247948	0.000877701	Mettl18	4.33	4.16	4.98	4.58	5.24	4.85	5.43	5.23
65.4425	0.312837	0.209464	1.49351	0.135302	0.22177	Selp	1.14	0.74	1.06	1.57	1.75	0.73	2.15	1.16
140.39	-1.13851	0.150197	-7.58009	3.45304e-14	5.04018e-13	F5	1.17	0.94	1.06	0.94	0.36	0.42	0.31	0.49
1695.75	-0.188626	0.0577013	-3.26901	0.00107925	0.00331782	Slc19a2	22.14	20.51	21.42	20.9	15.38	16.13	15.34	18.66
1121.22	-0.23784	0.0659679	-3.6054	0.000311678	0.00107957	Ccdc181	27.26	25.55	25.7	25.91	18.32	17.34	18.71	21.6
1080.7	-0.243296	0.0824292	-2.95158	0.00316153	0.00865381	Blzf1	23.14	21.19	20.67	20.56	15.78	13.34	12.53	20.08
1524.1	0.391549	0.0726373	5.39047	7.02746e-08	4.65116e-07	Nme7	32.33	36.18	33.21	32.21	39.84	37.63	37.31	40.96
12.3406	-0.645693	0.509295	-1.26782	0.204864	0.310556	Gm37411	0.4	0.21	0.2	0.29	0.13	0.06	0.09	0.28
23383.3	0.397544	0.047144	8.43253	3.38268e-17	6.64279e-16	Atp1b1	388.55	396.91	368.79	414.8	465.66	418.65	464.47	515.45
26.2221	-0.175059	0.285543	-0.613073	0.539828	0.65642	Gm32391	1.72	1.53	1.78	1.84	1.3	1.34	1.08	1.28
8.58063	-1.15655	0.538768	-2.14666	0.0318202	0.0658755	Gm26685	0.23	0.13	0.31	0.19	0.04	0.07	0.13	0.08
18.1615	-0.770804	0.418906	-1.84004	0.0657621	0.121936	D630023O14Rik	0.51	0.18	0.27	0.17	0.13	0.15	0.14	0.19
4.79749	-1.20913	0.794966	-1.52098	0.128266	0.212557	Gm32569	1.06	0.3	0.21	0.36	0.28	0.15	0.09	0.08
286.935	-0.108067	0.114534	-0.943541	0.345404	0.467517	Gm20743	7.02	6.19	6.24	5.89	5.35	4.28	4.68	5.63
1.13184	-1.64662	1.52717	-1.07822	0.280936	NA	Gm37403	1.09	0.7	0.84	0.78	0.71	0.63	0.72	0.86
0.359525	0.892375	2.54043	0.351269	0.725386	NA	Gm16550	17.25	30.72	30.52	40.28	28.58	43.87	27.2	35.5
5360.79	0.00360011	0.0738964	0.0487184	0.961144	0.976414	Sft2d2	43.41	38.15	39.03	35.13	30.59	32.92	30.76	39.68
2821.97	0.317292	0.0608026	5.21839	1.80485e-07	1.12032e-06	Tiprl	63.56	59.02	60.49	61.67	68.21	57.41	58.76	67.27
57.4307	-0.15193	0.238382	-0.63734	0.523903	0.642425	Gm38190	0.58	0.45	0.5	0.44	0.35	0.36	0.25	0.59
1278.96	0.0989057	0.0942842	1.04902	0.294171	0.412442	Gpr161	8.98	6.42	7.34	7.1	6.04	6.42	6.32	8.36
2519.73	0.332648	0.0632876	5.25613	1.47118e-07	9.24066e-07	Dcaf6	28.75	27.6	27.45	23.55	29.72	25.78	31.72	30.24
2643.57	0.471241	0.1483	3.17762	0.00148488	0.00440363	Mpc2	111.63	146.65	126.38	130.33	156.82	145.18	156.99	143.38
3326.06	0.461242	0.061617	7.48562	7.12082e-14	1.00678e-12	Mpzl1	57.65	53.38	54.26	54.81	64.01	62.6	60.65	65.06
7.26362	0.0575425	0.680976	0.0845001	0.932659	0.95865	Gm37559	0.5	0.47	0.23	0.05	0.23	0.32	0.11	0.63
53.3722	-0.00391269	0.213798	-0.0183009	0.985399	0.990257	Rcsd1	0.85	0.99	0.76	0.85	0.62	0.74	0.76	0.7
1691.42	0.31938	0.0748698	4.26581	1.99178e-05	8.7801e-05	Creg1	44.26	50	39.78	44.97	44.55	39.58	45.38	47.52
51.26	-0.177436	0.231639	-0.766004	0.443674	0.568442	Gm16565	1.17	2.36	2.08	1.51	1.53	1.91	0.72	1.72
60.0609	0.0827189	0.209899	0.39409	0.693515	0.785053	Cd247	3.47	2.2	2.75	3.03	2.61	2.49	2.59	2.03
1384.1	-0.458545	0.1248	-3.67423	0.000238565	0.000847287	Pou2f1	7.03	4.59	5.38	4.72	2.96	2.75	2.94	4.47
1992.54	-0.964009	0.105024	-9.17894	4.35355e-20	1.12202e-18	Ildr2	14.75	12.24	12.83	12.19	5.35	5.24	4.79	7.5
24.3504	0.502911	0.312394	1.60986	0.107428	0.183336	Gm15853	0.52	0.24	0.46	0.4	0.49	0.5	0.51	0.41
1584.26	0.120403	0.068203	1.76536	0.0775035	0.139794	Tada1	30.15	25.64	27.53	27.11	28.51	26.01	24.92	26.6
2362.9	-0.3171	0.0902512	-3.51352	0.000442205	0.00147927	Pogk	17.74	15.38	15.76	16.56	11.01	11.11	9.66	14.78
6.10429	0.817744	0.698518	1.17068	0.241726	0.353559	Gm16418	0.97	1.22	1.18	1.28	1.63	1.2	2.9	1.57
3.00086	0.437149	0.860111	0.508248	0.61128	NA	Gm6286	0.18	0	0.38	0	0.47	0.16	0.11	0.11
9.31734	0.182926	0.561442	0.325815	0.744564	0.825743	Gm16701	0.47	0.18	0.47	0.44	0.23	0.33	0.87	0.27
36.5236	0.0534291	0.255788	0.208881	0.834541	0.891931	Gm16701	0.92	1.03	1.03	1.13	0.93	0.96	0.69	1.01
353.535	0.0771684	0.108609	0.710518	0.477383	0.599821	Fam78b	4.66	3.02	3.79	3.48	3.06	3.15	3.29	3.59
2369.67	0.0649344	0.0531029	1.2228	0.221404	0.330665	Uck2	29.42	29.17	27.7	25.93	20.94	22.25	23.45	25.65
3852.7	0.108421	0.0668414	1.62207	0.104789	0.179329	Tmco1	134.66	141.32	136.27	130.92	126.81	119.12	129.84	133.97
2326.85	0.366569	0.0701305	5.22695	1.72326e-07	1.07328e-06	Aldh9a1	29.63	30.66	31.12	30.22	30.73	33.52	36.39	37.61
594.77	0.523866	0.108458	4.83011	1.36458e-06	7.3495e-06	Mgst3	16.74	17.42	19.08	19.33	23.92	23.99	21.23	20.71
4.91985	-0.217636	0.717162	-0.303468	0.761533	0.83879	Lrrc52	0.16	0.16	0.13	0.38	0.13	0.22	0.16	0.07
21.1154	-0.42079	0.369919	-1.13752	0.255322	0.369004	Rxrg	0.59	0.54	0.34	0.52	0.22	0.4	0.41	0.38
21.7848	-0.307463	0.328261	-0.93664	0.348944	0.471251	Lmx1a	0.38	0.27	0.32	0.22	0.22	0.24	0.18	0.19
10896.5	0.157054	0.0761778	2.06168	0.039238	0.0787824	Pbx1	92.64	58.78	73.18	64.03	61.07	59.56	58.82	78.59
1664.49	-0.901951	0.0924593	-9.75512	1.75396e-22	5.66633e-21	Nuf2	45.06	49.89	50.49	44.52	22.68	20.03	19.86	26.14
183.602	-0.158661	0.145713	-1.08886	0.276215	0.392655	Rgs5	1.93	1.74	2.09	1.86	1.42	1.24	1.29	1.97
1790.63	0.42437	0.0734541	5.77735	7.58841e-09	5.82669e-08	Rgs4	22.59	21.1	22.85	19.32	24.15	23.59	23.89	29.28
2984.46	0.825086	0.06091	13.546	8.36998e-42	1.45914e-39	Ccdc190	65.11	61.02	63.02	59.77	88.46	95.43	91.63	107.92
26.5598	0.211926	1.02401	0.206957	0.836043	0.892856	Gm15852	1.64	3.36	1.65	1.88	1.6	2.18	1.69	2.39
2674.77	0.929735	0.0910042	10.2164	1.67445e-24	6.48682e-23	Hsd17b7	25.2	17.13	18.21	16.69	30.11	25.52	27.63	37.3
42.9412	-0.995681	0.268367	-3.71015	0.00020714	0.000745856	3110045C21Rik	2.05	2.8	1.85	1.65	0.64	1.01	1.18	0.84
3083.98	-0.192851	0.10066	-1.91587	0.0553813	0.105428	Ddr2	21.01	16.57	18.8	16.72	12.46	12.07	11.61	19.5
1484.48	0.318726	0.0565022	5.64095	1.69116e-08	1.22987e-07	Uap1	25.3	23.44	24.75	23.48	26.33	26.39	25.77	28.38
6.74983	-0.139064	0.629484	-0.220917	0.825157	0.88524	Gm37748	0.2	0.4	0.13	0.3	0.36	0.1	0.23	0.14
5551	-0.821177	0.107198	-7.66038	1.85381e-14	2.80332e-13	Uhmk1	41.77	34.88	38.42	32.46	18.14	15.84	14.88	23.23
5.65051	-0.733204	0.666684	-1.09978	0.271429	0.387136	Gm6345	0.26	0.13	0.15	0.15	0.13	0.13	0.08	0.02
10.8067	-1.00723	0.479038	-2.10261	0.0355003	0.0723678	Sh2d1b1	0.3	0.3	0.26	0.23	0.14	0.12	0.1	0.1
370.277	0.328385	0.111791	2.93749	0.00330876	0.00901011	Gm7694	4.38	3.53	3.24	3.44	3.55	3.43	4	4.55
133.693	-0.0583492	0.146257	-0.398949	0.689931	0.782593	Nos1ap	7.77	3.87	5.63	4.25	4.45	4.28	3.46	5.57
0.34754	-1.83505	2.50079	-0.73379	0.463077	NA	Spata46	0.42	0.35	0.25	0.17	0.1	0.1	0.18	0.27
6.25631	0.976991	0.616238	1.58541	0.112872	0.1909	Gm7299	0.38	0.37	0.65	0.7	0.72	0.59	0.7	0.58
347.36	-0.0454482	0.104451	-0.435115	0.663479	0.760997	Olfml2b	4.93	4.6	4.11	4.79	3.51	3.66	4.29	3.94
2975.65	0.360235	0.0732263	4.91947	8.67793e-07	4.82241e-06	Atf6	16.66	13.56	14.31	12.98	15.26	14.7	15.08	18.49
6.4987	-1.41815	0.666104	-2.12902	0.0332526	0.0683889	Gm9929	2.2	1.14	1.82	1.68	1.75	1.34	1.77	2.27
480.708	0.511034	0.110107	4.64124	3.4633e-06	1.7405e-05	Dusp12	10.18	12.09	11.72	13.87	14.81	15.5	14.94	12.19
10.8099	0.494395	0.490097	1.00877	0.313085	0.433241	Gm26620	0.3	0.26	0.17	0.29	0.35	0.51	0.35	0.31
7.31248	0.678802	0.541101	1.25448	0.209666	0.316512	Gm2962	30.38	41.17	35.94	32.35	42.05	29.52	36.21	35.87
46.5637	0.00589667	0.235248	0.0250658	0.980002	0.987587	Fcgr2b	1.3	0.95	1.46	1.04	1.19	0.95	0.91	1.01
14.973	0.551997	0.414194	1.3327	0.182629	0.283335	Fcgr4	0.46	0.48	0.35	0.34	0.77	0.29	0.53	0.4
188.137	0.0027151	0.131265	0.0206842	0.983498	0.989368	Fcgr3	5.88	6.52	6.67	5.89	5.33	4.4	5.83	5.75
1703.23	-0.0522353	0.0829142	-0.629992	0.5287	0.646367	Cfap126	86.67	90.06	84.21	95.17	74.42	77.05	76.62	73.48
8865.97	0.433409	0.0597994	7.24771	4.23889e-13	5.57115e-12	Sdhc	409.64	351.46	370.58	382.76	407.05	427.68	419.64	430.16
21.8067	0.484805	0.335926	1.44319	0.148968	0.239789	Mpz	0.42	0.73	0.45	0.34	0.41	0.54	0.41	0.58
940.851	-0.190936	0.0793316	-2.40681	0.0160924	0.0363446	Pcp4l1	28.34	26.25	28.45	24.54	18.28	20.88	20.59	20.26
8.83365	-0.0206921	1.38336	-0.0149578	0.988066	0.991914	Nr1i3	0.81	0.58	0.4	0.56	0.72	0.62	0.67	0.7
2016.25	0.536108	0.0792452	6.76518	1.33141e-11	1.44725e-10	Tomm40l	37.65	35.58	34.76	41.26	42.27	47.9	47.89	45.66
93.7642	0.181967	0.163242	1.11471	0.264976	0.379937	Apoa2	7.76	9	7.13	6.85	8.01	7.11	6.93	8.44
362.802	0.0876105	0.112322	0.779995	0.435394	0.559696	Fcer1g	23.33	23.18	22.63	22.31	23.91	18.5	22.24	18.93
10912.5	0.423222	0.0673946	6.27976	3.39092e-10	3.13931e-09	Ndufs2	264.68	255.28	246.98	251.4	282.73	274.98	302.15	322.63
309.442	0.737599	0.131128	5.62505	1.8546e-08	1.34133e-07	Adamts4	2.88	1.69	2.04	2.03	2.79	2.95	3.37	3.47
1510.16	0.470784	0.0792093	5.94354	2.7894e-09	2.28279e-08	B4galt3	26.42	22.22	24.16	25.05	27.86	30.74	32.36	27.87
2321.18	0.364009	0.07241	5.02705	4.98086e-07	2.8826e-06	Ppox	44.81	34.99	40.4	40.42	42.46	46.29	47.75	50.67
2055.55	0.507396	0.0844178	6.01053	1.84917e-09	1.54899e-08	Usp21	41.41	41.25	40.17	40.68	44.31	50.65	55.87	49.6
3913.3	0.632442	0.087658	7.21488	5.39834e-13	6.98571e-12	Ufc1	119.87	136.15	121.31	123.87	169.08	169.47	177.01	155.5
3.38409	-0.417356	0.8199	-0.509033	0.610729	NA	Rpl27-ps1	0.93	0.72	1.1	0	0.18	0.33	0.78	0.58
91.2287	-0.229689	0.198955	-1.15448	0.248303	0.361216	Gm20045	0.78	0.85	0.6	0.59	0.48	0.44	0.45	0.7
1802.13	0.615325	0.0599208	10.269	9.72295e-25	3.85559e-23	Dedd	33.15	28.6	32.05	30.42	38.78	39.39	42.12	44.24
2078.82	0.432751	0.0664146	6.5159	7.22557e-11	7.19016e-10	Nit1	48.72	50.07	48.25	50.12	54.4	53.8	61.67	59.68
1941.66	0.00281495	0.0728247	0.0386538	0.969166	0.98134	Pfdn2	104.71	88.91	86.97	95.1	68.72	85.66	81.57	80.85
20.304	-0.740176	0.355712	-2.08083	0.0374494	0.0757059	Gm37154	1.1	1.24	0.84	0.9	0.58	0.51	0.58	0.73
383.164	0.525738	0.126423	4.15857	3.20244e-05	0.00013576	Klhdc9	7.48	8.08	7.99	9.53	9.7	12.4	9.93	8.35
29.8479	-0.767272	0.289205	-2.65304	0.00797714	0.0195685	Nectin4	0.51	0.44	0.37	0.52	0.21	0.27	0.17	0.28
81.8697	-0.163262	0.175232	-0.931692	0.351496	0.474317	Arhgap30	0.92	0.84	0.7	0.76	0.66	0.57	0.52	0.68
3447.59	0.407754	0.0707484	5.76344	8.24183e-09	6.27786e-08	Usf1	111.57	100.24	108.92	109.63	104.61	121.92	125.29	127.46
40.5233	-0.415394	0.235627	-1.76293	0.0779124	0.140442	Tstd1	2.69	1.99	1.03	1.9	0.83	3.11	1.25	5.02
234.047	-0.854416	0.132917	-6.42819	1.29133e-10	1.24935e-09	F11r	6.77	6.04	6.08	5.71	2.98	3.32	1.72	3.48
181.599	-0.073514	0.144113	-0.510115	0.609971	0.71759	Alyref2	5.27	5.87	6.12	7.73	5.2	5.19	5.16	4.81
14.575	0.22125	0.433596	0.510267	0.609864	0.717586	Ly9	0.38	0.19	0.13	0.26	0.26	0.25	0.14	0.33
0.106406	-0.54091	3.53381	-0.153067	0.878345	NA	Gm37981	0.09	0.15	0.52	0.27	0.31	0.15	0.64	0.32
48.514	-0.0432501	0.224249	-0.192866	0.847064	0.900337	Cd48	1.5	1.77	1.75	1.78	1.45	1.08	1.42	1.49
4.90224	-0.32337	0.70651	-0.4577	0.647168	0.747579	Tma7-ps	1.99	0.13	1.14	1.34	1.05	1.69	1.85	1.2
140.752	-0.260771	0.138487	-1.883	0.0597005	0.112401	Cd84	3.62	3.04	3.16	2.97	2.27	2.07	2.34	2.39
3.41057	-0.463871	0.783514	-0.592039	0.553825	NA	Gm37065	0.23	0.34	0.42	0.33	0.29	0.19	0.08	0.23
3232.95	-0.156401	0.0630789	-2.47945	0.0131584	0.0304286	Vangl2	33.78	26.55	29.27	30.01	21.14	22.67	19.05	23.79
6837.41	0.306483	0.0721078	4.25034	2.13444e-05	9.34874e-05	Ncstn	96.31	86.49	88.53	88.7	79.81	95.86	97.15	108.19
15992.9	0.173649	0.0599542	2.89636	0.00377514	0.0101059	Copa	161.41	132.05	143.6	133.88	138.14	134.85	131.8	157.22
2.25938	-1.56181	1.49627	-1.0438	0.296577	NA	Gm37756	0.62	0.17	0.52	0.1	0.2	0.16	0	0.14
5356.64	-0.198455	0.0528696	-3.75367	0.000174262	0.000636402	Pex19	128.66	107.27	118.04	113.35	86.78	87.7	82.39	95.76
0	NA	NA	NA	NA	NA	Gm10171	0.08	13	3.51	14.56	11.46	0	11.23	13.43
8376.43	0.367092	0.0571415	6.42426	1.32513e-10	1.28003e-09	Dcaf8	97.77	84.5	88.12	84.7	85.48	90.54	94.51	106.15
267878	0.374512	0.0509491	7.3507	1.97178e-13	2.66544e-12	Pea15a	4251.32	3602.29	4048.04	3819.39	4202	4320.4	4403.26	4510.85
1237.76	-0.204415	0.0691116	-2.95775	0.00309896	0.00850017	Casq1	36.12	29.76	29.96	30.03	24.67	23.22	24.84	23.4
40.8975	0.100139	0.247998	0.403789	0.686368	0.779509	Gm17224	3.95	3.64	3.29	2.62	2.95	2.87	3.37	2.64
16.9916	-0.221547	0.354229	-0.625434	0.531686	0.649082	Atp1a4	0.26	0.22	0.2	0.21	0.16	0.32	0.2	0.35
2448.68	-0.963088	0.124163	-7.75663	8.72149e-15	1.34979e-13	Igsf8	71.19	62.87	68.08	67.45	26.31	32.99	32.31	28.2
99631.8	-0.081525	0.0784782	-1.03882	0.298887	0.417755	Atp1a2	847.42	705.69	778.12	747.27	506.16	622.19	578.11	698.09
41.3528	-0.744102	0.237631	-3.13133	0.00174015	0.00508078	Kcnj9	0.71	0.64	0.51	0.59	0.27	0.3	0.31	0.28
0.442279	-2.19448	2.64467	-0.829777	0.406665	NA	Gm36937	0.26	0.55	0.02	0	0.13	0	0.24	0.19
21244	-1.48899	0.0981219	-15.1749	5.18895e-52	1.74339e-49	Kcnj10	262.29	224.68	233.76	219.45	64.43	68.54	61.92	94.45
1704.34	-0.190118	0.0690172	-2.75464	0.00587569	0.0149349	Pigm	10.23	9.17	9.48	9.1	7.58	6.77	6.4	8.03
64.2559	-0.399683	0.206015	-1.94007	0.0523718	0.100768	Slamf9	3.06	1.9	1.95	2.48	1.58	1.38	1.4	1.81
404.426	-0.4239	0.101169	-4.19003	2.78921e-05	0.000119559	Igsf9	8.16	5.26	6.4	6.11	4.92	3.58	4.56	4.54
5317.46	-0.69398	0.0564339	-12.2972	9.37538e-35	9.57169e-33	Tagln2	215.28	207.42	216.2	204.01	107.79	112.06	101.26	114.54
786.031	-0.145284	0.0771049	-1.88424	0.0595321	0.112151	Cfap45	18.11	20.57	18.85	19.73	13.49	13.56	13.32	15.64
35.2764	-1.03597	0.268257	-3.86187	0.000112523	0.000427051	4933439K11Rik	2.85	3.23	3.31	3.36	0.99	1.44	1.26	2.26
12.1464	0.0162953	0.453575	0.0359263	0.971341	0.982453	Vsig8	0.32	0.27	0.26	0.31	0.2	0.24	0.37	0.2
280.583	1.00234	0.172164	5.82203	5.81365e-09	4.54443e-08	Dusp23	5.08	4.67	5.57	6.67	9.44	11.43	9.94	7.29
143.201	-0.323154	0.156479	-2.06516	0.0389081	0.0782014	Ackr1	6.94	5.24	4.97	5.9	3.43	3.28	4.34	4.76
1279.27	-0.145956	0.0879815	-1.65894	0.0971285	0.168355	Cadm3	22.53	15.69	17.16	15.45	12.11	15.95	14.42	16.06
67.409	-0.354056	0.216204	-1.6376	0.101505	0.174502	Aim2	2.04	2.16	1.89	1.37	1.45	0.78	1.02	1.7
24.1232	0.89953	0.357197	2.5183	0.0117922	0.0275763	Ifi209	0.3	0.39	0.3	0.29	0.45	0.31	0.43	0.37
65.9027	-0.35318	0.23977	-1.473	0.140752	0.228997	Ifi207	1.36	0.68	0.68	0.9	0.55	0.43	0.7	0.73
158.054	-0.716116	0.152327	-4.70116	2.58684e-06	1.33154e-05	Ifi204	4.13	4.11	4.38	4.12	2.69	1.54	2.06	2.39
16.7202	-1.08943	0.430385	-2.53129	0.0113645	0.0267181	Mndal	1.01	0.66	0.52	0.58	0.57	0.12	0.18	0.68
24.2332	-0.846356	0.310261	-2.72788	0.00637428	0.0160412	Ifi211	1.99	2.38	1.84	1.8	1.09	1.13	0.82	1.22
11.7586	-0.865364	0.479326	-1.80538	0.0710155	0.129905	Ifi203	0.25	0.18	0.22	0.22	0.04	0.08	0.14	0.26
19.6508	-0.703342	0.341358	-2.06042	0.0393584	0.0789776	Ifi205	1.11	1.23	0.95	0.86	0.72	0.46	0.75	0.57
781.003	-1.02165	0.122637	-8.33066	8.03921e-17	1.5128e-15	Spta1	5.46	4.53	4.99	4.67	2.15	1.67	1.77	2.83
4976.8	-0.0698909	0.0830697	-0.841352	0.400151	0.524834	Fmn2	35.95	30.73	31.14	34.44	27.31	25.95	28.72	36.17
585.219	-0.868966	0.0918956	-9.45601	3.19914e-21	9.25146e-20	Rgs7	13.71	13.53	15.42	13.08	6.99	6.26	7.38	6.77
4888.71	0.173479	0.0695998	2.49252	0.012684	0.0294271	Fh1	110.54	125.68	120.76	119.05	106.81	115.79	125.47	119.05
134.583	0.576659	0.137559	4.19209	2.76399e-05	0.000118643	Opn3	2.46	2.72	2.39	2.67	3.36	3.23	3.32	3.38
387.422	-0.39048	0.138489	-2.81957	0.00480876	0.0125104	Chml	3.36	2.78	2.64	2.63	1.86	1.4	1.43	2.64
336.761	-1.20508	0.108063	-11.1516	7.02946e-29	3.99684e-27	Exo1	9.29	11.07	9.28	10.5	2.71	2.64	3.05	4
70.3401	-0.294658	0.179221	-1.64411	0.100154	0.172693	Pld5	1	1.06	1.09	1.21	0.73	0.78	0.61	0.95
12.2258	0.678123	0.433234	1.56526	0.117522	0.197463	Rbm8a2	0.46	0.59	0.32	0.41	0.36	0.38	0.63	0.46
4080	-0.284316	0.110476	-2.57354	0.0100664	0.0240434	Cep170	40.23	34.01	34.11	33.38	26.32	20.42	22.01	33.56
13.8162	-0.539436	0.465734	-1.15825	0.246762	0.359388	Gm38104	0.46	0.21	0.26	0.24	0.1	0.08	0.09	0.36
1095.96	-0.360885	0.0630993	-5.71932	1.06948e-08	7.99796e-08	Sdccag8	19.6	19.63	22.06	21.44	15.37	17.25	16.84	16.79
0.482853	-1.06329	2.3149	-0.459324	0.646001	NA	Gm38158	0.16	1.09	0.66	0	0.14	0	0.32	0.14
4.19849	-0.320624	0.704008	-0.455426	0.648803	0.749046	Gm37490	0.19	0.38	0.26	0.19	0.16	0.16	0.19	0.17
2260.74	0.0199779	0.080608	0.24784	0.804258	0.869778	Akt3	20.75	17.26	18.88	16.53	16.37	14.28	15.07	18.7
24.4668	-0.152585	0.322549	-0.47306	0.63617	0.738568	Gm26801	1.46	1.11	0.68	0.88	0.51	0.83	0.72	0.96
4017.61	-0.420687	0.0779447	-5.39724	6.7672e-08	4.49178e-07	Zbtb18	67.13	52.3	56.71	55.13	37.71	33.42	31.77	46.35
4.79069	0.501937	0.826519	0.60729	0.543658	0.660026	1700016C15Rik	0.48	0.36	0.05	0.12	0.36	0.25	0.06	0.64
3521.67	-0.0798622	0.0724372	-1.1025	0.270244	0.385982	Adss	54.05	53.61	53.2	53.17	46.41	40.48	38.94	47.61
98.5984	-0.986548	0.171957	-5.73717	9.62688e-09	7.26399e-08	Catspere2	1.87	1.65	1.67	1.62	0.8	0.57	0.72	0.98
0	NA	NA	NA	NA	NA	Gm37313	0	0.19	0.56	0.44	0	0.35	0	0.39
2364.94	-0.985789	0.0949812	-10.3788	3.09705e-25	1.30366e-23	Desi2	25.04	20.85	23.41	20.18	8.91	8.65	7.66	12.74
13.2148	0.754985	0.420453	1.79565	0.0725506	0.132265	Gm37486	0.64	0.84	0.66	0.75	0.35	0.5	0.63	0.57
45.3533	-0.587664	0.232422	-2.52844	0.0114571	0.0269085	B230369F24Rik	0.85	0.87	0.89	0.94	0.59	0.49	0.46	0.53
1122.24	0.104136	0.0894511	1.16417	0.244356	0.356614	Cox20	85.92	100.78	94.2	92.71	82.83	86.1	91.96	82.57
18531	-0.267293	0.0538019	-4.9681	6.76111e-07	3.83012e-06	Hnrnpu	316.84	297.12	305.37	291.03	200.48	206.3	207.98	251.36
41.7133	0.582368	0.240731	2.41916	0.0155563	0.0352978	Gm38300	0.6	0.88	0.66	0.72	0.95	0.88	1.08	0.94
901.329	0.0409465	0.0811406	0.504637	0.613814	0.72049	Efcab2	13.83	9.96	9.87	9.55	8.69	7.95	9.72	10.39
272.918	-0.227666	0.132268	-1.72125	0.0852062	0.151193	Kif26b	1	0.69	0.89	0.92	0.54	0.62	0.57	0.8
403.437	0.349561	0.0888969	3.93221	8.41696e-05	0.000328137	Smyd3	4.22	5.52	5.37	4.52	5.11	6.72	6.79	5.29
359.005	-0.141995	0.102978	-1.37888	0.16793	0.264619	Tfb2m	25.86	29.64	24.11	20	19.47	16.37	18.73	20.94
0	NA	NA	NA	NA	NA	Gm15480	0.38	0.4	0.16	0.28	0	0	0.19	0.08
927.129	0.234158	0.0844139	2.77392	0.00553847	0.0141694	Cnst	8.62	7.07	7.95	7.37	6.81	7.59	7.6	9.36
4042.32	0.366848	0.0705846	5.19727	2.02235e-07	1.24197e-06	Sccpdh	75.66	83.62	80.27	80.68	90.43	84.93	80.43	95.86
2096.67	-0.445864	0.0820711	-5.43266	5.55211e-08	3.74854e-07	Ahctf1	17.07	17.05	18.53	16.89	11.68	11.82	11.72	15.26
1.5445	1.176	1.22525	0.959804	0.337154	NA	Gm37070	0	0.14	0.12	0.24	0.53	0.09	0.22	0.22
5035.37	-0.0720338	0.087777	-0.820645	0.411848	0.537354	Cdc42bpa	36.52	29.27	32.24	29.62	23.97	23.01	23.6	33.45
772.812	0.292547	0.0868341	3.36904	0.000754307	0.00240574	Coq8a	18.03	15.72	13.22	15.42	13.45	18.56	19.42	15.86
885.132	0.553121	0.0892424	6.19796	5.72e-10	5.14605e-09	Psen2	15.56	15.16	16.04	16.27	18.04	20.87	21.1	21.04
15.8619	0.796348	0.384279	2.07232	0.0382358	0.0770681	Gm31728	1.3	1.19	0.87	1.25	1.09	1.45	1.4	1.56
133.183	0.223984	0.149115	1.50209	0.133075	0.218975	Gm5069	5.38	4.33	4.22	4.89	4.81	4.6	4.83	4.12
2064.43	0.103049	0.0757587	1.36023	0.173757	0.271854	Itpkb	14.21	11.76	12.83	12.41	10.14	11.94	11.62	13.69
27.217	-0.0276313	0.281282	-0.0982334	0.921747	0.951295	Stum	0.25	0.47	0.17	0.14	0.16	0.14	0.2	0.15
4245.29	-0.396646	0.065593	-6.04707	1.47501e-09	1.25549e-08	Parp1	58.86	52.92	55.49	55.06	31.25	35.25	35.05	41.45
403.629	-0.500192	0.117833	-4.24493	2.18666e-05	9.55934e-05	Lin9	8.31	6.39	7.83	7.1	5.19	3.9	4.65	5.99
1592.8	-0.366803	0.0796259	-4.60659	4.09334e-06	2.035e-05	Acbd3	22.54	20.5	21.33	19.61	14.36	13.05	12.24	16.53
0.259108	0.180431	3.16289	0.0570462	0.954508	NA	Gm37768	2.42	2.12	1.81	1.65	1.26	1.91	1.53	1.68
5.07303	0.808167	0.695961	1.16122	0.245551	0.358051	Gm38293	0.24	0.27	0.33	0	0.27	0.26	0.24	0.14
4702.57	0.15804	0.0719818	2.19556	0.0281238	0.0591236	H3f3a	1234.52	1157.7	1157.74	1251.61	1218.95	1124.26	1165.54	1050.07
40.2105	-0.688484	0.254299	-2.70738	0.00678172	0.0169328	H3f3aos	0.78	0.96	1.16	1.13	0.37	0.82	0.28	0.34
1134.42	0.00170998	0.0705198	0.0242482	0.980655	0.987818	Sde2	15.83	13.77	15.07	14.6	14.26	11.15	12.61	14.28
0.367689	-0.553841	2.52773	-0.219106	0.826567	NA	Gm20305	0	0	0	16.67	6.21	0	16.86	18.87
2094.17	0.249567	0.12562	1.98668	0.0469579	0.0918725	Pycr2	46.3	46.37	50.86	56.68	49.01	59.01	56.22	41.39
11.2531	-0.334008	0.473356	-0.705618	0.480426	0.602701	Lefty1	0.32	0.56	0.48	0.48	0.18	0.31	0.41	0.26
899.698	0.188386	0.0886296	2.12554	0.0335414	0.0688833	Tmem63a	12.25	11.06	10.09	11.02	9.54	10.66	10.9	13.3
0.319219	-1.72777	3.45166	-0.500562	0.616679	NA	2210411M09Rik	0	0.37	0.12	0.07	0	0.24	0.07	0.2
0	NA	NA	NA	NA	NA	Gm36961	1.72	0	1.41	0	0	0.71	0.86	0.76
27075.8	0.252496	0.0496131	5.0893	3.59383e-07	2.13195e-06	Ephx1	620.94	616.73	653	611.8	647.94	627.18	621.76	673.28
11.6024	-2.08013	0.517349	-4.02074	5.80168e-05	0.000233165	9130409I23Rik	0.27	0.4	0.43	0.4	0.11	0.13	0.02	0.06
2576.86	-0.227486	0.0817673	-2.78212	0.00540053	0.0138625	Nvl	25.76	23.02	24.72	20.78	17.74	16.13	18.67	21.05
3427.06	0.156128	0.0512019	3.04925	0.00229412	0.006506	Cnih4	84.75	83.14	79.01	74.84	69.23	63.8	66.95	71.11
8786.4	0.0635529	0.0825967	0.769436	0.441634	0.566387	Wdr26	83.25	72.88	72.43	67.73	58.58	56.18	56.88	82.31
86.8182	0.222012	0.201539	1.10158	0.270643	0.386343	A430110L20Rik	1.72	1.34	1.17	1.2	0.97	1.39	1.23	1.86
0.780084	1.18521	1.77243	0.668692	0.503692	NA	Rpl35a-ps2	9.31	13.36	12.2	11.06	16.28	10.36	11.41	13.63
105.656	0.468443	0.186728	2.5087	0.0121177	0.028241	Cnih3	1.8	1.26	1.51	1.75	1.9	1.76	1.15	1.52
14.7981	-0.19804	0.396159	-0.499901	0.617145	0.722892	Ccdc121	0.36	0.4	0.23	0.44	0.32	0.2	0.26	0.32
3.79818	-0.194591	0.929743	-0.209295	0.834218	NA	Dnah14	0.3	0.62	0.4	0.71	0.2	0.17	0.25	0.48
1035.59	-0.618492	0.0873624	-7.07962	1.44552e-12	1.77133e-11	Lbr	17.67	14.21	15.71	13.67	8.8	7.65	7.85	9.58
0.470727	-1.11464	2.1206	-0.525627	0.599148	NA	Gm26004	0	0	0	1.25	0	0	0	1.14
6996.32	-0.153428	0.0649903	-2.36079	0.018236	0.0405418	Enah	89.55	77.56	84.17	78.95	57.45	56.87	56.65	79.83
2062.56	0.45959	0.0984174	4.6698	3.01487e-06	1.53349e-05	Srp9	76.67	101.17	91.87	101.52	113.72	98.99	106.41	100.04
4452.29	0.0440558	0.0814422	0.540946	0.588545	0.69981	Degs1	99.02	96.82	101.12	92.01	87.28	79.91	73.3	90.31
2575.44	0.2196	0.0729693	3.00948	0.00261693	0.00729935	Fbxo28	24.57	19.75	22.58	18.96	20.68	18.15	19.98	24.12
1773.9	0.203335	0.070725	2.875	0.00404023	0.0107408	Trp53bp2	17.47	15.33	17.52	16.19	13.96	16.58	15.61	18.21
8819.43	0.142152	0.0671308	2.11753	0.0342146	0.0700634	Capn2	110.88	109.28	104.03	104.43	87.84	101.9	102.82	118.01
694.225	-0.669849	0.0784149	-8.54237	1.31493e-17	2.69684e-16	Susd4	12.51	10.58	11.85	10.57	5.85	5.85	6.69	6.41
28.0327	-0.912175	0.377898	-2.41382	0.0157865	0.0357629	Tlr5	0.58	0.54	0.32	0.39	0.23	0.11	0.12	0.44
1.17122	-0.824228	1.54644	-0.532985	0.594044	NA	Gm38079	0.59	0.5	0	0.57	0	0	1.17	0
0	NA	NA	NA	NA	NA	Gm24975	0	0	0	2.36	0	0	0	0
407.821	-0.344859	0.090385	-3.81544	0.00013594	0.000508509	Disp1	5.04	4.06	4.36	4.18	2.77	2.67	3.07	2.99
3407.63	0.471172	0.0618263	7.6209	2.51917e-14	3.74511e-13	Brox	63.22	58.2	59.65	58.3	72.95	61.5	67	79
2451.63	0.301308	0.0567024	5.31384	1.07338e-07	6.90632e-07	Aida	57.23	53.87	56.79	51.61	59.37	56.78	53.72	60.44
4596.09	0.0747412	0.081827	0.913405	0.36103	0.484528	Mia3	63	56.74	60.28	58.09	47.13	51.26	52.74	64.86
1.44129	1.62716	1.30422	1.24761	0.212173	NA	Gm37339	0	0.11	0.11	0.13	0.23	0	0.4	0.12
523.748	-0.186589	0.0797452	-2.33982	0.0192932	0.0426021	Taf1a	18.75	17.06	17.45	16.86	12.71	12.54	13.54	14.73
13.0768	-0.622723	0.420913	-1.47946	0.139018	0.226656	Gm37986	1.52	2.44	1.47	1.47	1.16	0.91	0.96	1.22
24.122	-0.482147	0.324749	-1.48467	0.137631	0.22481	Hhipl2	0.96	0.66	0.35	0.96	0.17	0.62	0.87	0.46
365.498	-0.174775	0.0908906	-1.92292	0.0544903	0.104053	Dusp10	6.24	5.22	5.78	5.68	3.88	4.47	4.32	4.6
18.788	-0.582048	0.364312	-1.59766	0.110118	0.187024	1700056E22Rik	0.66	0.87	1.3	1.22	0.59	0.5	0.56	0.43
6.26737	-0.736515	0.595036	-1.23776	0.215804	0.324037	1700112H15Rik	0.06	0.3	0.05	0.12	0.1	0.15	0.06	0.21
273.29	-0.985489	0.107536	-9.16429	4.98723e-20	1.27644e-18	Gm37800	22.87	22.11	24.05	24.86	8.84	9.39	9.81	11.08
55.1597	0.310483	0.244014	1.2724	0.203231	0.308613	Hlx	1.05	0.89	0.97	1.4	1.44	1.68	1.9	0.76
6.67554	0.277168	0.59802	0.463476	0.643023	0.74396	Gm34342	0.33	0.83	0.81	1.12	0.55	1.22	0.65	0.44
3626.14	0.24283	0.083985	2.89135	0.00383596	0.0102494	Mtarc2	205.36	233.6	219.72	228.6	233.35	214.92	232.65	217.08
125.285	0.705419	0.164795	4.28059	1.864e-05	8.26611e-05	C130074G19Rik	1.29	1.21	1.26	1.36	1.3	1.85	1.85	2.36
1042.64	-0.000776564	0.0634412	-0.0122407	0.990234	0.993136	Mark1	9.76	9.32	10	9.89	7.77	8.22	8.52	8.81
3209.37	-0.0267358	0.0668151	-0.400146	0.689049	0.781833	Rab3gap2	30.39	25.99	28.93	26.11	22.47	23.16	22.5	27.74
5098.25	0.272241	0.0543031	5.01337	5.34854e-07	3.08284e-06	Iars2	42.42	36.67	40.02	37.81	39.89	37.17	36.99	44.17
0	NA	NA	NA	NA	NA	2010103J01Rik	0.35	0.34	0	0.15	0	0.3	0.27	0.36
0	NA	NA	NA	NA	NA	Mir215	1.13	0	1.2	1.28	0	0.92	0	0
15.2772	-0.709741	0.379852	-1.86847	0.0616968	0.115628	Gm37785	0.39	0.25	0.32	0.31	0.19	0.15	0.12	0.2
2361.33	-0.0858454	0.0609693	-1.40801	0.159128	0.253275	Bpnt1	66.15	55.4	52.58	55.31	46.67	41.82	43.53	48.13
10.705	0.44408	0.500981	0.886422	0.37539	0.499488	4930532G15Rik	0.47	0.41	0.15	0.13	0.33	0.35	0.27	0.29
7523.17	0.00874556	0.0655976	0.133321	0.893939	0.933494	Eprs	63.32	57.49	61.24	59.09	54.88	48.04	47.64	58.32
51.7062	-0.25374	0.232971	-1.08915	0.276089	0.392541	9630028B13Rik	0.58	0.75	0.69	0.63	0.49	0.41	0.38	0.7
44.3473	0.225354	0.221619	1.01685	0.309224	0.42899	Gm2061	0.67	0.53	0.62	0.61	0.55	0.65	0.59	0.67
157.333	-0.222877	0.133095	-1.67457	0.0940181	0.164072	Slc30a10	1.23	1.44	1.35	1.21	0.92	0.84	0.95	1.01
322.559	-0.198885	0.102944	-1.93197	0.0533634	0.102367	Lyplal1	10.45	10.6	9.99	10.66	8.95	8.41	6.4	8.79
0.453508	-1.06241	2.35555	-0.451024	0.651972	NA	Gm38268	0	0.64	0.31	0	0	0	0	0.33
3689.22	0.578936	0.0754983	7.6682	1.7443e-14	2.64855e-13	Tgfb2	29.88	25.55	27.24	23.8	31.16	32.86	31.57	40.31
11.0826	0.517324	0.450985	1.1471	0.251342	0.364555	Gm29491	0.49	0.66	0.4	0.57	0.58	0.32	0.29	0.61
555.94	-0.0627283	0.0846381	-0.741136	0.458611	0.582812	Rrp15	15.16	17.08	16.23	16.25	12.09	12.9	13.29	14.1
38.7618	-0.387088	0.249321	-1.55257	0.120527	0.201723	A430105J06Rik	1.77	1.55	1.25	1.14	1.05	0.69	0.93	1.01
3.90148	0.106886	0.780124	0.137011	0.891022	0.931817	Gm3809	0.24	0.08	0.15	0.09	0.12	0.07	0.22	0.08
311.285	-0.433837	0.107728	-4.02714	5.64602e-05	0.000227652	Spata17	10.44	7.8	9.7	8.34	6.03	4.58	5.27	7.34
1296.27	0.126382	0.0924328	1.36728	0.171536	0.26897	Gpatch2	12.96	11.1	12.42	10.91	9.47	10.25	9.94	14.82
82.9563	0.00905821	0.186968	0.0484479	0.961359	0.976511	Gm37254	0.94	0.82	0.9	0.74	0.82	0.52	0.78	0.83
0.864831	-2.13936	1.79446	-1.19221	0.23318	NA	Gm38155	2.1	1.79	1.61	1.55	0.88	1.07	1.01	1.5
138.296	-0.71689	0.17708	-4.0484	5.15699e-05	0.000209626	Esrrg	1.55	1.28	1.32	1.26	0.77	0.66	0.48	1.02
1715.93	-0.0589625	0.0610702	-0.965487	0.334301	0.455841	Kctd3	25.97	26.03	23.85	26.07	22.95	20.38	24.53	19.51
1763.19	-0.322322	0.0715749	-4.50329	6.69102e-06	3.20486e-05	Kcnk2	29.7	25.83	27.34	27.21	16.28	17.13	17.31	21.08
2.68839	-0.595129	0.964351	-0.617129	0.53715	NA	2900042K21Rik	0.15	0.31	0.18	0.14	0	0.18	0.22	0.06
25.444	0.167492	0.324671	0.515883	0.605936	0.714271	Pdcd5-ps	4.34	6.21	5.56	5.02	5.82	4.42	5.13	2.01
55.5422	-0.122134	0.22495	-0.542941	0.58717	0.698713	A430027H14Rik	2.3	2.66	3.05	2.32	2.11	1.27	2.45	1.81
2648.92	-1.155	0.127745	-9.04147	1.5458e-19	3.77343e-18	Cenpf	20.17	20.92	18.94	18.03	9.52	7.96	9.26	10.71
3713.58	-0.15214	0.102648	-1.48214	0.138303	0.225669	Ptpn14	18.29	13.56	15.07	13.6	10.01	11.37	10.51	14.89
0.448396	-2.20969	2.63511	-0.838558	0.401718	NA	Gm26574	0.3	0.15	0.18	0.18	0.15	0.12	0.1	0.2
8.92511	-0.10424	1.30457	-0.0799033	0.936314	0.961109	Gm37422	1.95	1.62	1.63	1.69	1.35	1.49	1.49	1.99
1631.45	0.230539	0.0743647	3.10011	0.00193449	0.00559341	Smyd2	41.25	44.08	46.16	47.75	46.36	46.28	47.41	47.13
741.18	-0.192188	0.122928	-1.56342	0.117953	0.19806	Prox1	5.37	3.72	4.1	3.68	3.13	2.57	2.65	3.9
30.9201	0.415499	0.278913	1.48971	0.136301	0.223033	Prox1os	1.5	1.31	1.03	1.34	1.78	1.29	1.16	1.58
1163.47	0.214129	0.0652825	3.28004	0.00103792	0.00320572	Rps6kc1	12.96	13.33	12.71	11.35	12.33	11.68	12.73	15.34
2133.07	0.149119	0.0622831	2.39421	0.0166562	0.037444	Angel2	27.17	22.85	24.3	23.46	22.4	21.33	21.79	25.94
374.588	-0.176554	0.107035	-1.6495	0.0990446	0.171179	Vash2	4.41	3.48	3.91	4.58	3.26	3.12	2.79	3.32
6.94623	-0.419936	0.641001	-0.655125	0.512387	0.632196	Gm37095	1.37	0.58	0.56	0.66	0	0.56	0.68	1.21
17.9634	-0.732388	0.359419	-2.0377	0.0415803	0.0828513	Gm8407	1.93	1.72	1.57	1.63	0.91	0.5	0.84	0.74
4049.81	-0.195614	0.0732009	-2.67229	0.00753348	0.0185888	Flvcr1	63.76	58.74	59.11	55.1	42.64	43.63	39.71	51.98
5.68843	-0.122271	0.727482	-0.168074	0.866525	0.914635	A230020J21Rik	0.4	0.4	0.46	0.41	0.48	0.36	0.53	0.21
13.3207	-0.0322298	0.411803	-0.0782652	0.937617	0.961873	Spata45	1.61	1.27	2.17	2.45	1.16	1.8	1.37	1.63
1445.49	0.248218	0.0677191	3.6654	0.000246949	0.000874638	Tatdn3	59.74	52.42	50.13	48.07	48.1	49.24	52.84	60.6
428.49	-0.697609	0.0959111	-7.2735	3.50301e-13	4.63365e-12	Nsl1	5.43	5.24	4.61	5.3	3.36	2.63	1.97	2.52
0.123187	0.901762	3.53381	0.255181	0.798583	NA	Gm38188	0.37	0.14	0.48	0.31	0.14	0.18	0.11	0.05
127.474	0.392188	0.193171	2.03027	0.0423295	0.0841264	Batf3	5.05	5.11	6.63	6.39	7.53	8.19	8.58	4.84
345.916	0.616506	0.106617	5.78246	7.36173e-09	5.66823e-08	Atf3	5.77	5.71	6.07	6.01	7.75	7.82	7.82	7.11
130.101	0.571453	0.145684	3.92256	8.76117e-05	0.000340193	D730003I15Rik	5	6.74	4.94	5.42	6.91	6.81	7.84	7.31
26.0592	-0.157986	0.321793	-0.490954	0.623459	0.728463	Gm37074	0.61	0.51	0.65	0.66	0.3	0.41	0.42	0.75
1210.54	0.124364	0.118567	1.04889	0.294227	0.412489	Nenf	64.36	69.44	62.81	78.38	63.66	69.49	69.24	55.46
1544.67	0.7315	0.0685222	10.6754	1.32743e-26	6.22577e-25	Pacc1	21.25	19.72	21.47	20.91	31.06	29.12	28.63	29.32
5899.19	0.338792	0.0628771	5.38816	7.11842e-08	4.70799e-07	Ppp2r5a	95.3	91.63	91.96	88.43	90.43	90.56	87.94	101.23
78.2795	0.192114	0.180413	1.06486	0.286939	0.404513	Gm32200	1.46	0.95	1.11	0.92	1.19	0.99	1.16	1.28
5.41455	-1.06413	0.735139	-1.44753	0.14775	0.238139	9430037O13Rik	0.27	0.15	0.51	0.13	0.19	0.04	0.22	0.08
980.744	-1.60227	0.104918	-15.2715	1.18336e-52	4.20526e-50	Dtl	15.85	13.28	14.46	12.39	4.11	3.64	3.27	5
1782.32	0.323694	0.0641789	5.04363	4.56792e-07	2.66364e-06	Ints7	18.29	14.85	16.48	14.69	15.2	16.66	16.83	18.97
4.72332	-0.836865	0.735317	-1.1381	0.255078	0.368719	Gm37349	0.46	0.45	0.25	0.37	0.45	0	0.13	0.27
1285.67	-0.368463	0.0877118	-4.20084	2.65923e-05	0.000114412	Lpgat1	11.55	8.87	9.34	8.83	6.27	5.78	5.46	7.96
0	NA	NA	NA	NA	NA	Gm26203	1.38	0	0	0	0	0	0	1.22
18.4515	-0.721281	0.364354	-1.97961	0.0477471	0.0930705	Gm38037	0.57	0.45	0.64	0.49	0.27	0.23	0.4	0.19
1041.95	-0.917033	0.081893	-11.1979	4.17316e-29	2.41075e-27	Nek2	18.26	17.46	17.52	17.24	8.71	7.44	7.1	8.84
39.0895	-0.59291	0.260872	-2.2728	0.023038	0.0497102	1700034H15Rik	0.85	0.49	0.6	0.71	0.42	0.35	0.99	0.85
1671.38	-0.0869892	0.0661536	-1.31496	0.188524	0.29082	Slc30a1	14.92	12.69	13.1	12.14	10.14	10.4	10.25	12.03
426.009	-0.436542	0.0988587	-4.41582	1.0063e-05	4.67338e-05	Rd3	10.2	10.51	10.01	11.79	6.6	6.85	6.46	6.71
26.5408	-0.383878	0.284795	-1.34791	0.177687	0.276968	Gm26670	0.91	2.08	3.01	1.72	1.95	1.82	1.77	0.94
1.17985	-0.811975	1.58175	-0.513339	0.607714	NA	Gm32460	0.28	0	0.23	0.81	0.23	0	0.28	0
97.1916	0.0549643	0.162176	0.338917	0.734672	0.818078	Traf5	3.34	2.6	4.38	2.94	2.03	3.97	3.12	3.86
36.5658	-0.0661184	0.286541	-0.230747	0.817512	0.879632	Gstp-ps	5.15	5.37	5.61	5.17	4.25	5.22	5.12	3.76
750.905	0.211065	0.0945338	2.2327	0.0255689	0.0544154	Rcor3	11.88	11.92	9.95	10.63	10.21	10.68	9.91	14.11
107.757	-0.592757	0.16848	-3.51827	0.000434365	0.00145542	Gm10516	2.56	1.73	2.41	1.78	1.39	1.39	1.26	2.25
88.8359	-0.450706	0.186442	-2.41741	0.0156314	0.0354419	Kcnh1	0.68	0.6	0.57	0.53	0.31	0.4	0.3	0.59
40.7636	-0.0274303	0.277638	-0.0987986	0.921298	0.951061	Hhat	0.55	0.77	0.68	0.43	1.14	0.56	0.31	0.54
250.21	-0.286308	0.113417	-2.52438	0.0115902	0.0271624	Sertad4	4.13	3.16	3.51	3.5	2.28	2.4	2.46	3.12
2.13174	1.33498	1.13051	1.18086	0.237657	NA	Gm15867	0.41	0.11	0	0.13	0.34	0.11	0.54	0.12
0.218364	-1.23417	3.34964	-0.368448	0.712539	NA	Gm2367	0.11	0.1	0.26	0.41	0.63	0.35	0.21	0
381.699	-0.776084	0.108416	-7.1584	8.16269e-13	1.02681e-11	Syt14	2.74	2.48	2.56	2.03	1.21	1.26	1.1	1.36
1.0403	-2.51914	1.63883	-1.53716	0.124255	NA	Gm23583	0	0.85	0	0.2	0	0	0	0.18
609.307	-0.104126	0.0906553	-1.14859	0.250724	0.364011	Utp25	10.91	7.6	7.37	9.93	9.38	5.88	8.17	9.19
340.295	0.114346	0.113829	1.00455	0.315115	0.435445	A130010J15Rik	5.12	5.25	5.11	5.45	5.59	4.25	4.64	5.76
24.6793	-0.740401	0.31818	-2.32699	0.0199659	0.0439018	Traf3ip3	1.93	1.74	1.22	1.1	0.9	0.72	0.93	0.52
22.7103	-0.362918	0.308134	-1.17779	0.238879	0.350616	Lamb3	0.31	0.26	0.2	0.2	0.14	0.97	0.3	0.58
33.3445	-0.235997	0.299912	-0.786888	0.431348	0.55612	Hsd11b1	1.24	1.34	1.41	0.74	0.71	0.58	0.77	1.28
237.463	-0.396269	0.170954	-2.31798	0.0204503	0.0447802	G0s2	11.67	13.27	14.96	14.4	9.19	10.06	9.44	6.17
17.9225	-0.326327	0.407807	-0.8002	0.423595	0.548575	Gm37691	0.48	0.22	0.3	0.27	0.1	0.18	0.26	0.35
126.902	-0.260799	0.145178	-1.79641	0.0724297	0.132073	Camk1g	2.57	2.18	2.49	2.34	1.7	1.44	1.82	1.63
4587.23	-0.688275	0.104035	-6.61581	3.69516e-11	3.82537e-10	Plxna2	27.45	21.49	21.96	21.16	11.04	12.01	10.89	15.81
690.503	0.743759	0.0761529	9.76665	1.56537e-22	5.07482e-21	Cd34	8.52	8.37	8.73	8.35	12.65	11.26	12.47	12.77
26.539	-0.395571	0.301003	-1.31418	0.188787	0.29108	Gm16897	0.36	0.41	0.5	0.51	0.33	0.39	0.28	0.5
151.213	0.370526	0.159668	2.3206	0.0203085	0.0445384	A330023F24Rik	1.36	1.26	1.13	1.03	1	1.34	1.38	1.75
160.118	-0.479858	0.146186	-3.28252	0.00102884	0.00318031	Cd46	1.51	1.32	1.41	1.31	0.81	0.81	0.82	1.44
0	NA	NA	NA	NA	NA	Mir29c	0	0	0	18.21	0	0	0	0
1.43221	1.70578	1.4778	1.15427	0.248389	NA	Gm37366	0.22	0.13	0.34	0.18	0.06	0.12	0.13	0.21
7.5057	-1.59512	0.647978	-2.46169	0.0138284	0.0317949	Gm37132	0.33	0.15	0.11	0.2	0.02	0.03	0.11	0.12
790.191	0.053655	0.0834267	0.64314	0.520133	0.639254	Cr1l	24.55	21.25	22.89	19.42	20.44	20.02	18.29	21.68
15.6825	-0.706529	0.443395	-1.59345	0.111059	0.188453	Cr2	0.37	0.29	0.39	0.49	0.4	0.19	0.15	0.78
2227.19	0.451362	0.0710497	6.35277	2.11476e-10	1.98772e-09	Fam171a1	19.7	18.08	19.05	17.55	18.96	21.84	21.29	25.46
3112.73	-0.547388	0.0768117	-7.12636	1.03056e-12	1.28501e-11	Nmt2	37.54	33.91	35.2	32.68	19.95	18.54	19.04	25.56
0	NA	NA	NA	NA	NA	Gm22005	0	0	0.59	0	0	0	0	1.28
335.154	0.0272852	0.0926788	0.294406	0.768447	0.844141	Rpp38	13.73	13.62	13.24	13.67	11.68	11.57	12.25	12.3
29.9601	-0.196384	0.278417	-0.70536	0.480586	0.60282	Acbd7	2.3	2.87	1.65	2.23	1.85	1.9	1.65	2.03
377.906	-0.359199	0.105103	-3.4176	0.000631749	0.00204845	Meig1	32.52	40.58	36.94	40.28	25.06	25.02	22.41	27.18
526.536	-0.188337	0.100018	-1.88303	0.0596962	0.112401	Dclre1c	11	7.09	7.11	8.21	6.47	5.58	6.13	6.67
305.286	-0.49351	0.108321	-4.556	5.21362e-06	2.54336e-05	Suv39h2	6.15	6.01	5.62	5.69	3.72	3.51	3.01	4.05
4.02545	0.735273	0.733501	1.00242	0.316143	0.436525	Gm13184	0.15	0.39	0.37	0.22	0.13	0.13	0	0.4
1982.02	-0.174436	0.0546307	-3.19299	0.00140806	0.00420075	Hspa14	58.23	56.21	58.38	55.86	44.1	40.05	41.39	45.89
209.349	0.0731403	0.111878	0.653753	0.513271	0.632949	Gm45902	2.36	1.9	2.18	2.05	1.85	1.82	1.68	2.08
109.156	-0.506746	0.176124	-2.87722	0.004012	0.0106719	Cdnf	1.86	2.15	1.6	1.65	1.03	0.81	0.95	1.83
3663.79	0.225991	0.0604084	3.74105	0.000183256	0.000665826	Fam107b	45.76	42.02	48.74	49.12	45.8	40.05	41.78	48.15
2.84786	-0.468959	0.873689	-0.536758	0.591435	NA	Gm13181	0.52	0.46	0.34	0.46	0.14	0.25	0.3	0.26
1519.1	-0.136022	0.0789009	-1.72395	0.0847161	0.150497	Frmd4a	12.19	11.44	11.1	11.16	8.08	7.97	8.08	11.39
2224.7	0.195001	0.0609663	3.19851	0.00138141	0.00413179	Prpf18	27.5	23.55	25.59	25.65	26.03	22.45	23.86	25.62
0.365515	-0.529354	2.52918	-0.209299	0.834215	NA	Gm13196	0.33	0	0.64	0.24	0.33	0.41	0	0
226.856	0.217225	0.129995	1.67102	0.0947175	0.165028	Bend7	3.21	3.3	3.15	3.3	3.1	3.2	2.49	3.73
2986.36	0.229967	0.0615055	3.73896	0.000184782	0.000670843	Sephs1	34.25	30.26	32.74	26.15	29.43	28.57	27.86	35.22
4756.59	0.221304	0.0666363	3.32108	0.000896708	0.00281221	Phyh	122.64	132.03	127.52	129.07	129.37	123.4	126.46	134.42
4.72088	-0.161895	0.708639	-0.228459	0.81929	0.881237	Gm13194	0.55	0.31	0.59	1.41	0.61	0.45	0.36	0.48
2.40176	0.149584	1.10343	0.135563	0.892167	NA	Gm13192	0	0	0.3	2.84	0.62	0	0	0
15.1826	0.679075	0.398213	1.7053	0.0881376	0.155336	Ucma	0.68	0.6	0.62	0.73	0.93	0.51	1.13	0.94
528.719	-1.02108	0.107857	-9.46698	2.88038e-21	8.36894e-20	Mcm10	11.29	9.93	10.22	8.35	4.26	4.07	3.8	4.29
1118.54	0.645716	0.0725439	8.90104	5.53252e-19	1.28437e-17	Optn	14.46	12.6	13.97	12.86	18.4	16.39	18.46	20.28
1.36451	1.5309	1.65461	0.925228	0.354847	NA	4930551O13Rik	0.04	0.21	0.21	0.16	0.14	0.1	0.13	0.07
2901.09	0.0145322	0.064589	0.224995	0.821983	0.883158	Ccdc3	45.86	42.93	44.87	42.32	34.02	39.48	39.5	39.54
1167.46	-1.16039	0.117854	-9.84599	7.13311e-23	2.36648e-21	Camk1d	10.46	8.87	9.18	8.46	3.29	3.22	2.8	4.83
2777.34	-0.424867	0.0630788	-6.73549	1.63375e-11	1.75626e-10	Cdc123	182.93	187.67	182.91	187.78	117.24	112.02	120.63	134.21
1386.76	0.102338	0.0778109	1.31522	0.188437	0.290711	Nudt5	27.09	30.94	27.77	28.5	28.33	25.35	24.33	29.55
29.1382	-0.297234	0.33488	-0.887582	0.374766	0.498833	Gm13199	3.02	3.48	2.6	2.39	1.7	2.51	2.17	2.58
1508.19	-0.0482351	0.0662307	-0.72829	0.466436	0.590361	Sec61a2	42.06	33.98	36.02	33.22	27.1	23.55	29.98	34.95
288.37	-0.32119	0.122732	-2.61701	0.00887032	0.0214914	Dhtkd1	3.91	2.26	3.41	2.23	1.52	1.94	1.68	2.84
1453.05	0.0699755	0.0841145	0.831908	0.405461	0.530443	Upf2	14.47	13.08	13.08	12.68	12.92	10.68	11.96	13.88
19.3502	1.47596	0.354219	4.16679	3.08918e-05	0.00013132	Proser2	0.08	0.14	0.22	0.14	0.36	0.4	0.31	0.35
199.043	-0.488214	0.115183	-4.23859	2.24928e-05	9.80294e-05	Echdc3	6.14	5.19	5.16	5.64	3.3	3.19	3.09	3.41
1679.69	0.0550872	0.0799132	0.689337	0.490611	0.612113	Usp6nl	11.46	9.27	10.58	9.75	7.55	8.02	7.61	10.96
7179.49	-0.222116	0.0953756	-2.32885	0.0198669	0.0437099	Celf2	70.12	49.83	54.31	48.58	38.26	34.47	35.28	52.4
2.16208	-1.62326	1.08439	-1.49693	0.13441	NA	Gm13389	0.37	0.44	0.12	0.14	0.06	0.06	0	0.07
2.12378	0.365409	1.16012	0.314976	0.75278	NA	Gm13217	0.46	0.89	0.85	0.47	0.35	0.21	0.56	0.97
456.713	0.252055	0.0868806	2.90116	0.0037178	0.00996971	Taf3	4.4	3.88	3.99	4.35	3.81	3.92	3.8	4.5
12140.5	0.137923	0.082788	1.66598	0.0957168	0.166314	Atp5c1	405.34	465.93	458.98	440.6	435.91	417.71	418.09	414.07
1.1883	-0.461656	1.65439	-0.279048	0.780208	NA	Gm23608	0	0	0	0	0	0	0	1.66
633.517	0.0407151	0.0896568	0.454122	0.649741	0.749941	Kin	16.91	18.21	19.61	16.62	15.38	13.57	17.24	17.41
7068.57	0.282059	0.087235	3.23332	0.0012236	0.00371278	Itih5	35.57	31.05	32.72	29.79	31.63	31.74	29.68	42.39
56.1056	-0.225094	0.203124	-1.10816	0.267792	0.383221	Sfmbt2	0.43	0.31	0.33	0.37	0.31	0.38	0.35	0.38
112.72	-0.840701	0.158748	-5.29584	1.18472e-07	7.56737e-07	Prkcq	2.16	1.7	2.02	1.74	1.21	0.74	0.85	1.22
0.129176	-0.54091	3.53381	-0.153067	0.878345	NA	Gm37851	0.26	0.22	0.21	0.15	0	0.13	0.05	0.27
496.431	0.431491	0.127553	3.38282	0.000717444	0.00229769	Gm13293	10.8	8.41	7.93	7.77	8.95	8.84	9.28	13.52
96.8147	0.483931	0.184868	2.61771	0.00885217	0.021453	Gm13291	6.74	3.96	5.02	4.63	5.6	5.89	4.74	7.67
7571.35	0.189759	0.0761311	2.49253	0.0126838	0.0294271	Pfkfb3	76.47	60.5	68.08	61.33	60.05	59.81	61.73	79.07
2741.57	-0.0459657	0.06018	-0.763803	0.444985	0.569648	Rbm17	114.78	118.96	113.56	110.1	89.33	99.82	109.82	111.01
254.083	0.134284	0.125991	1.06583	0.286503	0.404112	Il15ra	7.5	6.58	7.57	5.19	6.6	5.73	6.69	7.14
4665.12	0.220594	0.0510777	4.3188	1.56883e-05	7.03992e-05	Fbh1	73.07	68.04	79.38	78.52	72.2	68.67	77.87	77.32
1484.28	0.1621	0.0692196	2.34182	0.0191901	0.0423926	Ankrd16	35.55	31.16	30.7	30.56	29.4	30.23	32.6	37.41
329.593	0.4432	0.111114	3.98868	6.64417e-05	0.000264208	Itga8	2.62	1.85	2.03	1.6	2.54	2.15	2.26	3.15
1940.59	0.103745	0.0630502	1.64543	0.0998802	0.172319	Mindy3	59.02	55.15	55.74	54.58	55.43	47.1	53.93	52.9
6.09744	-1.12371	0.681468	-1.64895	0.0991569	0.171309	Gm37289	0.25	0.29	0.2	0.24	0.05	0.1	0	0.22
1430.61	-0.652329	0.0725284	-8.99411	2.38145e-19	5.71517e-18	Pter	56.51	56.29	56.57	51.52	24.51	22.09	22.23	27.9
1230.76	-1.82917	0.0839201	-21.7965	2.50248e-105	9.24866e-102	C1ql3	31.89	29.53	29	32.44	7.82	7.3	6.54	8.8
20.5575	-1.22508	0.354421	-3.45658	0.000547086	0.00179717	Gm37824	1.18	0.79	0.87	0.8	0.43	0.42	0.31	0.72
48.8704	-0.776162	0.240644	-3.22536	0.00125815	0.00380639	Gm37811	0.77	0.59	0.61	0.77	0.35	0.24	0.38	0.52
6557.91	0.645418	0.0568997	11.3431	8.02658e-30	5.06223e-28	Rsu1	146.13	137.18	141.58	136.12	191.47	176.57	182.04	189.67
43.0345	0.461183	0.236515	1.94991	0.0511872	0.0987151	Gm37780	0.95	0.74	0.91	0.51	0.82	0.95	0.99	1.2
105.038	0.573214	0.160901	3.56252	0.000367315	0.00125317	Gm13270	2.18	1.8	2.02	1.88	2.54	1.98	2.71	2.81
119.469	-0.653475	0.18532	-3.52619	0.000421585	0.00141722	Cubn	0.52	0.44	0.59	0.51	0.29	0.28	0.21	0.44
249.345	-0.569387	0.133535	-4.26397	2.00829e-05	8.84654e-05	Trdmt1	5.62	5	5.49	4.58	3.54	3.11	2.97	4.08
387449	0.611604	0.109862	5.56702	2.59134e-08	1.83398e-07	Vim	8330.05	8782	9044.28	9515.56	12428.2	11797.4	12100.8	10636.5
650.413	0.263936	0.108185	2.43968	0.0147003	0.0335491	Hacd1	36.08	40.94	38.59	40.08	45.27	42.53	36.47	37.05
18.7632	-0.230398	0.38112	-0.604528	0.545492	0.661862	D930036K23Rik	0.32	0.15	0.14	0.22	0.2	0.15	0.08	0.17
15.8245	-0.62155	0.419146	-1.4829	0.138102	0.2254	Stamos	1.21	1.26	0.85	1.42	0.68	0.83	1	0.46
2754.89	0.130836	0.0789639	1.65691	0.0975382	0.168955	Stam	53.73	49.34	50.83	50.44	51.4	43.44	41.45	55.79
92.3129	-0.190707	0.169141	-1.12751	0.259528	0.373999	Gm37499	1.32	1.07	1.12	0.94	0.72	0.78	0.8	1.03
91.5187	-0.472488	0.192388	-2.45592	0.0140526	0.0322501	Mrc1	0.88	0.71	0.81	0.71	0.55	0.36	0.44	0.65
3465.18	-0.139788	0.0596737	-2.34253	0.0191533	0.0423214	Slc39a12	58.75	53.98	52.78	53.68	44.89	40.51	40.29	47.3
700.633	0.0757602	0.0813422	0.931377	0.351659	0.474432	Cacnb2	9.31	8.04	9.59	7.84	6.89	6.8	6.87	8.26
0	NA	NA	NA	NA	NA	Gm13316	0	0	0	0	0	0	0	1.27
15.1478	-0.363657	0.391268	-0.92943	0.352666	0.475546	Gm37891	0.8	0.39	0.57	0.45	0.36	0.3	0.4	0.35
398.065	0.239039	0.107003	2.23395	0.0254861	0.0542578	Nsun6	6.17	5.06	5.86	5.68	6.37	5.59	5.55	6.37
857.379	-0.668391	0.110235	-6.06332	1.3334e-09	1.13863e-08	Arl5b	8.58	6.82	8.65	7.99	5.99	5.09	4.85	6.11
0.274273	0.180431	3.10257	0.0581555	0.953625	NA	Gm13313	0.25	0.11	0.1	0.24	0.11	0.14	0.12	0.15
5415.28	0.424717	0.06515	6.51906	7.07484e-11	7.05537e-10	Plxdc2	62.41	59.95	62.57	62.54	67.24	73.55	73.91	83.61
3274.88	-0.392868	0.0865523	-4.53908	5.6499e-06	2.73727e-05	Nebl	33.19	29.73	30.18	27.9	20.66	19.14	18.48	24.46
360.323	-0.302143	0.0926958	-3.25951	0.00111605	0.00341844	A930004D18Rik	6.82	7.52	6.77	7.09	4.45	7.55	6.98	4.45
1172.04	-0.137945	0.0805081	-1.71343	0.0866337	0.153241	Skida1	17.64	13.26	14.96	14.33	11.64	12.77	11.63	13.16
1540.65	-0.344309	0.0902467	-3.8152	0.000136071	0.000508897	Mllt10	24.14	19.02	19.22	17.21	12.42	12.01	11.49	15.53
0.824127	-0.242014	2.05142	-0.117974	0.906088	NA	Gm25147	0	0	0	0	0	3.24	0	0
0.86456	-1.13295	1.70807	-0.663291	0.507144	NA	Gm13351	0.56	1.66	0.47	0	0.37	0.1	0.25	1.18
3009.78	0.120758	0.0680571	1.77437	0.0760023	0.137475	Dnajc1	34.29	34.28	35.7	35.24	32.48	33.18	33.22	38.93
1.59396	-0.507486	1.12207	-0.452277	0.651069	NA	Gm13352	0.46	0.39	0.38	0.45	0.2	0	0.23	0.41
3696.92	-0.65576	0.086943	-7.54241	4.61374e-14	6.62965e-13	Commd3	203.51	239.36	235.69	214.97	129.63	122.83	125.24	120.87
1593.38	-0.324688	0.0927301	-3.50143	0.000462772	0.00154166	Bmi1	29.87	27.16	26.93	26.38	22.56	15.24	15.11	22.69
5.3522	-0.799424	0.700405	-1.14137	0.253714	0.367113	Spag6	0.14	0.06	0.48	0.07	0.07	0.18	0.08	0.07
5.79622	-0.642318	0.719843	-0.892304	0.37223	0.49628	Gm20539	0.38	0.14	0.08	0.09	0.08	0.04	0.13	0.08
2284.19	0.201588	0.0575202	3.50465	0.000457207	0.00152559	Pip4k2a	27.53	24.3	24.77	23.36	23.55	24.51	24.08	26.61
14.2385	-0.212551	0.434796	-0.488851	0.624947	0.72948	4930426L09Rik	0.33	0.53	0.42	0.41	0.4	0.35	0.12	0.45
1173.25	-0.697839	0.0729225	-9.5696	1.07323e-21	3.26188e-20	Armc3	19.98	18.84	19.83	20.61	10.92	10.24	9.59	11.72
881.815	0.183059	0.0903715	2.02563	0.0428027	0.0849571	Msrb2	27.59	29.98	27.98	30.57	27.88	29.65	29.68	27.14
0	NA	NA	NA	NA	NA	Gm13344	0.28	0.43	0.18	0.08	0.28	0	0.2	0
0.334555	-1.78988	2.88623	-0.620145	0.535163	NA	Gm13343	0	0	3.21	0	0	0	0	0
607.764	0.119399	0.078495	1.52111	0.128233	0.212522	Otud1	8.2	8.48	8.45	8.04	7.49	7.83	7.65	7.95
270.482	0.155669	0.114743	1.35668	0.174883	0.273383	Etl4	2.09	2.27	2.25	1.89	1.63	1.67	1.82	2.39
0.677862	-2.80666	2.02192	-1.38812	0.165101	NA	Gm13363	0	0.87	1.6	1.14	0	0	1.33	0
2.3504	-0.08672	1.10522	-0.0784641	0.937459	NA	Gm13328	0.86	0.7	1.14	0.5	0.79	0.87	0.58	0.75
8862.42	-0.303982	0.0856436	-3.54938	0.000386137	0.00130997	Arhgap21	91.81	73.05	80.91	76.74	48.55	53.2	55.64	71.81
577.835	0.359722	0.183076	1.96488	0.0494285	0.0958335	Gm13375	17.24	17.94	20.81	26.94	23.97	29.36	25.64	14.93
2.36656	0.244871	1.05076	0.233042	0.815729	NA	Gm13376	0.11	0.1	0.09	0.22	0.19	0.28	0	0.2
1354.33	-0.357644	0.074309	-4.81293	1.48733e-06	7.94807e-06	Enkur	56.62	55.44	53.55	55.57	36.67	34.3	33.25	42.05
1203.72	-0.207252	0.0850263	-2.43751	0.0147889	0.0337179	Thnsl1	19.92	15.81	16.95	14.82	11.35	10.96	10.91	15.51
0.533382	0.165114	2.13832	0.0772168	0.938451	NA	Gm13378	8.53	7.44	11.8	8.17	4.37	5.22	5.81	12.87
94.8784	0.298185	0.161034	1.85169	0.0640701	0.119235	Gpr158	0.46	0.44	0.51	0.53	0.47	0.54	0.47	0.54
1.7058	2.61286	1.4693	1.77831	0.0753532	NA	Gm13342	0	0	0	0.67	0.6	1.94	0.67	0
58.225	-0.139381	0.203672	-0.684342	0.493759	0.614791	Gm13341	3.78	3.19	4.19	3.05	3.83	2.2	3.14	3.25
128.247	0.152409	0.15472	0.985063	0.324593	0.445727	Gm13340	3.48	3.13	3.32	3.54	3.83	2.7	2.95	3.87
1029.15	-0.132578	0.0765548	-1.73181	0.0833081	0.148395	Gad2	9.9	7.02	7.32	8.34	7.2	7.36	5.45	6.63
133.126	-0.309865	0.137042	-2.2611	0.0237529	0.0510384	Apbb1ip	2.16	2.2	2.01	2.08	1.32	1.5	1.6	1.47
11.6991	0.436372	0.491805	0.887286	0.374925	0.499009	A130006I12Rik	0.51	0.33	1.27	0.66	0.99	0.76	0.38	1.01
231.127	-0.307342	0.127497	-2.41058	0.0159271	0.0360241	Pdss1	6.48	6.52	6.61	5.53	4.96	4.93	3.96	4.63
4069.98	0.395292	0.0756121	5.2279	1.71451e-07	1.06855e-06	Abi1	84.37	71.61	74.69	66.53	91.16	81.03	90.94	104.38
2.17243	-0.176513	1.00421	-0.175774	0.860472	NA	Gm13357	0	0.15	0.22	0.18	0.08	0.15	0	0.32
4667.82	0.247331	0.0810013	3.05342	0.00226252	0.00642427	Acbd5	63.9	52.6	56.12	53.44	58.19	47.69	51.12	68.15
486.733	-0.884392	0.105761	-8.36218	6.15714e-17	1.17539e-15	Mastl	4.94	4.42	4.95	4.27	2.48	1.7	2.09	2.79
3915.81	-0.148754	0.0857991	-1.73375	0.082962	0.147864	Yme1l1	38.15	37.42	38.1	32.75	29.12	25.04	25.4	33.23
8.38928	-0.181769	0.551873	-0.329368	0.741877	0.823818	Gm13423	0.51	0.26	0.25	0.2	0.35	0.21	0.36	0.09
3.24366	0.0730882	0.846439	0.0863478	0.93119	NA	Gm13422	0.33	0.44	0.71	0.21	0.27	0.61	0.32	0.56
0	NA	NA	NA	NA	NA	Gm38309	0.49	0.32	0.28	0.25	0.48	0.47	0.69	0.43
515.372	-0.404588	0.118541	-3.41307	0.000642353	0.00207882	Spopl	7.35	6.12	6.2	5.86	3.47	4.9	3.55	5
1.48097	-0.268736	1.21852	-0.220544	0.825448	NA	Gm13331	8.59	5.89	6.49	5.57	2.75	2	4.34	4.41
0.477034	0.177625	2.3918	0.0742643	0.9408	NA	Gm13392	2.85	4.8	6.25	2.69	4.47	11.47	13.02	5.14
202.115	0.406877	0.138648	2.93459	0.00333986	0.00908543	Hnmt	4.86	5.01	5.49	4.88	6.91	5.8	5.28	5.94
2.61292	0.578354	0.93458	0.618838	0.536023	NA	Gm13410	0.49	0.35	0.26	0.38	0.38	0.21	0.25	0.31
36.0806	-0.846905	0.269775	-3.1393	0.00169352	0.00495717	Psd4	0.75	0.79	0.82	0.65	0.31	0.28	0.2	0.28
2.87688	0.0544394	0.852872	0.0638307	0.949105	NA	Gm13416	0.09	0.2	0.34	0.23	0.08	0.25	0.09	0.16
243.413	-0.425539	0.121751	-3.49515	0.000473799	0.00157555	Cacna1b	1.78	1.45	1.37	2.57	1.24	1.75	1.73	1.1
3006	0.244075	0.0575285	4.24268	2.20865e-05	9.64178e-05	Ehmt1	33.42	27.22	31	29.38	28.99	27.87	30.88	33.24
21.6586	0.0687735	0.334147	0.205818	0.836933	0.893299	Gm37139	0.19	0.22	0.18	0.18	0.17	0.18	0.12	0.22
467.589	0.325874	0.104326	3.12361	0.00178646	0.00519874	Arrdc1	10.99	11.33	11.39	13.08	12.55	13.78	13.76	11.67
704.732	-0.185508	0.0735802	-2.52117	0.0116967	0.0273807	Zmynd19	14.81	14.68	15.63	16.98	13.14	11.54	14.22	13.33
856.923	0.0752779	0.0778987	0.966356	0.333866	0.455348	Dph7	20.13	20.14	20.18	19.37	18.73	18.05	17.68	18.5
1410.78	0.568821	0.0994277	5.72095	1.05928e-08	7.92807e-08	Mrpl41	60.53	65.82	64.98	69.85	79.86	84.84	91.66	74.49
1257.81	0.179942	0.0773672	2.32582	0.0200281	0.044008	Pnpla7	16.48	15.37	14.75	14.53	13.96	15.26	19.12	18.62
0.510863	1.48723	2.28617	0.650535	0.515347	NA	Gm13369	0.36	0.2	0.2	0.39	0.12	0.26	0.27	0.37
0	NA	NA	NA	NA	NA	Gm24875	0	0	0	0	0	0	0	1.82
7196.29	0.536031	0.0755061	7.09918	1.255e-12	1.54814e-11	Nsmf	134.85	126.08	124.41	128.42	131.67	149.78	156.59	155.66
12.3233	-1.07779	0.495075	-2.17701	0.0294796	0.0616306	Gm13387	0.76	0.21	0.36	1.21	0.44	0.12	0.21	0.28
777.222	-0.0227691	0.114397	-0.199035	0.842235	0.897041	Nrarp	7.4	10.35	12.48	13.95	10.37	11.95	10.53	6.53
5.83329	-0.5827	0.971951	-0.599516	0.548829	0.665017	Gm38287	5.49	1.41	0	0	0	0	0	3.47
877.134	0.398383	0.0846092	4.70851	2.49533e-06	1.28766e-05	Tor4a	9.64	9.39	9.29	9.03	9.44	10.87	11.57	10.46
3650.79	0.255039	0.0784029	3.25293	0.00114221	0.00348818	Nelfb	58.77	50.32	52.59	57.4	47.36	58.29	58.06	57.78
0	NA	NA	NA	NA	NA	Gm22572	1.97	3.31	0	0	0	0	0	0
12.75	0.292567	0.453817	0.64468	0.519135	0.638305	Fam166a	6.6	1.44	5.46	1.27	1.68	3.46	4	5.42
13333.6	-0.251032	0.0768404	-3.26692	0.00108723	0.00334013	Tubb4b	589.86	581.33	604.03	631.69	417.96	463.23	448.84	422.46
0.913006	-2.30857	1.7718	-1.30295	0.192593	NA	Cysrt1	0.05	0.37	0.08	0.38	0.08	0.16	0.1	0.09
302.067	0.298541	0.149106	2.00221	0.0452626	0.0890079	Rnf208	9.66	8.2	8.11	8.97	7.96	9.27	11.8	7.56
0	NA	NA	NA	NA	NA	Ndor1	2.86	2.52	1.74	3.14	1.89	3.43	1.51	2.03
263.915	0.0103377	0.106854	0.0967462	0.922928	0.952183	Ndor1	13.86	13.53	12.58	12.35	8.67	11.85	9.44	12.56
658.069	0.70146	0.140611	4.98866	6.07988e-07	3.4676e-06	Tmem203	23.01	23.18	26.26	31.2	35.84	41.82	36.91	30.28
670.685	0.651548	0.106707	6.10594	1.02196e-09	8.89954e-09	Tprn	11.78	9.14	10.84	11.86	12.21	12.56	17.88	13.8
2043.53	0.34229	0.10265	3.33453	0.000854424	0.00269068	Ssna1	86.86	88.98	90.47	96.12	100.6	101.34	104.04	85.91
6888.73	0.276442	0.076168	3.62938	0.000284107	0.00099263	Anapc2	106.34	101.12	107.93	102.22	88.93	110.91	105.86	112.56
231.742	0.334042	0.128891	2.59167	0.00955117	0.0229216	Grin1	2.43	2.87	1.99	2.41	2.33	2.12	3.65	2.56
4883.09	0.120136	0.059864	2.00682	0.0447693	0.088301	Man1b1	59.42	50.18	55.02	52.09	45.75	48.51	47.75	57.09
3.04954	1.35564	0.948908	1.42863	0.153111	NA	Gm25220	0	3.16	0	0	0	0	11.19	3.32
1012.67	0.938302	0.0814052	11.5263	9.72237e-31	6.6788e-29	Dpp7	18.39	14.44	17.59	17.68	27.54	28.6	28.79	25.41
827.876	-0.0278469	0.100021	-0.278412	0.780696	0.852579	Uap1l1	27.49	29.71	34.36	35.83	26.77	29.7	25.5	25.01
324.483	-0.923536	0.141563	-6.52384	6.85312e-11	6.85646e-10	Sapcd2	13.2	11.08	10.33	14.1	6.64	6.25	5.51	5.5
1079.98	-0.301808	0.108527	-2.78094	0.00542015	0.0139052	Entpd2	42.8	39.24	41.83	46.62	28.26	33.44	29.47	26.48
7743.09	0.5686	0.107736	5.27772	1.30803e-07	8.29766e-07	Npdc1	224.75	197.8	218.09	227.65	260.41	287.06	295.25	249.17
6.34708	0.569737	0.583773	0.975957	0.329086	0.450624	Fut7	0.11	0.13	0.13	0.16	0.23	0.14	0.09	0.18
4535.93	-0.0298743	0.0872374	-0.342449	0.732013	0.815805	Abca2	32.59	28.02	28.12	29.21	22.28	28.08	28.58	29.89
1660.79	0.836205	0.120709	6.92744	4.28519e-12	4.93678e-11	Paxx	63.59	58.97	62.87	71.1	97.59	105.48	109.9	79.97
4.40662	-0.363736	0.751741	-0.483858	0.628486	0.732131	Clic3	1.6	0.98	1.33	1.1	0.96	0.53	0.89	1.16
1149.65	0.673659	0.0971455	6.93453	4.0758e-12	4.71319e-11	Ptgds	48.82	51.06	46.95	52	71.81	68.63	71.4	61.44
185.005	0.272466	0.130644	2.08556	0.0370186	0.074958	C8g	7.82	8.44	8.07	7.94	8.72	7.39	8.8	7.95
4185.32	0.16055	0.0701757	2.28783	0.0221474	0.047996	Fbxw5	95.11	78.64	89.84	84.24	76.57	83.79	80.46	80.43
972.157	0.257306	0.0731334	3.51832	0.000434291	0.00145542	Traf2	15.99	13.8	14.01	15.19	15.86	16.13	14.84	15.01
1.09273	-0.166036	1.43212	-0.115937	0.907703	NA	Gm13433	0.27	0.89	0.43	2.05	0.78	0.43	0	0.47
1.12123	-0.203483	1.5377	-0.132329	0.894724	NA	Gm13432	0.26	0	0.21	0.51	0.44	0	0	0.23
3906.39	0.522808	0.150202	3.48069	0.000500116	0.00165443	Edf1	166.9	191.97	189.71	232.12	248.45	270.17	265.1	177.15
160.113	-0.014005	0.136075	-0.102921	0.918026	0.949724	Mamdc4	8.63	13.95	4.86	30.04	0.86	1.46	9.64	5.9
297.668	0.589803	0.112364	5.24903	1.52903e-07	9.57469e-07	Phpt1	191.13	194.09	182.58	192.14	267.05	281.81	275.14	229.83
287.823	0.43084	0.127606	3.37633	0.000734602	0.00234897	Ajm1	2	1.98	2.01	2.21	2.27	2.34	2.88	2.03
2760.05	0.211788	0.0510135	4.15161	3.30138e-05	0.000139538	Rabl6	47.3	44.16	43.02	39.62	41.61	42.18	44.05	47.93
23.1847	-0.236526	0.311818	-0.758539	0.448128	0.57275	Fcnaos	0.6	1.48	1.82	0.78	0.46	1.49	1.19	0.67
0.223915	-1.25493	3.52921	-0.355583	0.722153	NA	Ccdc183	0.65	0.78	0.89	0.71	0.5	0.43	0.5	0.5
402.74	-0.0162755	0.103139	-0.157801	0.874614	0.920282	Tmem141	21.08	21.38	20.66	24.2	17.55	18.61	19.04	17.52
23.7539	1.04672	0.408883	2.55994	0.0104689	0.024853	A230005M16Rik	0.21	0.42	0.24	0.19	0.49	1.18	0.86	0.29
510.154	0.640106	0.384168	1.66621	0.0956713	0.166274	Bmyc	11.97	14.89	18.18	25.32	24.89	29.85	26.52	12.05
255.098	-0.27127	0.127044	-2.13524	0.0327416	0.0675033	Kcnt1	2.81	3.56	4.07	3.4	2.1	3.44	2.49	2.71
2520.24	-0.15204	0.0804265	-1.89041	0.0587025	0.110826	Camsap1	24.75	20.39	21.54	21.85	18.44	16.2	17.13	23.69
3368.95	0.482224	0.069387	6.94977	3.65886e-12	4.26037e-11	Ubac1	96.66	93.25	87.45	91.59	112.85	105.23	109.12	116.96
25042.2	0.161207	0.0653954	2.46512	0.0136968	0.0315512	Nacc2	171.3	138.43	156.05	141.17	134.13	145.81	137.51	165.74
2272.5	0.431247	0.081229	5.30903	1.10212e-07	7.08139e-07	Tmem250-ps	32.38	31.63	30.43	31.28	32.19	40.09	37.76	36.65
1.18711	-0.72981	1.86885	-0.390512	0.696158	NA	1810012K08Rik	1.9	2.52	3.93	4.95	3.35	4.51	1.25	2.35
1132.89	-0.38276	0.0644118	-5.94238	2.80915e-09	2.29387e-08	Qsox2	15.09	14.16	14.87	14.66	9.34	9.35	10.22	10.77
50.9037	-0.682682	0.226833	-3.00962	0.00261572	0.0072971	Ccdc187	0.37	0.25	0.2	0.23	0.13	0.15	0.12	0.15
1403.44	0.256702	0.0786353	3.26447	0.00109671	0.00336573	Gpsm1	23.6	19.51	20.33	21.1	19.95	21.15	23.47	21.06
1688.06	0.177638	0.0954955	1.86017	0.0628616	0.11743	Dnlz	22.88	20.05	21.34	23.7	21.26	22.65	22.11	19.02
38.1241	0.0163672	0.298827	0.0547714	0.956321	0.972959	Card9	0.96	0.72	1.17	1.54	0.76	1.39	1.3	0.78
7.70414	-0.426735	0.537721	-0.7936	0.427429	0.552185	Gm13562	1.83	0.98	0.76	1.35	0.85	0.73	0.23	1.53
692.524	-0.0419584	0.101812	-0.412119	0.680253	0.77462	Snapc4	15.61	12.05	13.49	12.91	8.57	9.45	10.5	11.73
241.637	-0.0377618	0.139485	-0.270724	0.786604	0.856959	Gm13563	14.82	11.31	12.06	9.67	9.24	9.28	11.59	11.14
3131.2	0.417936	0.0793199	5.26899	1.37173e-07	8.67196e-07	Entr1	76.95	66.45	66.48	65.93	65.3	75.7	81.63	83.42
6535.72	-0.0886947	0.0500795	-1.77108	0.0765475	0.138326	Pmpca	100.4	91.27	91.1	87.26	73.91	74.93	71.69	82.15
1154.24	0.349965	0.089456	3.91215	9.14771e-05	0.000353346	Inpp5e	16.03	12.94	14.28	13.16	12.25	14.43	16.97	16.68
3488.46	-0.2527	0.1135	-2.22643	0.0259853	0.0551997	Sec16a	32.73	27.99	25.82	26.09	16.23	19.65	22.92	23.84
84.3275	0.125154	0.183642	0.681511	0.495548	0.616442	0610009E02Rik	4.05	9.43	5.33	5.2	5.4	5.63	8.67	5.77
9.12738	-0.517856	0.632893	-0.818236	0.413222	0.53876	Gm13568	0	6.19	4.02	1.42	5.3	14.12	14.84	7.19
8890.58	-0.462608	0.084995	-5.44277	5.24584e-08	3.55605e-07	Notch1	56.31	40.25	46.1	44.08	23.78	28.34	26.76	33.02
45.4783	-0.783674	0.244336	-3.20737	0.00133956	0.00401976	Egfl7	3.28	4.13	3.83	5.13	2.38	2.36	2.21	2.99
141.269	0.203153	0.154356	1.31614	0.188129	0.290332	Agpat2	4.38	4.11	4.38	4.03	3.59	5.22	3.45	4.32
746.48	0.257504	0.114962	2.23991	0.0250968	0.0535956	Dipk1b	29.55	25.78	29.2	30.23	31.08	30.66	31.4	26.13
0.591024	-2.59418	1.92077	-1.35059	0.176826	NA	Snora43	3.45	3.16	3.07	0	0	0	0	0
0	NA	NA	NA	NA	NA	Snora43	2.32	0	0	3.72	3.23	3.16	3.82	4.24
12.5294	0.117642	0.423769	0.27761	0.781312	0.852798	Snora17	1.72	1.45	4.92	1.67	0.72	2.12	0	2.28
2.8379	-2.13702	1.07618	-1.98575	0.0470616	NA	Snhg7os	0.18	0.45	0.22	0.09	0	0.07	0.1	0.01
852.755	0.137099	0.0719363	1.90584	0.0566705	0.107583	Surf6	14.44	12.42	13.23	13.5	11.13	12.03	12.22	13.25
2699.25	0.0203374	0.0732299	0.27772	0.781227	0.852798	Med22	51.64	46.43	48.86	56.3	43.55	42.9	44.35	38.41
16276.2	0.396254	0.0837636	4.73063	2.23829e-06	1.16445e-05	Rpl7a	886.6	899.43	861.22	913.87	998.6	1006.73	1077.28	905.31
2268.74	0.426474	0.0848945	5.02358	5.07176e-07	2.93245e-06	Surf1	85	87.19	89.15	92.96	102.24	100.62	104.86	93.98
1183.58	0.40828	0.0691645	5.90303	3.56878e-09	2.87603e-08	Surf2	35.31	37.23	36.09	39.09	44.45	40.28	46.4	42.45
9280.55	0.364174	0.0540299	6.74023	1.58137e-11	1.70391e-10	Surf4	101.48	98.46	101.36	100.34	108.75	113.75	109.89	113.04
29.6806	0.840514	0.279254	3.00985	0.00261373	0.00729265	Stkld1	0.34	0.33	0.34	0.27	0.55	0.43	0.55	0.54
1947.15	0.101996	0.055513	1.83734	0.0661591	0.122535	Rexo4	50.5	40.79	50.78	42.47	37.38	38.47	40.8	42.65
2945.32	0.255354	0.0713341	3.5797	0.000343992	0.00118175	Cacfd1	51.74	45.54	46.57	44.12	45.74	51.34	52.18	52.91
76.5729	-0.702464	0.188293	-3.7307	0.000190947	0.000692002	Slc2a6	1.81	1.73	1.92	1.94	1.07	0.87	0.92	0.79
8.51553	-0.364534	0.526039	-0.692978	0.488323	0.609958	Adamtsl2	0.12	0.11	0.09	0.11	0.23	0.07	0.21	0.22
111.203	0.791641	0.154402	5.12714	2.94175e-07	1.7684e-06	Fam163b	1.19	1.04	1.1	1.17	1.57	1.8	1.78	1.71
2874.57	0.205422	0.0851991	2.41108	0.0159055	0.0359841	Sardh	27.27	30.46	36.41	36.2	26.23	39.4	34.75	32.67
1999.76	-0.439999	0.0658886	-6.67793	2.42346e-11	2.55611e-10	Vav2	24.17	19.45	19.94	20.98	14.3	15.3	15.27	18.06
830.926	0.184675	0.0914858	2.01862	0.0435272	0.0860992	Brd3os	16.62	16.5	15.64	16.44	16.48	15.95	16.83	14.34
3164.05	0.220575	0.0588788	3.74626	0.000179492	0.000653691	Brd3	25.38	22.6	24.21	21.79	21.64	21.8	23.07	25.43
1831.46	-0.0902154	0.0652256	-1.38313	0.166625	0.262854	Wdr5	29.98	25.84	24.92	26.25	20.33	20.92	21.31	24.71
32.3756	-0.304777	0.288323	-1.05707	0.290481	0.408477	Gm13421	1.9	1.79	1.66	1.5	0.96	0.74	1.26	1.92
1144.8	0.0277067	0.0703108	0.39406	0.693537	0.785053	Rxra	9.98	9.18	9.3	8.81	7.3	8.45	8	8.85
14.8057	-0.433566	0.398334	-1.08845	0.276397	0.392813	2810430I11Rik	0.25	0.17	0.22	0.18	0.07	0.15	0.11	0.15
1657.14	0.272975	0.107205	2.5463	0.0108872	0.0257072	Col5a1	11.29	11.15	11.89	12.8	9.54	13.88	14.75	13.08
0.235583	-1.24896	3.26246	-0.382827	0.701848	NA	Gm13372	0.51	0.06	0.29	0.28	0.18	0.3	0.29	0.31
3218.59	0.298287	0.0664089	4.49168	7.06644e-06	3.37505e-05	Olfm1	58.62	53.97	54.25	52.47	52.59	61.22	61.13	59.74
561.455	-0.387963	0.0878626	-4.41557	1.00744e-05	4.67752e-05	Ppp1r26	5.49	4.78	4.8	4.79	2.9	3.49	3.07	3.49
864.344	-0.0195699	0.124758	-0.156863	0.875353	0.920588	1700007K13Rik	39.47	47.23	48.01	48.52	38.29	43.41	39.97	34.68
1586.94	0.0332017	0.0616348	0.538685	0.590105	0.701076	Mrps2	31.15	29.42	31.02	31.23	26.85	26.07	25.65	30.08
5.53419	-0.408649	0.621966	-0.657028	0.511163	0.631277	Rpsa-ps9	0.35	0.26	0.28	0.42	0.06	0.32	0	0.16
6826.18	0.537506	0.0803967	6.68567	2.29877e-11	2.43572e-10	Ralgds	71.96	70.35	76.61	75.13	74.52	91.83	93.82	92.75
0.129176	-0.54091	3.53381	-0.153067	0.878345	NA	Gm13381	0.11	0.19	0.45	0.32	0.09	0.18	0	0.1
2404.25	0.222191	0.0741686	2.99575	0.0027377	0.00759838	Gtf3c5	35.19	31.78	36.06	34.58	30.44	34.82	35.5	34.92
1684.96	-0.0296732	0.0970315	-0.30581	0.75975	0.837174	Tsc1	11.88	8.8	9.57	9.09	7.42	7.58	8.03	11
175.77	-0.0429399	0.133164	-0.322459	0.747105	0.827484	Spaca9	10.85	11.41	11.74	13.76	10.68	9.87	10.14	8.95
193.649	0.132003	0.123553	1.06839	0.285343	0.402846	Ak8	4.49	4.79	4.87	5.1	4.34	4.97	4.21	4.45
3263.44	-0.062346	0.078099	-0.798295	0.424699	0.549581	Gtf3c4	21.97	18.49	21.16	18.42	16.19	15.27	14.91	19.41
363.181	-0.644575	0.0959645	-6.7168	1.85758e-11	1.98762e-10	Ddx31	6.97	4.91	5.87	6.4	3.2	3.03	3.23	3.11
33.7602	0.068257	0.254254	0.26846	0.788345	0.858294	Cfap77	0.96	0.76	0.83	0.87	0.81	0.64	1.02	0.69
10.3493	0.430536	0.450637	0.955396	0.339377	0.461231	Gm13394	0.27	0.24	0.5	0.32	0.25	0.58	0.64	0.2
1048.45	-0.261756	0.089667	-2.9192	0.00350929	0.00948462	Ttf1	16.44	12.23	15.12	14.28	8.41	8.32	9.23	12.8
2954.15	-0.422082	0.100687	-4.19203	2.7647e-05	0.000118646	Setx	18.16	13.37	14.18	14.53	8.76	8.43	8.67	12.1
471.111	1.01693	0.1215	8.36977	5.77308e-17	1.1055e-15	Ntng2	10.14	8.9	7.97	10.85	13.43	17.33	17.35	15.76
198.645	0.392801	0.125653	3.12608	0.00177156	0.00516107	6530402F18Rik	2.44	2.63	2.62	2.59	2.73	3.31	2.6	3.1
1077.05	0.191896	0.0921977	2.08136	0.0374013	0.0756168	Med27	33.28	30.56	35.92	35.91	34.76	33.79	34.03	30.44
1.3538	-1.94154	1.83604	-1.05746	0.290301	NA	Gm13402	0	0.27	0.13	0.31	0.41	0.26	0.35	0.43
3929.78	0.366886	0.0640753	5.72585	1.02919e-08	7.7311e-08	Rapgef1	31.66	24.57	28.37	26.61	28.17	31.74	30.31	32.6
0	NA	NA	NA	NA	NA	Gm13547	1.04	0.28	0.4	0.69	0.94	0.77	0.62	0.77
1390.03	0.180983	0.0641547	2.82104	0.00478682	0.0124568	Trub2	22.05	19.23	22.95	23.59	19.47	21	17.53	22.17
1083.28	0.137434	0.0910061	1.51016	0.131002	0.216218	Coq4	36.74	38.41	31.26	34.2	31.8	31.92	31.45	28.73
1537.1	-0.235258	0.0796043	-2.95535	0.00312318	0.008559	Slc27a4	17.28	15.85	16.29	16.2	10.74	13.28	12.81	12.04
1554.44	0.237727	0.0778226	3.05473	0.00225267	0.00640023	Urm1	50.22	43.87	45.84	42.95	41.8	46.8	46.9	44.2
35.1268	0.168025	0.29728	0.565208	0.571932	0.685125	2600006K01Rik	1.2	0.95	1.22	1.04	1.02	1.65	1.08	1
931.058	0.0366521	0.0825326	0.444092	0.656976	0.75579	Cercam	16.11	14.45	15.76	16.45	11.58	14.33	15.66	16.04
4053.97	0.0390571	0.0594308	0.657186	0.511061	0.631234	Odf2	61.13	51.14	55.66	56.27	42.71	46.93	51.79	56.96
0.448396	-2.20969	2.63511	-0.838558	0.401718	NA	Gm23865	27.4	102.98	32.72	19.46	21.92	32.72	27.83	13.67
1830.44	-0.0492858	0.0552264	-0.892432	0.372161	0.496224	Gle1	24.96	20.74	22.69	22.49	16.74	18.22	19.26	23.24
38087.9	0.123579	0.0540023	2.28841	0.0221137	0.0479399	Sptan1	285.32	267.71	288.58	288.32	271.87	280.04	326.13	278.1
1744.95	-0.0874551	0.100355	-0.871461	0.383502	0.508557	Wdr34	43.36	44.52	45.27	45.83	37.55	39.49	35.09	32.41
4162.6	0.104663	0.0543199	1.92678	0.0540067	0.103365	Set	182.82	163.2	168.6	167.85	156.49	144.28	147.13	160.56
84.2545	-0.52415	0.18396	-2.84925	0.00438218	0.011537	Pkn3	1.18	2.2	1.52	1.63	0.79	0.84	0.97	0.96
844.712	0.447581	0.12954	3.45517	0.000549954	0.00180508	Zdhhc12	26	24.06	25.63	29.57	30.77	33.55	35.03	24.43
3529.08	0.60923	0.0742135	8.20915	2.22764e-16	4.04765e-15	Zer1	33.96	27.59	29.84	29.11	33.25	39.78	40.43	43.56
2606.29	1.16854	0.064551	18.1026	3.03885e-73	3.50968e-70	Tbc1d13	27.77	20.17	22.3	23.27	46.07	45.17	43.7	45.53
15.7448	0.868977	0.38014	2.28594	0.0222578	0.0482182	Slc39a1-ps	3.19	1.7	3.54	3.13	5.62	5.08	4.8	4.37
405.144	0.542377	0.289302	1.87478	0.0608234	0.1142	Endog	5.94	6.67	9.69	16.2	15.48	16.18	12.48	6.51
1689.42	0.28738	0.0843598	3.4066	0.000657779	0.00212502	Spout1	36.2	35.65	34.53	33.64	31.04	38	40.75	35.21
579.334	0.400007	0.112383	3.55932	0.000371812	0.00126696	Kyat1	10.37	9.22	11.37	10.72	12.09	12.56	11.64	10.68
28.3009	0.275376	0.28347	0.971447	0.331326	0.452886	1700084E18Rik	1.05	0.65	0.68	0.89	0.9	0.81	0.98	0.81
1399.77	1.02796	0.0886979	11.5894	4.66217e-31	3.36532e-29	Lrrc8a	22.08	21.36	21.06	20.9	31.5	37.54	39.1	38.93
24.8009	0.118135	0.304105	0.388467	0.69767	0.788324	Gm28035	9.14	7.23	6.98	6.74	7.25	7.35	8.81	8.59
379.866	0.0399307	0.121005	0.329991	0.741406	0.82357	Phyhd1	117.27	108.36	105.46	107.68	111.4	116.43	118.68	117.58
999.978	-0.140539	0.0791039	-1.77664	0.0756279	0.136865	Dolk	20.39	20.12	21.1	20.83	16.61	16.12	16.44	15.41
2150.04	-0.466203	0.0961646	-4.84797	1.24731e-06	6.77915e-06	Nup188	21.85	17.4	19.68	21.11	12.32	15.52	14.83	15.07
1.15574	-2.61878	1.76717	-1.48191	0.138365	NA	Gm14471	0.19	0.22	0.2	0.13	0	0.08	0.11	0.1
3152.89	0.459019	0.0830833	5.5248	3.29855e-08	2.29495e-07	Sh3glb2	83.89	71.09	81.07	81.23	81.36	99.54	99.94	86.55
1987.88	0.511072	0.0812855	6.28738	3.22873e-10	2.99217e-09	Miga2	25.97	20.85	21.54	24.13	24.93	29.56	27.64	29.45
0	NA	NA	NA	NA	NA	Gm47292	18.49	24.75	2.59	16.27	7.62	15.74	1.42	42.39
903.614	-0.134385	0.0963304	-1.39504	0.163004	0.258243	Dolpp1	23.28	20.23	24.24	23.17	18.29	19.03	15.99	16.45
6227.74	0.60334	0.0702652	8.5866	8.95782e-18	1.85573e-16	Crat	66.86	59.3	67.15	67.85	78.99	89.48	85.75	82.31
0.886162	0.580651	1.57559	0.368529	0.712479	NA	Gm16323	0.77	0.3	1.04	0.36	0.16	0.3	0.8	1.06
6959.03	0.361573	0.0680022	5.31708	1.05448e-07	6.79653e-07	Ptpa	120.49	105.48	110.72	114.44	112	130.52	128.02	119.38
977.079	0.255706	0.441262	0.579488	0.56226	0.67652	Ier5l	8.05	11.19	12.83	21.75	13.44	19.37	15.32	7.13
18.5575	1.81149	0.416548	4.34882	1.36875e-05	6.19929e-05	Gm14487	0.21	0.09	0.17	0.2	0.3	0.26	0.24	0.19
37.5287	-0.627887	0.257122	-2.44198	0.014607	0.0333526	Cstad	1.96	2.65	2.75	2.39	1.51	1.25	1.28	1.64
19.9219	-0.180735	0.358589	-0.504016	0.61425	0.7208	Gm14488	0.96	0.84	1.05	0.89	0.48	1.06	0.92	0.44
25.2367	-0.452401	0.294241	-1.53752	0.124166	0.206952	1700001O22Rik	1.61	1.48	1.15	1.76	0.97	0.8	1.02	0.77
1680.28	0.282423	0.118645	2.38041	0.0172934	0.0386647	Ntmt1	53.75	50.1	54.89	54.73	55	59.84	58.52	44.19
1605.34	0.505105	0.118255	4.27133	1.94313e-05	8.58404e-05	Asb6	25.58	21.66	25.26	27.13	31.34	35.76	32.29	25.92
546.029	1.09468	0.143177	7.64564	2.07913e-14	3.13378e-13	Prrx2	14.95	15.38	16.62	19.33	28.46	36.77	31.63	26.45
371.778	-0.370973	0.0976163	-3.80032	0.000144507	0.000537618	Ptges	8.85	7.5	9.63	7.05	5.48	5.31	5.73	6.19
2974.45	0.362548	0.0604663	5.99587	2.02401e-09	1.6878e-08	Tor1b	37.8	34.25	37.58	33.77	39.86	41.1	37.08	41.03
1254.62	0.162176	0.0821722	1.97361	0.0484258	0.094186	Tor1a	46.09	43.77	43.48	40.7	40.94	35.49	42.36	38.5
2078.97	0.0756789	0.0596841	1.26799	0.204801	0.310487	BC005624	54.7	48.74	48.92	49.16	43.72	44.59	46.91	48.3
1949.45	0.247659	0.0795795	3.1121	0.00185761	0.00538458	Usp20	16.26	14.82	15.43	15.62	13.49	17.6	15.56	17.21
13117.3	0.434003	0.081212	5.34408	9.08798e-08	5.91325e-07	Fnbp1	98.45	84.15	88.29	81.96	85.98	93.6	93.32	121.37
347.07	0.785948	0.144167	5.45166	4.99017e-08	3.39144e-07	D330023K18Rik	10.93	12.21	11.67	12.31	17.73	17.94	21.03	14.27
4967.03	0.0789597	0.0592194	1.33334	0.18242	0.283058	Gpr107	50.67	41.34	51.89	45.13	40.34	41.61	37.09	52.06
3525.32	0.898048	0.0646545	13.8899	7.28888e-44	1.48012e-41	Ncs1	23.03	20.43	20.58	19.7	29.88	34.54	34.57	36.06
155.028	-0.47133	0.154413	-3.0524	0.00227019	0.00644506	Hmcn2	3.09	2.7	2.72	3.41	2.4	1.51	1.55	2.17
2467.6	-0.340187	0.0849336	-4.00532	6.19323e-05	0.000247662	Ass1	148.44	146.49	140.38	135.95	78.76	100.03	103.76	110.39
3157.48	0.0902778	0.058164	1.55213	0.120632	0.201862	Fubp3	50.55	37.48	43.2	47.59	35.71	36.64	39.57	42.16
747.681	-0.1711	0.0748619	-2.28554	0.0222812	0.048252	Exosc2	22.15	20.95	20.25	19.98	13.8	15.69	15.74	17.79
1.79815	-0.886239	1.38831	-0.638359	0.52324	NA	Gm13427	0.49	0.36	0.27	0.47	0.32	0.19	0.12	0
4320.89	0.0725718	0.0690841	1.05049	0.293495	0.411713	Abl1	33.49	28.53	28.53	28.95	22.95	27.84	26.86	29.8
0	NA	NA	NA	NA	NA	AL929275.1	0	6.08	0	0	0	0	0	0
6.22539	0.692873	0.62511	1.1084	0.267688	0.383131	Qrfp	0.29	0.15	0.13	0.15	0.23	0.23	0.25	0.17
3481.39	0.383392	0.0512207	7.4851	7.14921e-14	1.00925e-12	Aif1l	45.53	45.24	48.48	47.11	48.2	51.02	49.38	50.79
5.29422	-1.37524	0.718581	-1.91383	0.0556419	0.10587	Gm13442	0.43	0.36	0.41	0.28	0.06	0.06	0.07	0.19
2413.47	-0.143747	0.0999311	-1.43846	0.150303	0.241595	Nup214	25.35	26.9	29.13	26.97	19.75	22.41	31.57	26.99
0.365344	-0.494524	2.8686	-0.172392	0.863129	NA	Gm13609	0	0.23	0.15	0.27	0.08	0	0.19	0.17
25.3326	-0.371095	0.314681	-1.17927	0.23829	0.349973	Fam78a	0.3	0.34	0.36	0.42	0.18	0.23	0.29	0.38
0.305063	1.73786	3.51556	0.494336	0.621069	NA	Gm16534	2.06	1.47	1.8	1.36	1.41	1.06	1.88	1.93
504.382	0.403037	0.130855	3.08003	0.0020698	0.00593264	Plpp7	9.8	9.28	9.8	9.62	11.54	11.81	12.6	8.49
9358.74	0.0776961	0.0850841	0.913168	0.361154	0.48461	Prrc2b	50.74	37.23	39.86	38.02	32.55	36.29	35.19	44.35
8.54004	-0.400346	0.512693	-0.780869	0.434879	0.55931	Gm13610	1.28	1.98	0.51	0.24	0	1.17	0	0
2686.34	0.538263	0.0631517	8.52334	1.55013e-17	3.1582e-16	Pomt1	36.11	35.33	37.33	34.73	37.56	41.09	44.71	46.12
2140.53	0.336427	0.0854038	3.93925	8.1738e-05	0.000319331	Uck1	81.07	75.34	77.04	84.26	86.51	97.77	89.83	86.83
0.376306	2.14397	2.77415	0.772838	0.439618	NA	Gm13611	7.86	12.98	14.06	18.5	19.89	19.55	25.57	12.42
6884.24	0.265185	0.0632911	4.18992	2.79051e-05	0.000119587	Swi5	390.9	419.39	395.62	398.92	415.07	405.24	432.45	425.44
3568.81	0.292914	0.0748355	3.91411	9.07388e-05	0.000350891	Golga2	35.22	31.95	35.84	33.74	29.59	34.61	35.7	39.9
338.093	0.0744746	0.100665	0.739827	0.459405	0.583621	Dnm1	4.44	4.91	4.78	4.65	3.79	5.11	4.95	4.25
1848.53	-0.073572	0.0817358	-0.90012	0.368057	0.492029	Ciz1	40.99	34.31	38.09	37.51	25.42	32.14	32.66	33.77
2870.87	0.822863	0.266	3.09347	0.00197831	0.00570502	1110008P14Rik	104.52	128.83	139.2	150.86	226.67	237.75	218.1	126.38
1432.89	-0.747525	0.138207	-5.40875	6.3467e-08	4.23396e-07	Lcn2	94.25	76.82	79.55	92.5	56.16	42.14	41.12	35.41
1396.13	0.424225	0.107671	3.94	8.14809e-05	0.000318461	Ptges2	33.7	32.84	35.29	38.49	40.68	43.73	45.91	35.76
2.18561	0.731367	1.00129	0.730428	0.465128	NA	Gm13413	0.08	0.16	0.2	0.11	0.22	0.17	0.25	0.1
1472.89	0.0291507	0.0707901	0.411791	0.680492	0.774741	Slc25a25	22.86	19.41	20.17	18.77	16.69	17.9	16.46	17.08
340.448	0.335895	0.103054	3.25942	0.0011164	0.00341894	Naif1	2.88	2.25	2.54	2.83	2.61	2.72	2.93	3.05
2712.57	-0.0566975	0.0574146	-0.98751	0.323393	0.444343	Fam102a	27.77	24.59	26.3	25.07	19.76	21.67	20.93	24.02
1987.23	0.473788	0.067743	6.99391	2.67335e-12	3.16876e-11	Dpm2	87.61	76.5	82.03	79.85	97.37	97.3	100.25	93.66
8.34116	-0.123367	0.594428	-0.207539	0.835589	0.892607	Pip5kl1	0.56	0.15	0.26	0.23	0.05	0.39	0.3	0.14
1068.63	0.382397	0.0871065	4.39	1.13352e-05	5.20274e-05	St6galnac4	23.1	20.16	19.61	20.13	21.81	22.43	23.6	19.92
1824.76	0.70437	0.0747768	9.41964	4.52655e-21	1.29084e-19	St6galnac6	27.57	23.94	27.99	26.01	33.51	38.12	37.89	34.77
8245.04	0.101853	0.0667753	1.52531	0.127182	0.211121	Ak1	183.14	159.26	176.29	171.33	158.5	166.57	160.61	166.97
48.2262	-0.069547	0.221939	-0.31336	0.754007	0.832666	Eng	0.57	0.52	0.59	0.72	0.43	0.54	0.61	0.45
558.427	0.0135848	0.103205	0.13163	0.895277	0.934363	Fpgs	11.2	11.11	12.8	12.62	10.73	10.97	10.73	9.55
1910.07	-0.0248221	0.0664972	-0.37328	0.70894	0.797707	Cdk9	65.81	56.11	58.89	57.24	47.14	52.9	52.41	53.26
462.863	-0.25366	0.0963181	-2.63357	0.00844933	0.0206065	Sh2d3c	6.8	6.41	6.61	7.48	4.58	5.35	5.26	4.47
11.21	0.233716	0.436319	0.535653	0.592198	0.702525	6330409D20Rik	0.64	0.44	0.5	0.44	0.24	0.52	0.58	0.56
503.914	-0.755216	0.0981962	-7.69089	1.46115e-14	2.23515e-13	Ttc16	10.3	8.22	8.57	9.68	3.94	4.69	4.33	5.56
2096.85	0.285225	0.0994322	2.86854	0.00412373	0.0109392	Tor2a	50.38	47.8	52.08	58	56.48	58.04	54.76	48.1
585.892	0.634707	0.146817	4.32311	1.53846e-05	6.91037e-05	Ptrh1	16.18	18.24	20.37	23.47	30.01	29.57	26.74	20.38
88.0442	-0.583595	0.185506	-3.14597	0.0016554	0.00485711	Cfap157	5.7	4.67	5.13	3.82	4.14	4.82	3.25	3.49
2506.17	0.107506	0.0619577	1.73515	0.0827149	0.147534	Stxbp1	28.61	24.49	25.1	25.59	22.18	23.04	25.09	27.36
3.39352	-0.113848	0.901378	-0.126305	0.899491	NA	Gm13524	0.14	0.06	0.29	0.07	0	0.12	0.36	0.13
5.88224	0.491908	0.605075	0.812971	0.416235	0.541699	Gm13523	0.31	0.34	0.17	0.2	0.34	0.59	0.61	0.63
4666.53	0.349583	0.0878208	3.98063	6.87315e-05	0.000272376	Fam129b	47.01	41.08	45.12	47.92	42.24	52.87	53.86	47.68
1593.69	0.645023	0.0823761	7.83022	4.87027e-15	7.76513e-14	Lrsam1	14.83	12.15	13.65	13.67	16.53	18.99	18.79	19.63
8530.41	0.360628	0.119026	3.02982	0.00244701	0.00689198	Rpl12	459.15	555.11	511.75	581.65	620.06	590.06	637.64	492.99
911.349	0.524054	0.127445	4.11201	3.92222e-05	0.000163167	Slc2a8	14.25	12.39	13.6	16.52	15.59	19.88	19.39	15.34
1259.18	0.0474813	0.071352	0.665452	0.505761	0.626153	Garnl3	15.36	14.06	13.79	15.26	12.25	13.14	12.21	14.72
15.8039	-0.489296	0.437314	-1.11887	0.263197	0.378197	Gm38299	0.22	0.22	0.22	0.11	0.07	0.08	0.14	0.2
3303.81	0.106317	0.0858442	1.23849	0.215536	0.323785	Ralgps1	25.93	19.62	21.2	21.1	17.57	18.67	19.21	25.02
1374.33	-1.17669	0.0750098	-15.6871	1.85304e-55	7.44397e-53	Angptl2	24.56	22.1	24.87	22.86	8.26	9.83	8.06	9.87
457.722	0.156326	0.107924	1.44848	0.147484	0.237824	Zbtb34	3.36	2.42	2.68	2.35	2.48	2.61	2.19	3.11
1244.87	-0.111933	0.0882156	-1.26885	0.204494	0.310173	Zbtb43	13.32	9.98	13.05	10.73	9.51	8.24	8.69	10.32
10.3351	0.513172	0.474664	1.08113	0.279641	0.396416	Gm13529	2.23	1.82	2.62	0.98	1.87	2.08	2.39	1.88
5807.07	0.278394	0.0613333	4.53904	5.65111e-06	2.73727e-05	Mvb12b	47.46	40.96	43.54	43.6	40.75	46.5	45.79	48.54
853.001	-0.121514	0.0701272	-1.73277	0.0831374	0.148134	Pbx3	15.11	13.17	14.27	15.39	11.2	10.99	11.43	10.9
4115.59	0.087127	0.0617658	1.4106	0.158362	0.252317	Mapkap1	60.02	56	62.16	69.75	61.23	60.18	53.62	57.32
0	NA	NA	NA	NA	NA	Gm13407	0	0.38	0.24	0	0	0.37	0	0.26
2.74531	-0.882098	1.04641	-0.842976	0.399242	NA	Gm13408	0.94	1.25	0.27	0.15	0	0.73	0.66	0.53
1.84812	1.0528	1.12961	0.932003	0.351335	NA	Gm13414	7.55	5.37	5.61	9.07	9	4.29	5.66	8.04
4707.99	-0.00538641	0.072787	-0.0740024	0.941008	0.963747	Gapvd1	49.23	41.32	44.5	37.71	39.18	34.2	36.89	43.48
19069.8	-0.0772455	0.0675546	-1.14345	0.252851	0.366178	Hspa5	320.03	341.84	341.25	338.1	288.46	257.05	268.69	281.74
880.534	0.233168	0.0792812	2.94103	0.00327127	0.0089146	Rabepk	36.5	31.24	31.72	29.56	37.24	29.86	32.05	36.31
2767.58	0.0433453	0.0629506	0.68856	0.4911	0.612558	Fbxw2	61.58	61.25	62.76	59.67	60.91	53.72	52.13	56.5
3350.43	-0.111027	0.0728914	-1.52318	0.127714	0.211852	Psmd5	79.14	84.09	85.2	85.09	73.87	63.93	66.44	67.62
186.575	-1.10027	0.128977	-8.5307	1.45462e-17	2.97015e-16	Cutal	4.61	4.9	5.44	4.76	2.73	2.27	2.61	2.97
984.13	-0.758288	0.105604	-7.18046	6.94785e-13	8.86054e-12	Phf19	16.88	16.52	15.85	15.34	6.68	9.06	8.66	10.71
2997.56	0.427074	0.0681487	6.26679	3.68567e-10	3.38844e-09	Traf1	63.19	59.73	62.07	57.28	59.26	71.58	61.97	74.38
0.708801	0.16036	2.11953	0.0756585	0.939691	NA	Gm13450	0.59	0.84	0	0	0	0.41	0	0
434.362	-0.0785841	0.0920527	-0.853686	0.393279	0.51804	Hc	12.96	13.09	12.04	12.53	9.92	11.08	7.77	10.59
8.7471	-0.547766	0.512661	-1.06848	0.285305	0.402824	Gm13449	0.25	0.42	0.35	0.17	0.15	0.09	0.21	0.22
84.4795	0.35244	0.182978	1.92613	0.0540879	0.103456	AI182371	1.61	1.88	2.06	1.5	1.74	1.8	2.41	2.32
2634.57	-0.26228	0.09243	-2.83761	0.00454532	0.0119139	Cntrl	26.63	24.27	25.22	23.68	16.02	17.93	20.14	24.82
7690.96	0.0175769	0.0530294	0.331456	0.7403	0.822907	Rab14	132.66	111.36	119.75	119.42	98.54	98.15	99.35	116.62
6464.33	0.0817505	0.0808493	1.01115	0.311946	0.431859	Gsn	98.96	96.35	97.22	103.84	77.97	94.71	95.06	92.63
7.47446	-1.00301	0.597851	-1.67769	0.0934086	0.163193	Gm43128	0.3	0.25	0.24	0.13	0.11	0.02	0.05	0.14
7323.65	0.403712	0.0537886	7.50553	6.11786e-14	8.68962e-13	Stom	105.66	99.86	105.15	101	115.24	112.03	109.27	127.41
21.584	0.0530243	0.316197	0.167694	0.866824	0.914765	Glo1-ps	44.91	54.92	54.93	52.41	49.46	46.08	50.91	56.32
10755.8	0.690676	0.0593187	11.6435	2.47708e-31	1.83831e-29	Ggta1	103.74	96.49	97.2	94.51	135.23	124.42	127.09	153.62
2185.2	0.437154	0.0724867	6.03082	1.63128e-09	1.38151e-08	Dab2ip	14.13	12.2	14.18	13.84	15.09	17.34	16.8	17.12
219.435	-0.706542	0.120596	-5.85874	4.66388e-09	3.70046e-08	Ttll11	4.97	4.33	5.02	5.26	2.42	2.38	1.78	3.04
2944.79	-0.402304	0.0984375	-4.0869	4.37178e-05	0.000180487	Ndufa8	154.24	170.73	172.22	172.84	112.42	114.72	112.09	95.15
398.239	-0.284624	0.110174	-2.5834	0.0097833	0.02343	Morn5	26.58	27.12	24.37	30	19.04	19.32	18.7	17.2
89.9527	-0.410099	0.172757	-2.37385	0.0176039	0.0392831	Lhx6	1.43	1.2	1.43	1.47	0.83	0.83	1.05	0.73
2548.61	0.258777	0.0622969	4.15392	3.26822e-05	0.000138327	Rbm18	44.87	39.18	41.04	37.48	42.43	37.14	39.09	42.54
1186.03	0.475211	0.0655968	7.24442	4.34298e-13	5.69985e-12	Mrrf	17.31	15.81	16.64	16.91	20.11	19.39	20.04	23.68
1.59512	0.332739	1.38782	0.239757	0.810519	NA	Gm13429	0.19	0.26	0	0.24	0	0.29	0	0.12
15.7962	0.528162	0.426843	1.23737	0.21595	0.324197	Gm13431	0.88	0.79	1.45	2.11	1.45	1.43	2.09	2.31
306.913	0.133062	0.0992495	1.34068	0.180025	0.280142	Ptgs1	4.39	4.32	4.79	4.16	3.82	4.05	4.02	4.39
0.512786	0.181238	2.15095	0.0842593	0.93285	NA	Gm13430	0.25	0.72	0	0	0.92	0.3	0.38	0.26
270.033	-0.477284	0.13702	-3.48332	0.000495235	0.00163991	Gm13436	37.47	35.28	36.77	33.84	22.48	23.29	24.65	17.95
2075.13	0.290856	0.0804765	3.61418	0.000301303	0.00104658	Pdcl	36.31	29.17	33.62	33.34	36.11	31.48	38.29	44.33
2161.63	-0.159154	0.114084	-1.39506	0.162998	0.258243	Rc3h2	15.06	11.6	12.13	10.21	9.25	7.03	7.78	11.34
948.268	0.0164534	0.116216	0.141576	0.887415	0.92925	Zbtb6	9.49	8.09	8.56	7.52	7.57	6.13	6.19	9.48
425.2	-0.541704	0.145054	-3.7345	0.000188092	0.00068192	Zbtb26	5.96	4.21	4.5	4.25	2.91	2.38	2.02	4.09
4922.16	0.0584365	0.0792361	0.737498	0.46082	0.584781	Rabgap1	47.28	37.27	43.89	37.61	39.78	32.56	32.57	41.59
3778.44	-0.403803	0.0861914	-4.68496	2.8002e-06	1.43417e-05	Strbp	41.94	38.94	39.43	37.17	27.08	22.82	22.38	30.78
3.50221	0.797137	0.85398	0.933437	0.350595	NA	Gm17893	0.18	0.05	0.15	0	0.2	0.05	0.06	0.32
40.5671	-0.440263	0.266723	-1.65064	0.0988129	0.170859	Gpr21	0.7	0.47	0.4	0.59	0.31	0.22	0.3	0.47
0	NA	NA	NA	NA	NA	Gm13543	0.23	0.15	0.09	0.39	0.05	0.14	0.12	0.05
4873.37	-0.980844	0.0858321	-11.4275	3.04846e-30	1.99055e-28	Crb2	42.58	40.94	40.7	45.64	15.15	20.13	17.96	20.97
2167.86	0.609858	0.0727469	8.38328	5.14742e-17	9.91857e-16	Dennd1a	21.9	18.49	19.45	18.15	22.39	23.29	27.22	25.16
3652.76	0.194847	0.103064	1.89054	0.0586859	0.110814	Lhx2	60.33	55.34	58.88	61.37	57.08	62.49	64.52	52.12
23.0764	0.266868	0.329831	0.809104	0.418455	0.543595	Gm27197	1.36	1.06	0.94	1.22	1.58	0.69	1.87	1.2
0	NA	NA	NA	NA	NA	Gm13584	0.48	0.4	0.46	0.39	0.47	0.2	0.24	0.28
11.4939	-0.0558661	0.456779	-0.122304	0.902658	0.93936	Gm13589	0.23	0.24	0.36	0.33	0.2	0.24	0.39	0.14
15405.4	-0.19531	0.054672	-3.57239	0.000353743	0.00121074	Nek6	270.18	259.92	279.24	295.78	197.88	211.21	188.31	214.15
6029.41	0.154566	0.0621484	2.48705	0.0128806	0.0298459	Psmb7	234.83	234.01	230.5	225.04	225.01	218.65	223.56	216.41
192.953	-0.220265	0.126495	-1.7413	0.0816313	0.145971	Nr6a1	1.62	1.39	1.58	1.5	1.21	0.97	1.06	1.46
2.45781	-0.189059	1.09062	-0.17335	0.862376	NA	Nr6a1os	0.47	0.12	0.06	0	0.08	0.31	0	0.25
202.183	-0.870385	0.144554	-6.02116	1.73176e-09	1.45658e-08	Olfml2a	2.03	1.79	1.84	1.92	0.71	0.92	0.72	1.22
4.1272	0.0412531	0.835147	0.0493962	0.960604	0.976039	Gm13496	0.19	0.06	0.06	0.19	0.23	0.22	0.04	0.03
229.077	-0.0226049	0.13632	-0.165822	0.868297	0.91576	Wdr38	6.89	4.43	4.08	4.28	4.08	4.24	4.85	4.43
3071.83	0.405736	0.0924775	4.3874	1.14713e-05	5.25868e-05	Rpl35	445.36	482.18	496.65	507.01	584.69	561.14	610.01	500.81
2308.91	0.182338	0.094319	1.93321	0.0532108	0.102127	Arpc5l	61.81	73.31	69.1	75.49	70.35	73.22	72.7	64.43
2048.31	0.0314739	0.0764271	0.411816	0.680474	0.774741	Golga1	34.82	29.5	28.64	28.59	25.96	22.66	25.9	36.11
1006.57	-0.509336	0.143708	-3.54424	0.000393741	0.00133308	Scai	8.45	6.24	6.4	7.41	4.8	4.31	3.25	6.05
3022.32	-0.411942	0.0748119	-5.50637	3.66309e-08	2.52576e-07	Ppp6c	61.82	58.06	62.37	60.41	44.4	38.66	36.97	50.78
5.77892	-0.517977	0.62826	-0.824463	0.409676	0.534936	Gm13453	17.1	6.86	10.52	11.86	6.71	7.72	8.03	9.88
113.655	0.390128	0.151217	2.57993	0.00988206	0.0236388	Gm13456	61.39	44.48	53.88	54.03	60.18	61.41	61.76	60.45
1680	0.409438	0.130979	3.12598	0.00177211	0.00516186	Lrp1b	7	6.24	5.87	5.17	7.15	6.21	6.64	9.79
27.1128	0.440828	0.322518	1.36683	0.171678	0.269147	Gm13461	14.12	15.1	15.99	16.86	10.09	13.54	9.3	9.64
7.88766	0.273563	0.520989	0.525083	0.599525	0.708397	Gm13464	0.41	0.5	0.4	0.25	0.28	0.41	0.28	0.45
5.70213	0.94621	0.69241	1.36655	0.171768	0.269242	Kynu	0.06	0.05	0.18	0.07	0.14	0.27	0.16	0.14
14.692	-0.0157154	0.40533	-0.0387719	0.969072	0.98134	Arhgap15	0.2	0.25	0.38	0.26	0.23	0.22	0.23	0.13
655.953	-0.329872	0.0896675	-3.67884	0.000234302	0.000833108	Gtdc1	19.37	15.98	18.41	13.83	13	11.97	10.11	12.59
0.866342	-0.180403	1.67114	-0.107952	0.914034	NA	Gm13477	0.16	0.21	0.25	0.15	0.13	0.05	0.13	0.17
4570.93	-0.104991	0.102278	-1.02653	0.304642	0.424258	Zeb2	41.68	31.53	35.51	32.57	27.83	23.45	23.8	35
221.628	0.118896	0.116757	1.01832	0.308524	0.428245	Zeb2os	10.54	9.47	8.43	7.08	8.67	8.53	8.64	7.6
0	NA	NA	NA	NA	NA	Gm27761	5.57	10.33	5.06	5.31	11.85	10.6	8.2	18.02
5.46183	0.557396	0.687493	0.810766	0.4175	0.542932	Gm13466	0.09	0.23	0.22	0.26	0.42	0.15	0.09	0.2
910.467	-0.115887	0.101019	-1.14719	0.251304	0.364551	Acvr2a	10.73	7.63	8.64	8.36	7.32	5.94	6.64	8.15
1572.1	-0.482353	0.0813744	-5.92757	3.07445e-09	2.49507e-08	Orc4	54.45	56.17	55.04	50.68	38.24	27.59	33.65	40.06
1266.21	0.146755	0.112681	1.30239	0.192781	0.29593	Mbd5	18.04	12.75	14.17	12	11.91	11.89	15.05	19.46
828.738	0.466736	0.0692367	6.74117	1.57121e-11	1.69494e-10	Ap2m1-ps	54.65	53.98	50.51	53.93	66	64.79	61.25	67.94
1256.25	0.108376	0.0904277	1.19848	0.230729	0.341365	Epc2	16.14	13.06	14.19	12.92	12.34	10.97	11.37	17.24
2898.71	-0.864133	0.0873889	-9.88836	4.67606e-23	1.57107e-21	Kif5c	29.01	20.22	23.98	22.36	10.46	8.96	9.63	15.17
12.3543	-1.01297	0.442577	-2.2888	0.0220908	0.0478961	Lypd6b	0.3	0.38	0.25	0.22	0.11	0.11	0.13	0.15
280.162	0.1229	0.123537	0.994846	0.319811	0.440437	Lypd6	3.91	3.2	3.55	3.9	4.02	2.25	2.89	3.93
3036.45	0.197913	0.0712972	2.77589	0.00550513	0.0140997	Mmadhc	90.86	91.48	88.48	96.35	94.23	89.11	87.24	88.76
15.595	-0.366176	0.422188	-0.867329	0.385762	0.51071	Gm13483	0.58	0.85	0.52	0.51	0.34	0.79	0.78	0.44
10.4582	-0.282549	0.521453	-0.54185	0.587922	0.699248	Gm48908	0.38	0.76	0.49	0.59	0.19	0.5	0.6	0.33
2.83176	-0.735014	0.869902	-0.844939	0.398145	NA	Gm13486	0.63	0	0.34	0.4	0	0.17	0	0.18
7342.55	0.301361	0.0655416	4.59801	4.26554e-06	2.11321e-05	Rnd3	103.4	92.67	96.43	93.46	106.79	93.77	92.14	115.27
1.98792	-0.515032	1.18068	-0.436214	0.662681	NA	Gm13491	0.55	0.46	0.45	0	0	0	0	0.24
4.55001	-0.0342598	0.695655	-0.0492483	0.960721	0.976039	Gm13493	0.56	0	0	0.33	0.59	0	0	0.12
1050.83	-0.00967861	0.0653621	-0.148077	0.882282	0.92561	Rbm43	23.64	21.69	21.61	21.42	19.2	18.13	18.79	19.07
501.25	-0.131809	0.0877383	-1.50229	0.133021	0.218906	Nmi	20.82	22.07	22.53	18.22	16.08	14.33	16.51	17.02
244.01	-0.809489	0.132174	-6.12444	9.10022e-10	7.96981e-09	Tnfaip6	8.29	7.41	6.95	7.09	4.43	2.86	3.46	3.91
1289.26	-0.831931	0.119122	-6.98385	2.87208e-12	3.38046e-11	Rif1	11.4	10.63	10.37	9.99	5.62	4.36	4.91	7.01
111.576	-0.6861	0.189699	-3.61678	0.000298294	0.0010369	Neb	1.26	1.05	1.34	1	0.58	1.05	0.67	0.78
3841.11	-0.0017833	0.0984041	-0.0181223	0.985541	0.990257	Arl5a	50.64	48.73	48.46	43.7	44.62	38.84	40.42	52.61
144.047	-0.268884	0.135865	-1.97906	0.0478094	0.0931538	A430018G15Rik	7.68	8.6	8.34	8.45	5.86	5.56	5.03	6.97
230.798	-0.38716	0.13318	-2.90704	0.00364863	0.00980414	Cacnb4	1.63	1.43	1.75	1.23	1.32	1.93	1.37	1.22
3.27129	0.21732	0.825699	0.263196	0.7924	NA	Bloc1s2-ps	2.45	3.49	2.78	3.55	3.6	3.1	2.38	2.46
2061.39	-0.0121382	0.0714176	-0.16996	0.865041	0.913591	Stam2	21.46	17.49	19.67	18.36	16.08	14.09	14.79	19.62
3156.66	-0.262246	0.097443	-2.69127	0.00711801	0.0176626	Fmnl2	27.4	25.08	25.02	22.57	16	16.44	16.55	23.29
3378.48	-0.762715	0.109158	-6.98723	2.80376e-12	3.30847e-11	Prpf40a	63.25	53.85	61.24	50.67	31.03	25.06	27.01	38.33
766.966	-0.16781	0.0871315	-1.92594	0.0541114	0.10349	Arl6ip6	29.65	26.23	29.01	25.97	21.17	19.1	18.47	23.27
0.912467	0.658261	1.66009	0.396522	0.69172	NA	Gm13503	0	0.1	0.28	0.11	0.19	0	0.34	0
1.27982	0.182592	1.30111	0.140335	0.888395	NA	Gm13502	5.81	9.22	8.34	9.84	3.84	2.91	1.68	5.08
1536.96	1.21074	0.128866	9.39532	5.70452e-21	1.61183e-19	Rprm	25.16	25.09	25.97	30.29	53.73	57.98	57.93	42.04
155.594	0.0760732	0.141105	0.539123	0.589802	0.700762	Galnt13	1.83	1.51	1.55	1.71	1.66	1.29	1.58	2.1
81.6618	0.480493	0.202229	2.37598	0.0175023	0.0390845	Kcnj3	0.88	0.71	0.77	0.8	0.8	0.58	0.66	1.13
2.60166	0.366565	1.05797	0.34648	0.728982	NA	Gm13527	0.14	0.23	0.17	0	0	0.06	0.34	0.24
166.254	-0.398355	0.15238	-2.61422	0.00894321	0.0216424	Nr4a2	2.57	2.55	2.46	2.41	1.34	1.76	1.54	2.3
12.9793	-0.207285	0.404901	-0.511939	0.608693	0.716664	BB557941	0.53	0.48	0.57	0.36	0.38	0.3	0.32	0.58
89.081	-0.074247	0.181221	-0.409703	0.682024	0.775863	A930012O16Rik	2.07	2.68	2.29	2.31	1.66	2.07	2.1	2.09
7285.46	0.522607	0.0922393	5.66577	1.46362e-08	1.07114e-07	Gpd2	49.08	40.67	48.35	37.37	54.05	51.02	50.35	69.34
46.8494	0.111823	0.222466	0.50265	0.615211	0.72135	Ermn	0.57	0.49	0.44	0.54	0.39	0.52	0.46	0.5
9.44114	1.70897	0.52664	3.24505	0.0011743	0.00357552	Cytip	0.03	0.06	0.09	0.02	0.24	0.06	0.48	0.25
911.627	-0.455336	0.0662837	-6.86949	6.44298e-12	7.23328e-11	Acvr1	16.68	14.37	15.23	15.15	8.92	9.71	9.19	10.13
104.708	-0.180979	0.149605	-1.20971	0.22639	0.33629	Upp2	7.34	5.36	5.73	4.36	5.51	4.69	4.62	5.03
5.60294	0.0815655	0.667513	0.122193	0.902746	0.939399	Gm13558	0.09	0.15	0.43	0.77	0.37	0.43	0.17	0.54
647.501	-0.0865433	0.0944139	-0.916638	0.359332	0.482854	Ccdc148	7.33	6.74	6.9	5.48	5.11	4.92	5.3	6.27
3558.88	0.420668	0.057385	7.33064	2.29062e-13	3.07843e-12	Pkp4	37.48	32.64	31.58	36.44	37.24	35.67	39.95	46.35
9.07927	-1.18163	0.528118	-2.23744	0.0252576	0.0538768	Dapl1	0.51	1.21	0.83	1.06	0.21	0.35	0.42	0.45
1599.72	-0.0161201	0.0977159	-0.164969	0.868968	0.916133	Tanc1	11.29	11.28	11.01	10.53	8.42	9.11	9.58	12.16
1176.62	0.360321	0.0826488	4.35967	1.30259e-05	5.92726e-05	Wdsub1	28.74	30.16	29.67	32.62	33.87	34.65	35.9	30.43
1708.55	0.0755347	0.108179	0.698235	0.48503	0.607076	Baz2b	22.78	17.13	20.07	16.21	17.86	16.99	16.52	22.92
2326.55	-0.235014	0.0948009	-2.47903	0.0131741	0.0304609	Marchf7	47.9	34.8	39.76	37.38	30.39	23.29	24.11	33.4
876.521	-0.543466	0.0896389	-6.06284	1.33739e-09	1.1415e-08	Cd302	30.4	34.25	31.9	31.42	19.07	18.36	19.42	17.73
4.28989	0.338378	0.74808	0.452329	0.651032	0.750909	Rpl10a-ps4	0.2	0.55	0.07	0.4	0.59	0.41	0.25	0.36
241.093	-1.38712	0.166491	-8.33149	7.98322e-17	1.50379e-15	Ly75	2.3	1.97	2.15	1.81	0.55	0.67	0.46	0.97
78.7186	-1.1919	0.26591	-4.48233	7.38332e-06	3.51097e-05	Pla2r1	1.22	0.69	1.39	0.96	0.31	0.19	0.44	1.29
1626.34	0.631982	0.0805407	7.84674	4.27001e-15	6.8793e-14	Rbms1	20.78	17.13	18.28	17.08	23.79	20.15	21.09	28.86
1946.76	0.115004	0.0840943	1.36756	0.17145	0.268858	Tank	37.51	35.93	39.68	36.58	36.5	28.23	34.67	38.21
4004.9	-0.0230573	0.0732569	-0.314745	0.752955	0.83211	Psmd14	124.74	141.2	129.82	131.44	115.95	102.08	112.82	114.43
2.38029	0.0408835	0.931735	0.0438789	0.965001	NA	Gm25966	0	0	1.02	0	1.05	0	0	1.11
85.6833	-0.708053	0.262109	-2.70137	0.00690547	0.0171883	Slc4a10	0.96	0.76	1.21	0.62	0.89	0.42	0.32	0.68
7.93734	0.704827	0.612838	1.1501	0.250102	0.363193	Fap	0.19	0.11	0.18	0.19	0.53	0.09	0.44	0.29
689.66	-0.732431	0.0861758	-8.49927	1.90787e-17	3.85306e-16	Ifih1	9.3	8.13	7.8	7.84	5.34	4.65	3.62	5.44
1486.6	-0.574802	0.0954043	-6.02491	1.69203e-09	1.42707e-08	Gca	42.04	35.76	37.62	32.93	21.93	19.05	16.57	24.49
0	NA	NA	NA	NA	NA	Gm13590	0.25	0.28	0.2	0.24	0.05	0.09	0.11	0.12
117.678	-1.15157	0.20116	-5.72465	1.03649e-08	7.77325e-08	Kcnh7	1.49	1.39	1.23	1.11	0.72	0.54	0.52	0.99
164.546	0.359387	0.152992	2.34907	0.0188205	0.0416758	Fign	0.89	0.6	0.88	0.59	0.73	0.67	0.59	1.27
16.0341	-0.0822418	0.424269	-0.193843	0.846298	0.899865	Gm13577	4.85	6.37	2.68	6.32	4.5	3.09	3.94	5.78
424.779	-0.507422	0.0861273	-5.89153	3.82626e-09	3.07282e-08	Grb14	12.68	12.32	13.47	12.7	7.3	7.14	7.62	7.9
1715.92	-0.378002	0.117585	-3.21472	0.00130573	0.00392911	Cobll1	19.92	15.28	18.23	16.69	10.35	10.37	9.27	17.85
25.0676	-0.557652	0.320884	-1.73786	0.0822353	0.14681	Gm13594	1.79	1.78	2.75	3.68	1.6	1.65	1.26	1.58
8.9497	-0.738425	0.568505	-1.29889	0.193982	0.297427	Slc38a11	0.46	0.26	0.23	0.24	0.15	0.1	0.06	0.39
144.977	-0.622633	0.201942	-3.08322	0.00204772	0.00587848	Scn3a	1.37	1.25	0.93	0.96	0.88	0.43	0.28	0.87
194.85	-0.430038	0.146204	-2.94135	0.0032678	0.00890854	Scn2a	2.08	1.86	1.61	1.66	1.12	1.21	1.02	1.44
390.915	-0.565147	0.126472	-4.46856	7.87491e-06	3.73018e-05	Csrnp3	2.53	1.48	1.77	1.8	1.1	1.07	1.2	1.33
25.0914	-1.09217	0.343032	-3.18388	0.00145315	0.00432342	Galnt3	0.95	1.19	0.45	0.84	0.21	0.44	0.22	0.33
792.577	-0.286898	0.0846729	-3.3883	0.000703263	0.00225657	Ttc21b	8.71	7.6	8.01	7.05	5.44	4.97	5.09	6.61
76.6197	-0.787452	0.180317	-4.36705	1.25935e-05	5.73899e-05	Scn1a	0.55	0.47	0.58	0.57	0.21	0.25	0.28	0.3
36.8873	-0.0353278	0.261938	-0.134871	0.892714	0.932739	Scn7a	0.29	0.15	0.19	0.21	0.14	0.19	0.16	0.19
943.277	0.223569	0.093802	2.38342	0.0171527	0.0384014	B3galt1	11.13	10.13	12.77	10.39	13.3	9.87	9.83	13.15
0.504784	1.44851	2.28939	0.632706	0.526926	NA	Gm13604	0.23	0.41	0	0.15	0.65	0.34	0	0.07
1278.96	0.128605	0.0608026	2.11513	0.0344191	0.0704431	Stk39	18.34	14.63	13.92	13.82	13.22	13.25	14.28	14.99
6.0656	-0.110213	0.599868	-0.183728	0.854226	0.905118	Gm13597	5.93	6.5	8.14	7.74	2.13	5.86	3.82	5.35
1592.64	-0.422736	0.0976767	-4.32791	1.50532e-05	6.773e-05	Cers6	12.08	10.68	11.03	10.11	7.12	6.71	5.84	8.7
4.69474	-0.154118	0.692558	-0.222534	0.823898	0.88453	Nostrin	0.12	0.13	0.19	0.19	0.04	0.26	0.07	0.15
1509.56	-0.690749	0.0846706	-8.15808	3.40404e-16	6.08938e-15	Spc25	54.48	62.62	60.96	57.9	33.07	27.41	30.02	36.24
3544.67	-0.531983	0.140625	-3.78299	0.000154955	0.000572111	Lrp2	12.77	10.16	10.5	10.39	4.88	5.81	5.84	9.31
503.611	-0.00281344	0.101788	-0.0276402	0.977949	0.986383	Bbs5	16.47	20.62	17.2	15.41	15.89	17.02	16.4	16.34
11.1721	-0.799761	0.527809	-1.51525	0.12971	0.214425	Klhl41	0.25	0.16	0.28	0.25	0.09	0.03	0.12	0.21
698.476	-0.136063	0.0828452	-1.64238	0.100511	0.173211	Fastkd1	11.42	10.25	10.36	9.88	8.05	8	7.17	9.79
1955.61	-1.01945	0.10105	-10.0886	6.20316e-24	2.25203e-22	Ppig	44.08	37.49	39.42	33.95	14.45	10.96	12.91	19.09
0.681359	2.97341	2.02896	1.46548	0.14279	NA	Gm13622	0.59	0.3	0.48	0.34	0.2	0.29	0.12	0.63
401.003	-0.486481	0.107009	-4.54618	5.46283e-06	2.65442e-05	Ccdc173	10.78	11.27	10.25	10.08	6.24	5.8	6	7.91
0.355442	-1.86229	2.83719	-0.656387	0.511575	NA	Gm13623	0.17	0.23	0	0.54	0.08	0.25	0	0.14
921.522	0.0486791	0.0786125	0.619228	0.535766	0.65289	Phospho2	15.77	16.9	16.83	15.79	15.5	15.21	13.02	15.39
1804.03	0.122595	0.0862761	1.42096	0.155329	0.248385	Klhl23	16.21	15.31	18.07	16.99	16.08	13.8	13.19	17.23
5054.65	-0.269421	0.0822264	-3.27658	0.00105074	0.0032426	Ssb	157.92	175.21	168.32	161.51	124.69	103.7	121.94	141.39
350.822	-0.339796	0.0954769	-3.55894	0.00037236	0.00126766	Mettl5	17.37	18.57	18.4	15.79	13.23	12.13	12.23	12.08
7.94051	-0.81	0.542129	-1.49411	0.135147	0.221537	Mettl5os	0.85	0.3	0.64	0.55	0.3	0.29	0.14	0.44
4211.12	-0.173983	0.0954043	-1.82364	0.0682062	0.125599	Ubr3	37.97	32.91	36.61	33.1	24.46	22.2	26.52	34.46
3.34557	-0.695627	0.870898	-0.798746	0.424438	NA	Rpl9-ps7	1.23	0.45	1.36	1.06	0.51	0.79	0	1.44
7.07345	-0.333718	0.54971	-0.60708	0.543798	0.660153	Sp5	0.16	0.14	0.18	0.18	0.09	0.13	0.06	0.13
80.3539	-0.960795	0.203135	-4.72983	2.24709e-06	1.16837e-05	Gad1os	5.02	5.74	4.44	4.67	1.73	2.7	3.71	1.93
47.1287	-0.846221	0.24278	-3.48555	0.000491127	0.00162673	Erich2os	2.39	2.92	3.35	3.69	1.26	1.75	1.41	2.02
382.934	-0.446821	0.0959134	-4.65859	3.18388e-06	1.61015e-05	Erich2	17.69	12.85	13.32	15.3	8.75	8.43	8.47	8.99
1806.64	-0.255176	0.0761508	-3.35093	0.000805405	0.0025546	Gad1	31.47	22.97	26.17	27	18.73	17.06	20.19	19.88
9.23415	1.04997	0.606165	1.73216	0.0832459	0.148299	Gm26558	0.19	0.45	0.23	0.9	0.59	0.66	0.66	0.37
6240.38	0.373044	0.0528229	7.06217	1.63923e-12	1.98241e-11	Gorasp2	100.97	98.7	101.32	98.48	102.5	112.25	110.56	118.19
2454.11	0.434246	0.0681172	6.37498	1.82987e-10	1.73673e-09	Tlk1	22.43	20.69	22.54	20.14	23.03	22.19	22.18	28.12
576.395	0.0703594	0.083453	0.843103	0.399171	0.523948	Mettl8	11.67	10.95	10.55	11.24	10.8	9.49	10	10.33
943.07	-0.128549	0.0975932	-1.31719	0.187774	0.289905	Dcaf17	10.56	7.37	9.3	8.62	7.35	6.43	6.69	9.18
19413	0.458044	0.0806977	5.67605	1.3784e-08	1.01359e-07	Cybrd1	133.31	121.88	129.41	110.83	135.7	138	133.07	180.62
11243.4	0.243921	0.0580284	4.20347	2.62858e-05	0.000113172	Dync1i2	184.17	166.14	174.75	165.15	181.49	158.24	169.38	195.46
4124.48	0.263182	0.0545915	4.82093	1.42893e-06	7.66927e-06	Slc25a12	70.64	66.01	74.5	61.8	71.89	72.42	72.3	76.98
0.364759	-1.89146	2.81548	-0.671808	0.501706	NA	Gm13641	0.17	0.05	0.24	0.23	0	0.47	0	0.02
2142.51	-0.564376	0.074796	-7.54554	4.50428e-14	6.48245e-13	Hat1	64.51	69.9	69.31	63.09	40.38	37.4	35.81	41.99
0.121742	-0.54091	3.53381	-0.153067	0.878345	NA	Gm13642	0.54	0	0	0.27	0	0.26	0.27	0.57
1592.61	0.0244522	0.0663629	0.368462	0.712529	0.800604	Metap1d	39.09	33.64	34.71	34.18	33.78	32.14	36.07	33.46
171.008	-0.790342	0.130048	-6.0773	1.2222e-09	1.05242e-08	Dlx1as	34.48	24.13	27.84	20.08	17.25	15.72	17.17	21.77
5002.74	-0.14967	0.0746987	-2.00365	0.0451073	0.0887593	Dlx1	114.1	86.91	100.53	101.95	74.26	73.74	81.33	72.85
1987.37	-0.0919043	0.143552	-0.640215	0.522033	0.64076	Dlx2	35.09	27.67	34.17	43.33	29.22	30.81	29.23	22.52
5295.21	-0.0631605	0.083377	-0.757529	0.448733	0.573313	Itga6	74.75	63.93	68.05	61.58	51.44	49.71	52.12	68.78
1953.75	0.387632	0.0675175	5.74121	9.40047e-09	7.09895e-08	Pdk1	18.18	15.56	15.07	16.98	19.08	16.02	16.51	20.79
549.992	-0.246016	0.113233	-2.17264	0.0298072	0.0622031	Rapgef4	7.24	7.5	6.05	7.25	4.86	4.77	5.03	8.06
1.56551	-0.97392	1.17848	-0.826423	0.408564	NA	Rapgef4os2	0.14	0.2	0.15	0.12	0.11	0.14	0.12	0.15
0.38068	-0.529457	2.49989	-0.211792	0.832269	NA	Rapgef4os3	0.22	0.18	0.31	0.12	0.05	0.07	0.12	0.14
2615.34	0.195464	0.0719125	2.71807	0.0065663	0.0164795	Map3k20	18.12	15.86	16.49	15.36	15.64	15.47	15.44	19.44
2147.29	-0.319297	0.0834375	-3.82678	0.000129831	0.000487788	Cdca7	55.04	42.69	48.61	54.29	38.42	33.03	33.84	32.59
1.5433	-0.824298	1.45509	-0.566492	0.571059	NA	Ak3l2-ps	1.73	0.8	1.53	1.87	0.4	0.21	0.61	0.93
2666.62	-0.296276	0.0966358	-3.06591	0.00217012	0.00619042	Sp3	42.34	34.43	39.56	34.42	28.72	25.95	22.66	35.78
0.121742	-0.54091	3.53381	-0.153067	0.878345	NA	Hspe1-ps5	0.39	0	0.16	0.38	0	0	0.58	0
503.076	0.182191	0.128755	1.41503	0.157061	0.250546	Sp3os	30.35	34.88	39.57	41.02	35.95	41.1	43.09	31.91
2603.66	-0.092204	0.0602831	-1.52952	0.126136	0.209818	Ola1	66.14	64.95	61.88	64.61	51.37	47.9	49.87	57.75
602.017	-0.0199869	0.351982	-0.0567839	0.954717	0.972345	Sp9	4.83	4.32	4.85	8.34	5.29	5.34	5.21	2.86
303.148	0.127133	0.111707	1.13809	0.255084	0.368719	Cir1	18.67	16.38	16.73	16.99	14.72	14.97	17.25	17.97
1350.99	-0.451935	0.0861504	-5.24588	1.55534e-07	9.72957e-07	Scrn3	23.69	23.45	22.91	22.4	15.62	14.6	14.75	19.82
600.919	0.500284	0.104663	4.77993	1.75354e-06	9.29805e-06	Gpr155	5.78	4.35	3.93	4.34	6.35	4.48	4.85	7.54
2.31678	0.362756	1.00113	0.362345	0.717094	NA	Gm13703	0.23	0.38	0.18	0.22	0.1	0.47	0.34	0.4
12.4228	-0.391901	0.428705	-0.914151	0.360638	0.484213	D230022J07Rik	0.51	0.32	0.41	0.29	0.21	0.38	0.13	0.11
7.53986	-1.09683	0.600708	-1.82589	0.067867	0.125088	Gm13707	0.64	0.13	0.59	0.31	0.27	0.2	0.08	0.21
741.722	0.254653	0.077731	3.27607	0.00105262	0.00324784	Wipf1	7.25	6.86	6.32	6.49	5.92	6.72	6.75	7.44
28.7625	0.243284	0.328554	0.740468	0.459016	0.583179	Chrna1os	1.72	2.55	2.26	2.45	3.07	0.99	2.82	2.77
15.1364	-0.717586	0.417712	-1.71789	0.0858158	0.152056	Chn1os3	1.1	1.38	0.74	1.27	0.72	0.55	0.38	0.91
1805.07	0.156212	0.0648053	2.41048	0.0159314	0.0360295	Chn1	45.31	43.08	45.57	42.61	42.36	37.3	42.1	43.52
2082.87	0.277555	0.0774386	3.5842	0.000338117	0.0011633	Atf2	25.35	21.16	22.44	19.93	24.4	19.96	22.48	29.36
12320.1	0.248021	0.099692	2.48787	0.0128511	0.0297849	Atp5g3	642.9	692.47	705.78	720.26	730.54	758.54	720.22	613.36
4.56528	0.115026	0.709824	0.162049	0.871267	0.917963	Gm13668	0.23	0.08	0.18	0.13	0.08	0.19	0.22	0.12
601.717	-0.981141	0.107843	-9.09783	9.21567e-20	2.30442e-18	Lnpk	14.88	13.16	14.67	11.81	6.7	5.31	5.84	7.35
6.55979	0.205666	0.664174	0.309656	0.756822	0.835044	Mrpl23-ps1	68.18	64.77	69.63	66.89	82.58	72.24	82.45	73.2
1564.91	0.110582	0.0708403	1.561	0.118524	0.198785	Mtx2	55.79	57.83	57.4	58.97	57.05	51.48	51.49	56.71
2.70333	-0.347768	0.914177	-0.380416	0.703636	NA	Gm14425	0.24	0.2	0.19	0.15	0.07	0.33	0.16	0.07
30.4578	0.320447	0.277142	1.15626	0.247576	0.360363	Rps6-ps4	37.99	39.54	43.83	37.19	46.14	39.82	42.58	36.69
1.84541	0.0028818	1.11763	0.00257849	0.997943	NA	Gm13653	0.15	0.1	0.3	0.1	0.11	0.17	0.26	0.1
6685.24	-0.445948	0.0738669	-6.03718	1.56827e-09	1.33058e-08	Hnrnpa3	245.45	223.42	201.43	223.98	143.59	122.75	127.61	165
15500.3	0.161726	0.0612504	2.6404	0.00828072	0.0202567	Nfe2l2	243.79	246.52	248.53	231.52	240	212.62	227.26	255.3
29.5902	-0.516867	0.290437	-1.77961	0.075139	0.13614	E030042O20Rik	1.2	0.91	0.8	1.01	0.7	0.63	0.52	0.49
13.7965	-1.16324	0.4473	-2.60058	0.00930671	0.0224252	Gm13657	0.31	0.41	0.31	0.35	0.09	0.11	0.18	0.18
2253.41	-1.08501	0.0927444	-11.6989	1.29059e-31	9.73422e-30	Agps	25.42	20.58	22.34	20.43	9.66	5.96	7.47	11.62
2095.73	-0.0835779	0.0767914	-1.08838	0.276429	0.392813	Ttc30b	40.04	43.06	41.7	42.16	35.68	31.73	32.54	36.75
5.16151	-1.22711	0.720447	-1.70327	0.0885185	0.155888	Ttc30a2	0.25	0.22	0.27	0.18	0.07	0.13	0.04	0.17
427.447	-0.148338	0.0873773	-1.69767	0.0895706	0.157456	Ttc30a1	7.42	7.1	6.96	6.9	5.96	5.32	5.29	5.92
104.198	-0.48109	0.202229	-2.37893	0.017363	0.0388063	Pde11a	1.71	1.17	1.67	1.62	0.98	0.89	0.69	1.13
1566.9	0.192131	0.0570855	3.36567	0.000763574	0.00243403	Rbm45	29.91	28.56	29.07	29.22	28.84	28.8	29.16	29.43
1630.56	-0.244682	0.0957156	-2.55634	0.010578	0.0250668	Osbpl6	14.57	14.27	13.49	12.89	9.28	8.89	9.7	12.01
1680.88	0.470437	0.067978	6.92043	4.5026e-12	5.16151e-11	Prkra	37.11	35.85	36.55	35.49	42.18	42.98	43.93	41.48
10.6991	-0.126067	0.473763	-0.266097	0.790164	0.859566	Pjvk	0.33	0.55	0.37	0.21	0.31	0.61	0.15	0.26
794.967	0.541219	0.0913702	5.92337	3.15411e-09	2.55523e-08	Fkbp7	29.58	34.25	29.84	33.43	39.77	37.29	42.9	40.8
1262.19	0.3383	0.0626321	5.40138	6.61285e-08	4.39722e-07	Plekha3	18.47	17.79	18.56	17.57	18.92	19.37	19.08	21.69
2455	0.103395	0.101132	1.02237	0.306605	0.426317	Ccdc141	20.56	18.39	19.26	15.43	15.46	14.74	19.23	26.19
1721.78	-0.146985	0.0886895	-1.65729	0.0974603	0.168867	Sestd1	14.38	11.82	11.93	12.59	11.12	8.63	9.53	12.06
4.67038	0.712937	0.688845	1.03498	0.30068	0.41988	Gm13651	0.76	0.42	0.29	0.76	0.67	0.77	0.58	0.65
77.1817	0.033688	0.186138	0.180984	0.85638	0.906931	Zfp385b	1.55	0.85	1.18	1.72	1.21	1.02	0.96	0.96
1144.9	0.00644112	0.0830882	0.0775215	0.938209	0.962213	Cwc22	22.45	22.36	22.79	21.65	18.87	14.35	20.98	22.13
2695.34	-0.260133	0.0715906	-3.63362	0.000279472	0.000978657	Ube2e3	80.85	87.77	81.09	78.37	62.05	63	58.18	66.77
66.9057	-0.766869	0.208587	-3.6765	0.000236457	0.000840125	Itga4	0.6	0.53	0.54	0.51	0.18	0.15	0.24	0.28
56.7826	-0.815962	0.215759	-3.78183	0.000155682	0.000574336	Cerkl	2.17	1.12	1.41	1.69	0.58	0.88	0.53	0.83
9258.14	0.457686	0.0663933	6.89355	5.44153e-12	6.1614e-11	Itprid2	72.57	60.49	64.67	58.9	73.93	70.41	71.16	88.24
159.151	0.620685	0.164617	3.77049	0.00016293	0.000598684	Ppp1r1c	3.64	3.9	3.71	2.9	4.91	4.16	4.18	5.1
1014	0.284499	0.0919965	3.0925	0.00198476	0.00572264	Pde1a	13.55	11.59	14.16	11.24	12.82	12.11	10.34	13.48
20.029	0.326661	0.39144	0.83451	0.403994	0.528823	Prdx6b	0.32	0.3	0.27	0.22	0.29	0.44	0.34	0.22
5703.24	0.103556	0.0715597	1.44712	0.147863	0.23826	Dnajc10	62.08	62.06	62.72	56.78	58.91	49.9	50.41	61.71
110.804	-0.563178	0.148751	-3.78605	0.000153061	0.000566055	Frzb	2	2.1	2.77	1.88	1.44	1.82	1.27	1.42
12131.7	-0.214329	0.0695275	-3.08266	0.00205162	0.00588603	Nckap1	135.9	119.12	122.34	121.41	91.75	83.79	85.56	106.74
3.34462	-0.318105	0.905276	-0.351391	0.725295	NA	Gm13689	0.14	0.46	0.17	0.07	0.29	0	0.27	0.06
0	NA	NA	NA	NA	NA	Gm24461	0	0	0	0	0	0	0	3.84
20.9823	0.433832	0.337683	1.28473	0.198886	0.303111	Gm13688	0.79	0.86	1.16	1.68	0.6	1.3	0.94	1.39
206.185	0.192885	0.125599	1.53573	0.124605	0.207551	Dusp19	6.4	5.89	5.51	5.29	6.82	5.66	6.1	5.89
469.861	-0.135673	0.0932948	-1.45423	0.145881	0.235827	Nup35	33.69	36.59	35.2	32.32	27.08	25.18	26.67	30.28
0.252363	0.180431	3.19141	0.0565363	0.954915	NA	Gm13690	2.63	0.89	0.81	0.93	0.43	1.25	0.53	1.76
7.36957	0.0949427	0.589653	0.161014	0.872082	0.918652	Gm4735	3.87	4.02	4	4.28	2.37	2.54	4.42	2.74
15.5226	-0.738042	0.417217	-1.76896	0.0769	0.138841	Zfp804a	0.2	0.13	0.13	0.25	0.05	0.14	0.1	0.14
10.9347	0.0367421	0.466468	0.0787667	0.937218	0.961731	Gm13680	0.75	1.44	1.16	0.71	0.59	0.81	1.19	1.07
2526.49	-0.116529	0.0644639	-1.80766	0.0706598	0.129369	Zc3h15	70.74	70.77	69.12	68.49	56.51	52.39	56.29	66.19
8489.83	-0.176756	0.108284	-1.63233	0.102609	0.17617	Itgav	72.87	69.51	74.99	61.92	49.82	54.94	52.21	70.35
11408.6	0.283638	0.0882732	3.21319	0.00131271	0.0039456	Fam171b	84.79	74.48	83.29	73.98	84.19	73.96	70.43	102.81
23.6722	-0.953935	0.377408	-2.5276	0.0114846	0.0269627	Zswim2	0.65	0.58	0.53	0.79	0.33	0.18	0.53	0.69
19.7004	-1.60629	0.404834	-3.96778	7.2546e-05	0.000286693	Calcrl	0.29	0.32	0.3	0.24	0.17	0.03	0.05	0.1
37.1002	0.528431	0.266395	1.98364	0.047296	0.0923677	Tfpi	0.85	1.01	0.76	1.17	1.37	0.88	0.89	1.31
16.3323	1.2609	0.382046	3.3004	0.000965466	0.00300401	Gm13710	0.56	0.33	0.47	0.38	0.95	0.79	0.84	1.19
1216.98	0.334268	0.0753056	4.43882	9.04547e-06	4.23275e-05	Ctnnd1	65.84	52.71	56.82	54.04	50.87	53.34	53.09	73.79
0	NA	NA	NA	NA	NA	Gm28635	0.38	0	1.42	0	0	0	0	0
1823.68	-0.284789	0.155607	-1.83018	0.0672227	0.12406	Selenoh	100.9	125.75	119.07	146.14	97.14	95.95	93.18	62.96
3582.61	0.262475	0.0513381	5.11269	3.17608e-07	1.89815e-06	Tmx2	151.47	141.77	152.47	143.06	151.14	142.05	145.58	161.6
1412.53	-0.219273	0.071307	-3.07505	0.00210465	0.0060204	Med19	29.87	29.71	32.41	29.02	23.25	21.71	20.84	23.61
2145.69	0.123435	0.0722329	1.70885	0.087478	0.15432	Zdhhc5	20.02	17.87	17.79	18.18	15.41	16.63	16.99	20.69
0.721645	-1.88305	1.74992	-1.07608	0.281892	NA	n-R5s200	0	0	0	0	0	0	0	1.26
354.871	-0.0310109	0.0971514	-0.319201	0.749574	0.829473	Clp1	8.68	9.01	8.06	8.35	7.14	6.02	7.56	6.85
589.221	0.224736	0.100989	2.22534	0.0260581	0.0553354	Ypel4	18.38	14.53	15.41	14.84	13.3	14.7	16.43	15.05
111.786	0.0138613	0.185114	0.07488	0.94031	0.963297	Gm19426	6.38	6.18	7.15	6.61	6.23	6.41	6.14	4.26
5783.06	0.991334	0.0678412	14.6126	2.33561e-48	6.07883e-46	Serping1	92.53	86.35	90.26	91.26	158.86	157.35	151.73	147.66
1041.41	-0.206382	0.0763025	-2.70479	0.00683486	0.0170332	Ube2l6	36.41	36.14	33.51	35.13	28.06	29.34	27.27	25.65
792.039	0.0233876	0.0908766	0.257355	0.796904	0.86397	Timm10	52.55	49.39	50.12	51.54	46.98	44.99	46.46	39.87
22.4887	-0.197977	0.337016	-0.587441	0.556907	0.672258	Slc43a1	0.38	0.43	0.58	0.5	0.25	0.4	0.44	0.26
70.7898	1.10989	0.224235	4.94967	7.43398e-07	4.17673e-06	Rtn4rl2	1.42	2.48	1.4	1.87	2.59	3.1	2.68	2.66
918.093	-0.120233	0.0747548	-1.60836	0.107756	0.183726	Slc43a3	17.83	12.99	15.33	15.48	11.88	11.89	12.32	12.29
52.8769	-0.279841	0.238894	-1.1714	0.241438	0.353314	P2rx3	1.52	1.37	1.33	0.9	0.46	1	0.78	1.25
7759.76	-0.108995	0.0457755	-2.38108	0.0172618	0.0386174	Ssrp1	138.33	128.76	132.95	130.19	98.47	100.74	105.48	115.75
2664.81	0.641317	0.0590092	10.8681	1.6361e-27	8.28314e-26	Tnks1bp1	19.54	16.13	17.24	17.6	20.99	26.08	21.56	25.92
6.31787	1.0213	0.601567	1.69773	0.0895586	0.15745	Gm13713	0.27	0.11	0.18	0.26	0.17	0.42	0.09	0.46
41.1882	-0.620529	0.290047	-2.13941	0.0324026	0.066899	Lrrc55	1.08	0.38	0.77	0.66	0.55	0.47	0.56	0.52
0.629424	2.88375	2.34129	1.2317	0.218063	NA	Gm13716	0.34	0.17	0.11	0.19	0.14	0	0.11	0.25
1.39569	-1.29001	1.47383	-0.875277	0.381423	NA	Gm13715	0	0.11	0.1	0.49	0	0.1	0.13	0.11
59.2383	0.170819	0.257218	0.664101	0.506626	0.627056	Olfr1033	0.63	0.6	0.76	0.44	0.53	0.52	0.52	0.87
0.111958	-0.54091	3.53381	-0.153067	0.878345	NA	Gm13731	1.11	0.62	0.91	2.15	0.57	0.61	0	0.65
2.32481	-0.581387	0.969725	-0.599539	0.548814	NA	Gm1826	1.06	1.02	1.18	0.93	1.02	0.68	0.87	1.01
20.9125	0.516778	0.338728	1.52564	0.127099	0.21102	Gm13736	66.12	63.65	75.02	106.23	91.61	99.78	89.98	55.33
1.09727	1.17642	1.54769	0.760115	0.447186	NA	Gm13743	0.19	0.12	0.57	0.03	0.4	0.17	0.11	0.25
1561.97	0.20063	0.113375	1.76961	0.0767913	0.138688	Ptprj	13.92	11.26	12.68	10.56	10.85	11.64	11.71	15.62
1179.9	-0.551083	0.104555	-5.27075	1.35864e-07	8.60172e-07	Nup160	25.1	21.4	22.03	19.58	12.45	12.28	11.66	16.3
2207.76	-0.128827	0.0801896	-1.60653	0.108157	0.184273	Fnbp4	40.82	35.95	34	31.79	23.91	24.06	24.66	34.49
0.106406	-0.54091	3.53381	-0.153067	0.878345	NA	Rpl30-ps3	0	0	0.75	0	0.34	0	0	0
[truncated: 19,683 more rows]

## Sheet: downregulated_day_5
baseMean	log2FoldChange	lfcSE	stat	pvalue	padj	symbol	shCON_1	shCON_2	shCON_3	shCON_4	shRUS_1	shRUS_2	shRUS_3	shRUS_4
1340.33	-0.304369	0.0910616	-3.34246	0.000830406	0.00282182	Lypla1	65.31	65.47	70.93	72.28	66.09	53.12	54	64.4
6.24727	-1.5497	0.63434	-2.44302	0.014565	0.0356882	Oprk1	0.1	0.09	0.09	0.15	0.03	0.01	0.05	0.03
120.783	-0.73344	0.164187	-4.46711	7.92836e-06	4.01754e-05	St18	2.05	1.34	1.15	1.42	0.88	0.86	0.9	1.43
85.2886	-1.1485	0.301593	-3.80811	0.000140035	0.000562374	Gm38372	1.59	0.86	1.15	0.88	0.41	0.33	0.25	0.82
39.1576	-1.08949	0.25348	-4.29813	1.72244e-05	8.22096e-05	2610203C22Rik	2.57	2.71	2.45	2.43	1.21	1.32	1.01	1.78
643.547	-0.933307	0.0838646	-11.1287	9.09151e-29	5.42733e-27	Vxn	11.3	10.55	10.72	9.78	5.01	4.65	4.28	4.96
2336.72	-0.752837	0.0947678	-7.94401	1.95741e-15	3.46187e-14	Mybl1	34.42	27.75	32.81	26.18	15.27	12.46	12.97	18.16
749.557	-0.522759	0.0903539	-5.78568	7.2221e-09	5.93012e-08	Sgk3	11.62	11	11.61	10.4	6.95	5.5	5.8	7.56
14.172	-1.2398	0.507017	-2.44529	0.0144736	0.0354903	Mcmdc2	0.72	0.36	0.21	0.18	0.11	0.12	0.11	0.23
103.481	-0.61568	0.158294	-3.88947	0.000100464	0.000414341	Ppp1r42	3.91	6.33	4.32	4.4	2.47	2.17	2.33	2.59
3335.34	-0.334241	0.133115	-2.51092	0.0120418	0.0301409	Prex2	25.18	15.7	17.47	14.91	10.67	10.69	8.14	17.36
436.888	-0.618216	0.0903294	-6.84402	7.70025e-12	9.13325e-11	Terf1	13.36	12.25	13.06	13.59	7.01	7.43	6.73	8.61
1374.5	-0.19688	0.0735615	-2.6764	0.00744186	0.0197618	Stau2	22.34	19.5	20.99	19.5	15.51	15.12	13.55	17.27
2535.37	-0.492975	0.068915	-7.15337	8.46726e-13	1.13653e-11	Eloc	185.41	184.87	174.88	164.03	121.49	115.91	121.12	123.34
439.997	-0.613385	0.128426	-4.77617	1.78664e-06	1.01447e-05	Gdap1	6.54	4.69	5.88	5.22	3.1	2.42	2.91	3.98
217.647	-1.33682	0.155485	-8.59773	8.1307e-18	1.79589e-16	Pi15	2.04	1.82	1.77	1.6	0.6	0.49	0.45	0.86
1677.55	-0.985598	0.0645387	-15.2714	1.18541e-52	4.20798e-50	Mcm3	40.71	36.74	36.11	37.82	15.62	16.71	17.59	18.1
1195.4	-0.245649	0.07469	-3.28891	0.00100576	0.00334394	Efhc1	24.31	26	23.58	22.1	17.07	16.37	16.86	19.09
513.838	-0.415981	0.0927115	-4.48683	7.22912e-06	3.70476e-05	Tmem14a	21.45	21.49	21.08	21.52	14.22	12.67	11.85	15.94
203.447	-0.476866	0.136217	-3.50078	0.000463891	0.00166667	Gsta3	8.33	9.88	8.16	7.8	5.23	4.59	4.3	5.32
429.914	-1.08994	0.100321	-10.8646	1.69974e-27	8.8919e-26	B3gat2	5.59	4.86	5.04	5.04	2.76	2.13	2.56	2.58
2860.49	-0.258236	0.0648793	-3.98025	6.88442e-05	0.000292301	Smap1	78.19	63.89	77.04	65.03	45.76	52.38	50.89	57.92
813.173	-0.442674	0.0772235	-5.73237	9.90376e-09	7.94499e-08	Prim2	19.41	18.85	18.71	18.24	12.94	10.69	11.31	11.98
1833.63	-0.438901	0.0915671	-4.79322	1.64125e-06	9.38347e-06	Zfp451	17.38	14.16	14.81	13.1	11.12	9.37	9.27	11.7
1231.38	-1.01976	0.0641492	-15.8967	6.68089e-57	3.08859e-54	Imp4	30.16	30.4	29.57	31.73	12.98	10.7	11.06	11.98
1149.14	-0.304731	0.0607931	-5.01258	5.37039e-07	3.31856e-06	Vwa3b	22.22	18.59	22.61	21.19	16.07	16.25	17.39	16.2
337.54	-0.57855	0.132971	-4.35093	1.35561e-05	6.60172e-05	Mgat4a	2.65	2.35	2.28	2.04	1.57	1.31	1.01	1.57
740.216	-0.451797	0.0901598	-5.01107	5.41276e-07	3.34266e-06	Mitd1	28.77	30.85	33.79	29.33	18.84	17.25	20.15	23.68
1573.04	-0.15793	0.0672717	-2.34765	0.0188925	0.0448594	Rev1	20.03	16.59	17.36	15.51	13.32	13	11.25	15.42
17.5667	-0.972922	0.379345	-2.56474	0.0103252	0.0263553	Gm37062	1.47	1.02	0.82	0.91	0.56	0.55	0.27	0.65
940.923	-0.297811	0.0838453	-3.55191	0.000382447	0.00139422	Aff3	7.92	6.65	6.64	6.91	4.48	4.75	4.36	5.87
996.274	-0.333214	0.100763	-3.30689	0.000943364	0.00315869	Lonrf2	8.22	6.09	7.1	6.46	4.91	3.77	4.15	5.92
507.526	-0.256279	0.0913515	-2.80541	0.0050252	0.0139597	Chst10	7.25	7.52	7.26	7.85	5.71	5.18	5.56	5.24
1260.41	-0.221498	0.0750928	-2.94966	0.00318124	0.00936054	Cnot11	23.04	21.66	24	22.6	13.94	17.95	16.46	18.74
7.41298	-2.40562	0.682634	-3.52402	0.00042505	0.0015374	Rfx8	0.21	0.22	0.32	0.23	0.04	0.07	0.02	0.06
177.692	-0.55704	0.156724	-3.55428	0.000379022	0.00138249	Gm28175	4.1	4.81	3.86	4.43	2.4	2.37	2.12	3.74
130.838	-0.366065	0.145468	-2.51646	0.011854	0.0297346	Gpr45	3.06	2.4	3.34	2.79	2.39	2.59	1.93	1.88
212.765	-0.656614	0.133471	-4.91952	8.67573e-07	5.19629e-06	Tex30	16.11	15.78	16.14	13.62	10.26	7.95	7.73	9.38
113.755	-0.633308	0.170802	-3.70784	0.000209038	0.000807513	Slc40a1	2.24	1.97	1.69	1.34	0.87	1.04	0.78	2.04
997.434	-0.620251	0.117282	-5.28857	1.23278e-07	8.38687e-07	Dnah7b	12.85	10.76	12.08	11.55	7.06	7.88	8.51	10.36
78.1058	-1.18902	0.224637	-5.29305	1.20295e-07	8.20921e-07	Dnah7c	0.59	0.56	0.83	0.51	0.35	0.38	0.27	0.5
2389.5	-0.289181	0.0943733	-3.06423	0.00218234	0.00667632	Slc39a10	23.54	18.14	20.41	18.44	14.85	12.49	12.63	17.53
5.79707	-1.74605	0.739618	-2.36075	0.018238	0.0434873	Gm17767	0.21	0.06	0.23	0.27	0.1	0.06	0.03	0
1433.14	-0.275549	0.101453	-2.71602	0.00660726	0.0177641	Myo1b	17.16	14.47	16.06	16.12	12.33	11.43	9.28	15.26
55.8193	-0.978757	0.214507	-4.56282	5.04709e-06	2.65216e-05	Gm31812	2.7	2.82	2.8	2.21	1.22	1.13	1.1	1.08
1073.58	-0.51665	0.0756676	-6.82789	8.6175e-12	1.01787e-10	Nab1	20.97	15.29	17.57	16.87	11.73	10.38	11.23	12.49
460.222	-0.299266	0.103978	-2.87817	0.00399995	0.0114394	Nemp2	8.18	5.42	6.11	6.59	5.38	4.7	4.21	5.03
842.213	-0.251904	0.0734158	-3.4312	0.000600918	0.00210299	Mfsd6	9.06	8.29	8.68	7.98	6.02	5.6	5.77	6.92
815.045	-0.244453	0.0847925	-2.88295	0.00393971	0.0112931	Inpp1	16.98	14.09	15.73	14.32	11.08	12.88	13.19	13.76
43.4054	-1.01164	0.233769	-4.32753	1.50787e-05	7.2702e-05	1700019D03Rik	1.57	1.57	1.68	1.73	0.81	0.67	0.87	0.74
58.2112	-1.04765	0.220559	-4.75	2.03416e-06	1.14618e-05	Dnah7a	4.6	4.87	5.6	4.22	1.5	1.63	2.24	1.59
157.813	-0.917034	0.172932	-5.30287	1.13998e-07	7.80213e-07	Hecw2	1.09	1.48	0.94	1.59	0.61	0.49	0.48	0.57
1388.75	-0.251434	0.0928238	-2.70873	0.00675423	0.0181026	Gtf3c3	16.54	14.94	15.05	14.12	10.17	10.92	9.28	14.24
8316.52	-0.198364	0.0616757	-3.21625	0.0012988	0.00419818	Hspd1	207.29	206.81	207.9	198.64	154.47	142.65	146.56	171.6
48.8851	-0.904794	0.253427	-3.57023	0.000356662	0.00130934	4930558J18Rik	1.62	1.03	1.25	1.1	0.48	0.45	0.58	0.85
577.07	-0.360826	0.0924917	-3.90117	9.57291e-05	0.000396458	1700066M21Rik	10.18	10.46	10.47	8.77	6.98	6.27	6.48	7.09
859.676	-0.365783	0.121317	-3.01511	0.00256882	0.00773604	Maip1	9.03	10.26	10.77	10.84	7.52	6.52	6.06	6.59
944.767	-0.667298	0.0965742	-6.90969	4.85698e-12	5.91326e-11	Sgo2a	9.95	9.9	9.68	8.57	5.13	4.41	4.64	6.4
1680.32	-0.643334	0.0947554	-6.78941	1.1259e-11	1.30888e-10	Aox1	17.9	16.28	17.22	15.54	8	9.18	8.73	11.57
44.8415	-1.087	0.265891	-4.08813	4.3486e-05	0.000192787	Gm37607	0.96	1.06	0.88	0.87	0.36	0.24	0.36	0.55
10819	-0.21912	0.0844494	-2.59469	0.00946776	0.0244396	Bzw1	174.18	151.1	158.17	139.98	116.64	98.71	96.74	138.26
907.66	-0.890206	0.0657813	-13.5328	1.00137e-41	1.74616e-39	Nif3l1	23.25	20.7	22.36	21.45	10.22	9.96	10	10.07
1318.76	-0.859914	0.070838	-12.1392	6.54899e-34	6.3506e-32	Orc2	22.76	21.6	22.08	21.17	10.71	10.65	9.2	11.84
29.0924	-0.814345	0.315216	-2.58345	0.00978178	0.0251522	Gm15834	0.83	0.4	0.62	0.74	0.29	0.32	0.23	0.35
413.752	-0.716859	0.127896	-5.605	2.08259e-08	1.59598e-07	Fam126b	3.45	2.82	2.74	2.27	1.9	1.53	1.05	1.88
1658.78	-0.220297	0.0772783	-2.8507	0.00436235	0.0123286	Ndufb3	106.77	118.65	104.74	107.56	75.61	77.65	82.44	85.94
1476.82	-0.257703	0.0889124	-2.89839	0.0037508	0.0108155	Als2	12.9	10.07	11.26	10.34	7.89	7.9	7.58	9.97
1790.08	-0.367435	0.0707675	-5.19214	2.07891e-07	1.36707e-06	Gm973	70.96	61.85	65.24	67.78	37.87	38.57	41.26	54.43
1848.66	-0.555073	0.0714535	-7.76832	7.95369e-15	1.32867e-13	Nop58	79.24	82.15	75.95	74.02	47.58	43.53	48.73	50.89
4562.78	-0.305087	0.123896	-2.46243	0.0137998	0.0340312	Bmpr2	18.07	14.7	16.44	13.88	10.35	9.33	9.29	15.66
983.58	-0.28001	0.0695752	-4.02457	5.70792e-05	0.000246615	Wdr12	18.32	16.18	17.54	15.59	12.06	12.22	10.38	11.97
410.792	-0.503898	0.104235	-4.83426	1.33641e-06	7.75667e-06	Raph1	4.33	2.5	4.12	4.48	2.27	1.96	2	2.63
167.658	-0.511554	0.178249	-2.86989	0.00410616	0.0116993	Zdbf2	0.91	0.62	0.62	0.5	0.38	0.3	0.37	0.64
124.788	-0.579988	0.145677	-3.98133	6.85315e-05	0.000291098	Mdh1b	4.1	3.3	3.12	3.53	2.04	1.77	2.18	2.08
656.32	-0.534544	0.0797387	-6.7037	2.03205e-11	2.29387e-10	Fastkd2	16.8	22.36	17.51	19	10.35	13	11.77	11.76
2137.85	-0.277167	0.0984382	-2.81564	0.00486797	0.0135799	Creb1	17.38	13.6	15	14.46	10.78	7.82	8.04	13.46
60.8826	-0.892716	0.210423	-4.24248	2.21066e-05	0.000103232	2810408I11Rik	5.34	5.34	4.27	4.93	2.61	2.46	2.12	1.96
823.54	-0.793957	0.0840669	-9.44434	3.5764e-21	1.0772e-19	Plekhm3	5.91	4.63	5.08	5.65	2.49	2.4	2.46	2.84
14886.8	-0.40499	0.0977005	-4.14522	3.3949e-05	0.000153799	Map2	184.74	133.54	149.87	141.06	104.06	82.01	88.27	125.79
128.974	-0.791482	0.197334	-4.01087	6.04962e-05	0.000260304	Unc80	1.02	0.52	0.89	0.79	0.32	0.43	0.28	0.62
1446.6	-0.19904	0.0857721	-2.32057	0.0203103	0.0477583	Rpe	35.69	37.99	37.14	40.55	31.8	25.28	27.81	33.32
21.079	-0.818798	0.331557	-2.46956	0.0135281	0.0334192	Gm38387	0.55	0.57	0.61	0.5	0.22	0.22	0.16	0.31
4631.11	-0.310183	0.0595908	-5.20522	1.93771e-07	1.28058e-06	Acadl	107.81	110.74	109.12	106.77	73.11	69.16	74.2	83.82
225.979	-1.04462	0.115574	-9.03856	1.58752e-19	4.11988e-18	Spag16	4.39	4.1	4.06	4.16	1.52	1.91	1.61	2.17
448.065	-0.67073	0.10476	-6.40254	1.52809e-10	1.5642e-09	Bard1	4.1	3.61	4.28	3.38	2.03	1.91	1.94	2.52
2163.79	-0.326598	0.0615706	-5.30445	1.13012e-07	7.73881e-07	Atic	37.17	37.52	34.98	35.03	25.48	24.35	23.67	23.8
8389.85	-0.462377	0.137185	-3.37046	0.000750419	0.00256978	Fn1	67.07	79.61	63.68	63.29	32.98	44.19	50.74	57.25
56.6457	-1.04748	0.222875	-4.69985	2.60352e-06	1.43486e-05	Mreg	1.33	1.44	1.4	1.67	0.63	0.53	0.54	0.76
200.237	-0.518825	0.143091	-3.62584	0.000288022	0.00108071	Tmem169	4.46	3.42	2.87	3.14	2.29	1.75	2.13	2.18
1589.96	-0.569353	0.0827273	-6.88229	5.88996e-12	7.10907e-11	Tns1	10.56	8.71	9.95	9.73	5.09	5.45	6.13	8.45
6950.64	-0.14516	0.060381	-2.40408	0.0162134	0.0393057	Arpc2	195.65	201.2	201.8	202.67	158.47	156.96	150.25	156.34
980.64	-0.278721	0.0763707	-3.64958	0.000262668	0.000992695	Catip	22.87	21.38	20.58	20.88	13.65	16.28	15.06	16.33
1370.17	-0.310007	0.100316	-3.0903	0.00199955	0.00616456	Usp37	11.94	9.27	9.39	9.14	7.4	5.83	5.08	8.51
1884.21	-0.455646	0.060019	-7.59168	3.15774e-14	4.93109e-13	Cnot9	28.74	26.75	26.93	25.67	16.95	17.25	15.61	18.1
1670.12	-0.541827	0.101171	-5.35557	8.52865e-08	5.99509e-07	Ttll4	23.08	18.08	19.52	17.52	11.7	10.21	8.72	15.44
216.461	-0.511199	0.160496	-3.18512	0.00144694	0.00461624	Cfap65	2.16	1.61	1.54	1.97	0.78	0.97	1.06	1.49
1547.57	-0.429184	0.0823057	-5.21451	1.843e-07	1.22286e-06	Glb1l	42.61	40.12	42.81	39.89	24.81	26.83	26.28	32.19
1333.01	-0.615112	0.0736271	-8.35442	6.57537e-17	1.34339e-15	Ptprn	20.99	18.7	19.26	17.39	9.3	10.88	11.08	11.66
2000.11	-0.246335	0.0679303	-3.62629	0.000287528	0.00107926	Farsb	44.46	44.02	46.67	42.47	33.64	29.28	31.98	34.3
439.387	-0.941568	0.128663	-7.31807	2.51554e-13	3.56679e-12	Utp14b	4.48	3.89	3.53	3.39	1.73	1.47	1.45	2.34
8.53461	-2.12522	0.639819	-3.3216	0.000895026	0.00301308	Ap1s3	0.42	0.43	0.29	0.43	0.09	0.02	0.1	0.22
4.27474	-2.11792	0.829405	-2.55354	0.0106634	0.027114	2310015K22Rik	0.15	0.25	0.15	0.15	0.05	0.02	0.06	0.03
344.35	-0.737683	0.134628	-5.47941	4.26739e-08	3.13842e-07	Dock10	3.94	2.62	3.43	3.12	1.6	1.19	1.61	2.33
42.061	-0.912538	0.286199	-3.18847	0.00143027	0.0045667	Nyap2	0.35	0.33	0.37	0.23	0.15	0.15	0.09	0.22
6130.41	-0.283759	0.0567288	-5.00203	5.67292e-07	3.49248e-06	Mff	223.92	227.57	222.01	197.65	148.02	137.58	135.01	174.34
395.861	-0.623248	0.114881	-5.42515	5.79072e-08	4.17381e-07	Daw1	11.8	10.89	11.48	12.23	5.43	5.76	7.38	8.48
318.673	-0.332897	0.11179	-2.97787	0.00290262	0.00863015	Sphkap	2.61	2.05	2.38	2.37	1.67	1.42	1.38	2.16
64.6151	-0.583412	0.218971	-2.66433	0.00771421	0.0203951	Slc16a14	1.09	1.03	1.13	0.95	0.58	0.48	0.42	1.23
26.9508	-0.872293	0.30934	-2.81986	0.00480451	0.013422	Sp100	1.27	0.82	0.8	0.78	0.43	0.37	0.3	0.55
5499.25	-0.428543	0.0590099	-7.26222	3.80779e-13	5.30822e-12	Cab39	71.18	66.03	69.76	66.04	44.24	40.46	40.59	49.35
377.643	-0.615341	0.0887484	-6.93354	4.1043e-12	5.06452e-11	4933407L21Rik	15.81	14.95	15.69	15.96	8.82	8.37	9.13	9.78
5730.07	-0.930839	0.0552227	-16.8561	9.46514e-64	5.70174e-61	2810459M11Rik	96.15	84.96	93.69	97.73	40.6	42.3	39.42	45.98
6868.55	-0.259707	0.101173	-2.56695	0.0102598	0.0262253	Ptma	790.49	676.91	749.8	908.47	592.97	582.55	640.62	523.77
146.073	-1.89931	0.200317	-9.48149	2.50675e-21	7.64289e-20	Nppc	8.46	8.1	8.66	11.33	2.25	2.87	1.8	1.52
108.732	-1.10462	0.173529	-6.36564	1.94482e-10	1.96848e-09	Kcnj13	4.58	5.69	4.74	5.42	2.2	1.63	1.69	2.35
314.227	-0.285615	0.117146	-2.43811	0.0147642	0.0361362	Ngef	5.46	5.94	5.07	5.29	2.94	4.21	3.49	4.87
1823.3	-0.620146	0.0916473	-6.76666	1.31788e-11	1.52581e-10	Usp40	20.84	17.84	19.52	18.45	9.25	9.54	10.73	13.63
7889.63	-0.430586	0.0756063	-5.6951	1.233e-08	9.77696e-08	Hjurp	115.48	86.36	97.49	88.08	55.23	54.45	51.43	71.38
168.767	-0.837281	0.131051	-6.38897	1.67002e-10	1.70423e-09	Iqca	3.02	2.57	2.69	3	1.47	1.22	1.52	1.79
14.2212	-1.12705	0.449181	-2.50912	0.0121033	0.0302644	Col6a3	0.12	0.25	0.1	0.14	0.06	0.04	0.07	0.15
18.5937	-1.1632	0.459129	-2.53349	0.0112934	0.02849	Erfe	0.55	0.52	0.47	0.31	0.09	0.18	0.34	0.58
708.394	-0.689915	0.0889608	-7.75527	8.81561e-15	1.4616e-13	Per2	6.36	5.39	6.2	5.51	2.68	2.93	3.21	3.71
1352.52	-0.217307	0.0719632	-3.0197	0.00253028	0.00763616	Asb1	11.88	9.67	10.35	10.95	7.37	8.12	7.87	9.21
17.999	-1.11812	0.386254	-2.89477	0.00379433	0.0109268	Ankmy1	0.43	0.3	0.28	0.31	0.08	0.09	0.17	0.1
14188.1	-1.29589	0.0901594	-14.3733	7.61039e-47	1.96477e-44	Kif1a	116.53	92.89	99.72	100.38	29.07	36.08	34.16	45.54
1345.43	-0.651385	0.12151	-5.36074	8.28804e-08	5.83834e-07	Sned1	12.17	9.98	11.29	7.8	4.25	5.72	5.24	8.54
627.757	-0.620273	0.0951619	-6.51808	7.12119e-11	7.56612e-10	Pask	9.44	8.9	7.25	6.38	5.18	4.02	4.87	5.3
2422.61	-0.73259	0.0715208	-10.243	1.27185e-24	5.25635e-23	Ppp1r7	38.17	42.7	40.65	35.75	19.36	18.96	16.8	23.07
469.335	-0.299112	0.111485	-2.68299	0.00729676	0.019431	Farp2	6.32	4.75	5.21	4.64	3.08	3.22	3.21	4.9
4671.47	-0.20926	0.0607656	-3.44372	0.000573761	0.00201908	Stk25	133.53	118.59	126.09	120.32	81.57	92.16	87.78	88.83
125.322	-0.383993	0.145816	-2.63342	0.00845308	0.0221249	St8sia4	1.08	1.07	1.13	0.95	0.66	0.6	0.66	0.85
1374.88	-0.266898	0.0695263	-3.83881	0.000123633	0.00050188	D1Ertd622e	31.37	28.87	29.05	30.48	23.9	20.73	20.07	22.52
882.566	-0.839651	0.123373	-6.80579	1.00493e-11	1.17581e-10	Ppip5k2	11.03	8.69	9.7	9.15	4.52	3.55	3.79	6.15
16.6613	-0.996034	0.408688	-2.43715	0.0148037	0.0362148	B230216N24Rik	0.77	0.39	0.44	0.2	0.13	0.37	0.26	0.22
17.8018	-2.20565	0.477763	-4.61661	3.90061e-06	2.08778e-05	Cntnap5b	0.26	0.27	0.22	0.4	0.12	0.03	0.03	0.04
1648.78	-0.868699	0.114719	-7.57244	3.66287e-14	5.69751e-13	Pign	15.94	13.52	13.57	11.38	6.6	5.32	5.22	8.48
1469.99	-0.169966	0.0709742	-2.39475	0.0166316	0.040174	Relch	18.5	14.42	16.47	15.68	12.2	10.58	11.44	15.13
1599.61	-0.742373	0.106004	-7.00327	2.50063e-12	3.1582e-11	Bcl2	12.83	10.77	11.69	10.27	5.18	5.62	5	7.61
408.635	-0.31066	0.105166	-2.95399	0.00313695	0.00924527	Serpinb8	9.89	8.01	8.83	7.07	5.66	5.14	4.25	6.78
1949.12	-0.478605	0.128678	-3.71941	0.000199686	0.000775003	Cdh19	27.98	26.86	26.76	23.6	15.1	12.4	13.12	21.52
18.5443	-1.44897	0.543398	-2.6665	0.00766449	0.0202825	Gm38255	0.55	0.39	0.24	0.21	0.11	0.11	0	0.24
16.8413	-1.417	0.486179	-2.91457	0.00356175	0.0103333	Gm36944	0.57	0.36	0.2	0.22	0.12	0.04	0.09	0.22
790.963	-0.488907	0.110421	-4.42765	9.5267e-06	4.75235e-05	Dsel	7.4	7.19	7.26	6.95	4.43	4.35	4.11	5.83
5812.03	-0.210322	0.0686751	-3.06256	0.00219452	0.00671227	Tsn	101.14	99.91	102.62	106.12	79.93	63.79	62.44	77.15
5886.19	-0.732009	0.111059	-6.59118	4.36352e-11	4.75561e-10	Tfcp2l1	37.68	30.01	32.92	29.27	15.08	15.72	14.18	22.63
5.38042	-2.0086	0.731811	-2.7447	0.00605662	0.0164503	Gm29455	0.26	0.26	0.22	0.22	0.05	0.03	0.1	0.06
1041.28	-0.707356	0.0817006	-8.6579	4.80519e-18	1.07935e-16	Inhbb	12.82	11.2	12.24	12.94	6.11	7.1	5.95	6.67
1175.54	-1.55645	0.0894389	-17.4024	7.91448e-68	6.5555e-65	Epb41l5	12.72	10.19	11.53	10.57	3.02	2.98	3.02	4.12
1554.39	-1.00034	0.144752	-6.91069	4.82314e-12	5.88577e-11	Ptpn4	9.76	7.04	9.13	8.72	3.96	2.68	2.49	6.28
56.3695	-0.566193	0.223028	-2.53866	0.0111278	0.0281329	Cfap221	1.83	0.9	1.34	1.61	1.11	0.37	0.86	0.57
577.445	-0.552404	0.106036	-5.20961	1.89237e-07	1.25395e-06	Tmem37	20.86	20.56	24.2	22.81	14.22	13.27	12.54	12.1
563.096	-0.939047	0.0942093	-9.96767	2.11133e-23	7.84509e-22	Steap3	11.82	9.94	11.23	11.17	4.28	5.21	4.99	5.75
4067.45	-0.700227	0.0501463	-13.9637	2.59695e-44	5.49199e-42	Actr3	156.51	153.97	147.25	150.66	83.45	75.62	77.28	90.97
730.625	-0.312725	0.120891	-2.58683	0.00968626	0.0249324	Nckap5	8.8	9.35	8.46	7.14	4.51	5.22	5.54	7.78
14.7344	-1.02917	0.447039	-2.30219	0.0213246	0.0498134	Gm37161	0.36	0.24	0.34	0.2	0.08	0.07	0.11	0.22
5310.25	-0.722499	0.100955	-7.15667	8.26581e-13	1.11024e-11	Mgat5	36.18	30.21	31.28	28.98	14.61	15.54	14.26	21.65
1065.64	-0.293946	0.103228	-2.84755	0.00440578	0.0124266	Map3k19	9.95	8.72	9.27	9.24	6.97	6.47	5.75	8.31
16.6821	-2.04947	0.444373	-4.61204	3.98728e-06	2.13245e-05	Lct	0.16	0.18	0.16	0.22	0.03	0.06	0.01	0.2
3003.8	-0.738626	0.0514387	-14.3593	9.30987e-47	2.34267e-44	Mcm6	59.61	56.62	59.55	58.84	27.14	29.05	28.36	31.53
8.59457	-1.61839	0.563689	-2.87107	0.00409088	0.0116608	Gm15675	0.16	0.12	0.15	0.09	0.03	0.04	0.05	0.02
111.654	-1.15688	0.163365	-7.08155	1.42553e-12	1.85702e-11	Cd55	3.59	2.94	2.84	3.11	1.38	0.83	1.33	1.44
491.662	-0.249731	0.0847496	-2.94669	0.00321199	0.00943706	Dyrk3	6.65	6.84	6.96	7.12	5.58	5.17	5.32	5.67
307.362	-1.01354	0.109705	-9.23876	2.49368e-20	7.07159e-19	Pm20d1	4.67	4.46	4.8	3.69	1.65	1.63	2.45	1.95
5493.76	-0.34394	0.0888519	-3.87094	0.000108417	0.000444284	Nucks1	49.73	41.3	45.4	39.16	29.16	26.55	25.38	36.19
1309.1	-0.528004	0.0763896	-6.91198	4.77922e-12	5.83576e-11	Klhdc8a	14.82	14.35	14.66	14.35	8.06	8.54	9.41	8.38
1801.25	-0.835974	0.0789267	-10.5918	3.25389e-26	1.57382e-24	Nuak2	36.3	31.11	32.52	31.8	12.99	16.2	16.31	18.18
222.369	-0.473014	0.117739	-4.01749	5.88204e-05	0.000253532	Tmem81	5.57	5.04	5.92	5.34	3.38	3.49	3.68	3.55
5683.14	-0.299506	0.101658	-2.94621	0.00321691	0.00944732	Mdm4	68.56	52.64	55.21	52.05	35.03	32.54	32.97	55.73
241.954	-0.632821	0.128938	-4.90794	9.20363e-07	5.48932e-06	Pik3c2b	1.92	1.33	1.48	1.45	0.76	0.91	0.82	0.98
500.157	-0.586737	0.0909031	-6.45453	1.08554e-10	1.12627e-09	Plekha6	4.1	4.33	3.98	3.73	2.27	2.05	2.3	2.83
215.395	-0.490046	0.18108	-2.70624	0.00680491	0.0182237	Zc3h11a	44.5	44.67	47.4	41.37	44.05	32.73	26.86	33.86
1071.04	-0.666483	0.273565	-2.43629	0.0148388	0.0362918	Gm38394	12.5	7.98	10.17	8.54	4.73	4.07	3.96	8.62
16.4728	-1.17495	0.393312	-2.98733	0.00281422	0.00839367	Lax1	0.45	0.48	0.32	0.34	0.14	0.12	0.18	0.27
5317.07	-1.06841	0.129354	-8.2596	1.46165e-16	2.89693e-15	Atp2b4	49.49	37.38	39.1	37.05	14.4	14.41	13.82	23.23
91.6451	-0.958591	0.176576	-5.42878	5.6739e-08	4.10002e-07	Optc	4.51	3.19	4.16	4.26	1.99	1.77	1.86	1.68
3094.33	-0.406305	0.0802968	-5.06004	4.19176e-07	2.64618e-06	Prelp	44.12	38.02	37.71	39.76	21.5	26.06	25.27	30.44
2976.97	-0.29947	0.0879624	-3.40453	0.00066279	0.00229981	Fmod	47.99	39.43	40.99	45.56	25	31.11	32.69	32.8
1696.68	-0.26962	0.0763535	-3.5312	0.000413677	0.00149982	Chil1	60.4	59.56	59.84	67.83	46.01	43.71	45.88	42.32
6666.53	-0.291289	0.0736038	-3.95752	7.57314e-05	0.000318752	Adora1	71.27	57.8	65.74	66.67	39.4	44.51	45.17	52.39
2262.97	-0.174804	0.0668658	-2.61425	0.0089423	0.0232584	Tmem183a	48.16	43.01	47.76	47.01	39.74	33.4	33.51	35.08
19.7792	-1.0302	0.377199	-2.73118	0.00631074	0.0170589	Syt2	0.76	0.66	0.36	0.46	0.52	0.53	0.23	0.4
433.589	-0.793159	0.0978992	-8.10179	5.41547e-16	1.01179e-14	Ube2t	18.65	19.92	20.8	20.66	10.91	9.98	12.3	9.22
44.3121	-1.45679	0.300808	-4.84291	1.27953e-06	7.45917e-06	Ptprv	1.62	1.81	3.7	1.63	0.83	0.76	0.39	0.94
20.1429	-1.56237	0.393361	-3.97185	7.13175e-05	0.000302221	Gm10535	1.07	1.48	1.14	0.76	0.29	0.2	0.2	0.35
49.2837	-1.61254	0.251975	-6.39963	1.55754e-10	1.59353e-09	Ptpn7	1.04	0.83	0.99	1.18	0.31	0.26	0.27	0.42
261.678	-0.28537	0.121837	-2.34223	0.0191687	0.0454339	Gm4204	24.89	28.43	24.75	24.2	19.19	15.15	18.11	19.16
2939.75	-0.252436	0.0879914	-2.86887	0.0041194	0.011732	Rnpep	73.82	66.91	68.64	72.82	41.55	51.42	54.97	52.82
4417.87	-0.556793	0.0915455	-6.08215	1.18584e-09	1.09187e-08	Nav1	25.12	18.87	20.85	18.53	11.79	10.1	10.41	15.22
22.1207	-1.37058	0.37168	-3.68753	0.000226439	0.000868659	Gm4793	0.69	0.46	0.38	0.48	0.11	0.2	0.25	0.15
2408.41	-0.227336	0.0915749	-2.48251	0.0130459	0.0323325	Kif21b	13.71	10.02	10.19	12.29	7.4	8.14	8.27	9.49
8.71968	-1.4152	0.542526	-2.60854	0.00909307	0.0235857	Mroh3	0.26	0.25	0.12	0.49	0.08	0	0.13	0.13
198.029	-0.466757	0.136192	-3.4272	0.00060985	0.00213287	Inava	3.37	2.73	2.83	3.63	2.02	2.25	2.04	1.64
463.046	-0.860158	0.119056	-7.22483	5.01736e-13	6.912e-12	Kif14	3.38	3.21	3.78	2.91	1.31	1.15	1.22	1.75
15.2045	-1.55101	0.529249	-2.93059	0.00338321	0.00987446	Gm37534	0.12	0.29	0.11	0.14	0.05	0.01	0.07	0.08
49.7143	-0.843962	0.246817	-3.41939	0.000627625	0.00218887	Mir181a-1hg	0.94	0.75	0.6	0.9	0.47	0.36	0.27	0.43
151.781	-0.432629	0.142913	-3.02722	0.00246813	0.00747357	Ptprc	1.81	1.44	1.36	1.29	0.88	0.83	1.03	1.12
851.81	-0.341284	0.112419	-3.03581	0.00239889	0.00728052	Dennd1b	5.55	4.68	4.96	4.45	3.45	3.18	2.95	4.21
82.1288	-0.705354	0.177434	-3.97529	7.02922e-05	0.000298004	Crb1	0.81	0.66	0.63	0.73	0.4	0.29	0.57	0.41
2017.74	-0.318223	0.124221	-2.56175	0.0104148	0.0265497	Zbtb41	16.83	12.43	14.24	13.82	10.23	7.5	8.33	15.23
1921.72	-1.10118	0.136754	-8.05224	8.12925e-16	1.49631e-14	Aspm	12.37	9.81	10.79	9.29	4.49	4.57	3.29	6.42
75.5704	-0.634255	0.222414	-2.85168	0.00434887	0.0123005	Kcnt2	0.68	0.77	0.99	0.8	0.52	0.45	0.46	0.62
3931.2	-0.530535	0.133145	-3.98465	6.75795e-05	0.000287545	Ro60	25.53	20.89	21.82	18.32	13.74	10.33	10.25	17.19
852.655	-0.219001	0.0883136	-2.47981	0.0131451	0.032554	Uchl5	26.14	26.77	28.34	29.31	22.21	16.93	17.01	22.08
531.161	-0.20167	0.0835301	-2.41434	0.0157639	0.0383421	Rgs2	13.28	11.83	13.92	13.16	10.76	9.09	8.8	9.3
6715.21	-0.28605	0.0673066	-4.24995	2.13819e-05	0.000100153	Ivns1abp	91.85	84.03	85.76	83.14	62.33	54.79	55.02	69.78
1459.73	-0.272183	0.062303	-4.36869	1.24992e-05	6.117e-05	Trmt1l	27.75	24.32	25.27	23.14	16.14	17.47	18.27	18.74
1807.29	-0.211819	0.0876516	-2.4166	0.0156663	0.0381281	Rnf2	39.63	36.22	37.1	37.67	30.53	23.02	25.1	33.05
60.6316	-0.782531	0.219912	-3.55839	0.000373138	0.00136378	Fam129a	0.78	0.53	0.65	0.47	0.25	0.17	0.18	0.39
1101.67	-1.03501	0.102699	-10.0781	6.9043e-24	2.65989e-22	1700025G04Rik	18.6	17.01	18.37	16.47	6.35	6.61	6.22	8.91
827.721	-0.364846	0.0836854	-4.35973	1.30224e-05	6.35113e-05	Colgalt2	9.27	8.78	9.41	9.42	5.92	5.56	5.6	7.41
8065.07	-0.420523	0.0949992	-4.42659	9.57324e-06	4.77317e-05	Dhx9	99.92	83.32	84.64	74.47	50.5	49.31	46.18	67.52
1577.94	-0.297241	0.0982749	-3.02458	0.00248977	0.00752876	Rgs8	16.74	14.24	16.48	12.26	9.2	9.65	10.06	11.41
664.489	-0.846975	0.137048	-6.18011	6.40563e-10	6.12789e-09	Cacna1e	2.94	2.25	2.42	2.5	0.93	1.02	0.94	1.71
600.635	-0.204981	0.0880251	-2.32866	0.019877	0.0468724	BC034090	12.95	10.24	9.18	10.37	7.15	8.84	9.1	9.58
11676.8	-0.243578	0.0975834	-2.4961	0.0125568	0.0312489	Xpr1	79.12	65.05	70.31	62.75	50.8	45.95	42.79	63.39
58.3871	-1.5102	0.236549	-6.38431	1.72168e-10	1.75424e-09	Gm5532	1.7	1.93	1.9	2.44	0.63	0.31	0.62	0.81
2808.16	-0.267971	0.0740882	-3.61692	0.000298135	0.00111507	Ralgps2	33.32	27.2	31.02	36.16	24.43	20.95	20.29	25.32
1236.81	-0.572278	0.0737189	-7.76297	8.29602e-15	1.37965e-13	2810025M15Rik	102.14	109.68	86.71	103.24	59.45	51.17	57.33	63.41
195.769	-0.658988	0.142498	-4.62453	3.7545e-06	2.01664e-05	Sec16b	2.97	2.2	2.01	2.06	1.03	0.98	1.08	1.53
2845.24	-0.692641	0.125869	-5.50289	3.73619e-08	2.76824e-07	Tnr	14	11.26	12.09	10.34	5.19	5.53	5.6	8.8
442.84	-0.301655	0.105227	-2.86671	0.00414769	0.0118058	Cenpl	10.07	9.74	9.78	9.25	7.14	5.85	7.7	8.05
996.172	-0.948681	0.101229	-9.37166	7.14038e-21	2.11226e-19	Ankrd45	15.81	13.05	14.08	13.27	6.68	5.65	5.36	7.81
7227.89	-0.805666	0.208505	-3.86401	0.00011154	0.000456142	Prrc2c	61.85	49.43	54.19	48.42	21.63	24.37	23.2	38.52
288.6	-0.852725	0.119043	-7.16315	7.88427e-13	1.0622e-11	BC055324	4.9	4.34	4.5	4.36	2.57	1.89	2.77	2.62
140.182	-1.13343	0.152044	-7.45464	9.0113e-14	1.3446e-12	F5	1.17	0.94	1.06	0.94	0.36	0.42	0.31	0.49
1694.15	-0.18341	0.0569755	-3.21911	0.00128588	0.00416185	Slc19a2	22.14	20.51	21.42	20.9	15.38	16.13	15.34	18.66
1120.1	-0.232615	0.065241	-3.56548	0.000363197	0.00132989	Ccdc181	27.26	25.55	25.7	25.91	18.32	17.34	18.71	21.6
1079.63	-0.238069	0.0823279	-2.89171	0.00383148	0.0110194	Blzf1	23.14	21.19	20.67	20.56	15.78	13.34	12.53	20.08
1382.56	-0.453416	0.125554	-3.61131	0.000304651	0.00113581	Pou2f1	7.03	4.59	5.38	4.72	2.96	2.75	2.94	4.47
1989.73	-0.958833	0.105353	-9.10118	8.93529e-20	2.38743e-18	Ildr2	14.75	12.24	12.83	12.19	5.35	5.24	4.79	7.5
2360.46	-0.311926	0.0902338	-3.45686	0.00054651	0.00192933	Pogk	17.74	15.38	15.76	16.56	11.01	11.11	9.66	14.78
1662.17	-0.896687	0.0925045	-9.69344	3.21499e-22	1.07233e-20	Nuf2	45.06	49.89	50.49	44.52	22.68	20.03	19.86	26.14
42.8736	-0.990039	0.272538	-3.63266	0.000280514	0.00105453	3110045C21Rik	2.05	2.8	1.85	1.65	0.64	1.01	1.18	0.84
5543.7	-0.816007	0.107512	-7.58991	3.2012e-14	4.99503e-13	Uhmk1	41.77	34.88	38.42	32.46	18.14	15.84	14.88	23.23
939.962	-0.185736	0.0792434	-2.34387	0.0190848	0.0452675	Pcp4l1	28.34	26.25	28.45	24.54	18.28	20.88	20.59	20.26
29.8089	-0.762405	0.293515	-2.5975	0.00939055	0.0242624	Nectin4	0.51	0.44	0.37	0.52	0.21	0.27	0.17	0.28
233.728	-0.849244	0.134376	-6.31993	2.61684e-10	2.62463e-09	F11r	6.77	6.04	6.08	5.71	2.98	3.32	1.72	3.48
3229.97	-0.151201	0.0625399	-2.41768	0.0156198	0.038029	Vangl2	33.78	26.55	29.27	30.01	21.14	22.67	19.05	23.79
5351.62	-0.19327	0.0523377	-3.69275	0.000221842	0.000852668	Pex19	128.66	107.27	118.04	113.35	86.78	87.7	82.39	95.76
1236.59	-0.19917	0.0687871	-2.89545	0.00378612	0.0109063	Casq1	36.12	29.76	29.96	30.03	24.67	23.22	24.84	23.4
2445.31	-0.957901	0.124952	-7.66618	1.77199e-14	2.83162e-13	Igsf8	71.19	62.87	68.08	67.45	26.31	32.99	32.31	28.2
41.298	-0.738922	0.240476	-3.07275	0.00212094	0.00650449	Kcnj9	0.71	0.64	0.51	0.59	0.27	0.3	0.31	0.28
21208.2	-1.48381	0.0981225	-15.122	1.15937e-51	3.71728e-49	Kcnj10	262.29	224.68	233.76	219.45	64.43	68.54	61.92	94.45
1702.74	-0.184882	0.0687234	-2.69023	0.00714027	0.0190577	Pigm	10.23	9.17	9.48	9.1	7.58	6.77	6.4	8.03
403.996	-0.418719	0.101869	-4.11037	3.95028e-05	0.000176387	Igsf9	8.16	5.26	6.4	6.11	4.92	3.58	4.56	4.54
5310.81	-0.688739	0.055785	-12.3463	5.10071e-35	5.54082e-33	Tagln2	215.28	207.42	216.2	204.01	107.79	112.06	101.26	114.54
35.2251	-1.03107	0.272145	-3.78869	0.000151445	0.000603442	4933439K11Rik	2.85	3.23	3.31	3.36	0.99	1.44	1.26	2.26
157.856	-0.710912	0.1545	-4.60137	4.19718e-06	2.23329e-05	Ifi204	4.13	4.11	4.38	4.12	2.69	1.54	2.06	2.39
16.6937	-1.08456	0.438776	-2.47177	0.0134444	0.0332415	Mndal	1.01	0.66	0.52	0.58	0.57	0.12	0.18	0.68
24.2011	-0.841251	0.314598	-2.67405	0.00749416	0.0198821	Ifi211	1.99	2.38	1.84	1.8	1.09	1.13	0.82	1.22
779.885	-1.01653	0.123593	-8.22481	1.95493e-16	3.79141e-15	Spta1	5.46	4.53	4.99	4.67	2.15	1.67	1.77	2.83
584.431	-0.863742	0.092216	-9.36652	7.49669e-21	2.21108e-19	Rgs7	13.71	13.53	15.42	13.08	6.99	6.26	7.38	6.77
386.992	-0.385225	0.139853	-2.7545	0.00587812	0.0160224	Chml	3.36	2.78	2.64	2.63	1.86	1.4	1.43	2.64
336.245	-1.19995	0.108811	-11.0279	2.8047e-28	1.59756e-26	Exo1	9.29	11.07	9.28	10.5	2.71	2.64	3.05	4
4075.93	-0.279163	0.11086	-2.51815	0.0117972	0.029607	Cep170	40.23	34.01	34.11	33.38	26.32	20.42	22.01	33.56
1094.8	-0.355691	0.0624726	-5.69355	1.24425e-08	9.85044e-08	Sdccag8	19.6	19.63	22.06	21.44	15.37	17.25	16.84	16.79
4013.28	-0.415491	0.0778053	-5.34014	9.28761e-08	6.47591e-07	Zbtb18	67.13	52.3	56.71	55.13	37.71	33.42	31.77	46.35
98.4566	-0.98144	0.174235	-5.63286	1.77244e-08	1.37473e-07	Catspere2	1.87	1.65	1.67	1.62	0.8	0.57	0.72	0.98
2361.58	-0.980587	0.0951184	-10.3091	6.40862e-25	2.71057e-23	Desi2	25.04	20.85	23.41	20.18	8.91	8.65	7.66	12.74
45.2966	-0.582371	0.235428	-2.47367	0.0133735	0.0330867	B230369F24Rik	0.85	0.87	0.89	0.94	0.59	0.49	0.46	0.53
18512.3	-0.262079	0.0527575	-4.96761	6.77823e-07	4.12063e-06	Hnrnpu	316.84	297.12	305.37	291.03	200.48	206.3	207.98	251.36
2094.38	-0.440694	0.0820724	-5.36957	7.89226e-08	5.57139e-07	Ahctf1	17.07	17.05	18.53	16.89	11.68	11.82	11.72	15.26
4240.69	-0.391468	0.0649186	-6.03013	1.6383e-09	1.48102e-08	Parp1	58.86	52.92	55.49	55.06	31.25	35.25	35.05	41.45
403.169	-0.495035	0.118851	-4.16518	3.11105e-05	0.000141975	Lin9	8.31	6.39	7.83	7.1	5.19	3.9	4.65	5.99
1591.12	-0.361582	0.0795292	-4.54653	5.4537e-06	2.84776e-05	Acbd3	22.54	20.5	21.33	19.61	14.36	13.05	12.24	16.53
40.1598	-0.683145	0.258116	-2.64667	0.00812898	0.0213808	H3f3aos	0.78	0.96	1.16	1.13	0.37	0.82	0.28	0.34
11.5799	-2.07519	0.52541	-3.94966	7.82627e-05	0.000328294	9130409I23Rik	0.27	0.4	0.43	0.4	0.11	0.13	0.02	0.06
2574.37	-0.222324	0.081668	-2.72229	0.00648308	0.0174701	Nvl	25.76	23.02	24.72	20.78	17.74	16.13	18.67	21.05
1034.35	-0.613309	0.0875314	-7.00673	2.4396e-12	3.08503e-11	Lbr	17.67	14.21	15.71	13.67	8.8	7.65	7.85	9.58
6989.77	-0.148237	0.0642759	-2.30627	0.0210956	0.049348	Enah	89.55	77.56	84.17	78.95	57.45	56.87	56.65	79.83
693.371	-0.664691	0.0783176	-8.48713	2.11799e-17	4.51755e-16	Susd4	12.51	10.58	11.85	10.57	5.85	5.85	6.69	6.41
27.9908	-0.907442	0.386361	-2.34869	0.0188396	0.0447552	Tlr5	0.58	0.54	0.32	0.39	0.23	0.11	0.12	0.44
407.4	-0.33971	0.0906407	-3.74787	0.00017834	0.000699529	Disp1	5.04	4.06	4.36	4.18	2.77	2.67	3.07	2.99
272.899	-0.980265	0.108035	-9.07359	1.15154e-19	3.02798e-18	Gm37800	22.87	22.11	24.05	24.86	8.84	9.39	9.81	11.08
310.947	-0.428663	0.108517	-3.95019	7.80876e-05	0.000327698	Spata17	10.44	7.8	9.7	8.34	6.03	4.58	5.27	7.34
138.121	-0.71192	0.180097	-3.95298	7.71843e-05	0.000324317	Esrrg	1.55	1.28	1.32	1.26	0.77	0.66	0.48	1.02
1761.37	-0.317133	0.0711421	-4.45774	8.28277e-06	4.17752e-05	Kcnk2	29.7	25.83	27.34	27.21	16.28	17.13	17.31	21.08
2644.8	-1.14978	0.128243	-8.96562	3.08535e-19	7.79335e-18	Cenpf	20.17	20.92	18.94	18.03	9.52	7.96	9.26	10.71
4045.95	-0.190382	0.0728053	-2.61496	0.00892391	0.0232227	Flvcr1	63.76	58.74	59.11	55.1	42.64	43.63	39.71	51.98
427.955	-0.692368	0.0963504	-7.18594	6.67447e-13	9.05678e-12	Nsl1	5.43	5.24	4.61	5.3	3.36	2.63	1.97	2.52
4.34878	-1.88638	0.808455	-2.33332	0.0196313	0.0463646	Gm37168	0.15	0.08	0.12	0.18	0	0	0.03	0.03
979.047	-1.59708	0.105447	-15.1459	8.06995e-52	2.62988e-49	Dtl	15.85	13.28	14.46	12.39	4.11	3.64	3.27	5
1284.31	-0.363293	0.0877975	-4.13785	3.5057e-05	0.000158206	Lpgat1	11.55	8.87	9.34	8.83	6.27	5.78	5.46	7.96
1040.51	-0.911782	0.0818844	-11.135	8.47441e-29	5.10493e-27	Nek2	18.26	17.46	17.52	17.24	8.71	7.44	7.1	8.84
425.543	-0.431324	0.0993595	-4.34105	1.41805e-05	6.8805e-05	Rd3	10.2	10.51	10.01	11.79	6.6	6.85	6.46	6.71
107.629	-0.587698	0.170789	-3.44108	0.000579408	0.00203643	Gm10516	2.56	1.73	2.41	1.78	1.39	1.39	1.26	2.25
88.7361	-0.445643	0.18934	-2.35367	0.0185891	0.0442375	Kcnh1	0.68	0.6	0.57	0.53	0.31	0.4	0.3	0.59
249.959	-0.281187	0.114286	-2.46038	0.0138788	0.0341923	Sertad4	4.13	3.16	3.51	3.5	2.28	2.4	2.46	3.12
381.203	-0.770859	0.109167	-7.06131	1.64944e-12	2.13194e-11	Syt14	2.74	2.48	2.56	2.03	1.21	1.26	1.1	1.36
4581.5	-0.683143	0.104218	-6.55497	5.56522e-11	6.00603e-10	Plxna2	27.45	21.49	21.96	21.16	11.04	12.01	10.89	15.81
159.932	-0.474679	0.147858	-3.21038	0.00132561	0.00427512	Cd46	1.51	1.32	1.41	1.31	0.81	0.81	0.82	1.44
7.49137	-1.58973	0.662324	-2.40022	0.016385	0.0396781	Gm37132	0.33	0.15	0.11	0.2	0.02	0.03	0.11	0.12
3109.07	-0.542188	0.0764631	-7.09084	1.33296e-12	1.74099e-11	Nmt2	37.54	33.91	35.2	32.68	19.95	18.54	19.04	25.56
377.5	-0.353905	0.105597	-3.35146	0.000803876	0.00273963	Meig1	32.52	40.58	36.94	40.28	25.06	25.02	22.41	27.18
304.937	-0.488251	0.108999	-4.4794	7.48535e-06	3.81737e-05	Suv39h2	6.15	6.01	5.62	5.69	3.72	3.51	3.01	4.05
1980.15	-0.169203	0.0537317	-3.14904	0.00163808	0.0051606	Hspa14	58.23	56.21	58.38	55.86	44.1	40.05	41.39	45.89
109.026	-0.501564	0.178612	-2.80812	0.00498323	0.0138606	Cdnf	1.86	2.15	1.6	1.65	1.03	0.81	0.95	1.83
527.967	-1.01588	0.108728	-9.34326	9.34084e-21	2.74684e-19	Mcm10	11.29	9.93	10.22	8.35	4.26	4.07	3.8	4.29
1165.68	-1.15521	0.118515	-9.74737	1.89317e-22	6.45476e-21	Camk1d	10.46	8.87	9.18	8.46	3.29	3.22	2.8	4.83
2774.24	-0.41964	0.0621683	-6.75007	1.47775e-11	1.69804e-10	Cdc123	182.93	187.67	182.91	187.78	117.24	112.02	120.63	134.21
288.076	-0.316077	0.123958	-2.54988	0.0107761	0.0273586	Dhtkd1	3.91	2.26	3.41	2.23	1.52	1.94	1.68	2.84
198.817	-0.482974	0.115903	-4.16705	3.08562e-05	0.000140848	Echdc3	6.14	5.19	5.16	5.64	3.3	3.19	3.09	3.41
112.571	-0.835605	0.160695	-5.19993	1.99362e-07	1.31621e-06	Prkcq	2.16	1.7	2.02	1.74	1.21	0.74	0.85	1.22
1428.84	-0.647099	0.0721339	-8.9708	2.94358e-19	7.4542e-18	Pter	56.51	56.29	56.57	51.52	24.51	22.09	22.23	27.9
1228.5	-1.82393	0.0838636	-21.7487	7.10098e-105	2.82321e-101	C1ql3	31.89	29.53	29	32.44	7.82	7.3	6.54	8.8
20.5273	-1.22025	0.359802	-3.39144	0.000695254	0.00240114	Gm37824	1.18	0.79	0.87	0.8	0.43	0.42	0.31	0.72
48.8072	-0.77111	0.244436	-3.15465	0.0016069	0.00506959	Gm37811	0.77	0.59	0.61	0.77	0.35	0.24	0.38	0.52
119.327	-0.648572	0.188655	-3.43788	0.00058629	0.00205771	Cubn	0.52	0.44	0.59	0.51	0.29	0.28	0.21	0.44
249.049	-0.564133	0.135013	-4.17838	2.93599e-05	0.000134419	Trdmt1	5.62	5	5.49	4.58	3.54	3.11	2.97	4.08
91.4168	-0.467418	0.195665	-2.38887	0.0169004	0.0407278	Mrc1	0.88	0.71	0.81	0.71	0.55	0.36	0.44	0.65
856.32	-0.66318	0.110913	-5.97927	2.24139e-09	1.99002e-08	Arl5b	8.58	6.82	8.65	7.99	5.99	5.09	4.85	6.11
3271.39	-0.387665	0.0865503	-4.47907	7.49704e-06	3.82236e-05	Nebl	33.19	29.73	30.18	27.9	20.66	19.14	18.48	24.46
359.95	-0.296908	0.0927873	-3.19987	0.00137488	0.00441323	A930004D18Rik	6.82	7.52	6.77	7.09	4.45	7.55	6.98	4.45
1539.05	-0.339164	0.0903418	-3.75424	0.000173871	0.000683199	Mllt10	24.14	19.02	19.22	17.21	12.42	12.01	11.49	15.53
3692.33	-0.650497	0.0868478	-7.49008	6.8833e-14	1.03819e-12	Commd3	203.51	239.36	235.69	214.97	129.63	122.83	125.24	120.87
1591.72	-0.319425	0.0928107	-3.44169	0.000578098	0.00203284	Bmi1	29.87	27.16	26.93	26.38	22.56	15.24	15.11	22.69
1171.79	-0.692601	0.0727324	-9.5226	1.68899e-21	5.2958e-20	Armc3	19.98	18.84	19.83	20.61	10.92	10.24	9.59	11.72
8853.44	-0.29885	0.0855297	-3.49411	0.000475646	0.0017052	Arhgap21	91.81	73.05	80.91	76.74	48.55	53.2	55.64	71.81
1352.88	-0.35236	0.0738039	-4.77428	1.80353e-06	1.02348e-05	Enkur	56.62	55.44	53.55	55.57	36.67	34.3	33.25	42.05
1202.57	-0.202038	0.0850502	-2.37552	0.0175244	0.0420074	Thnsl1	19.92	15.81	16.95	14.82	11.35	10.96	10.91	15.51
230.891	-0.302048	0.128809	-2.34493	0.0190304	0.0451547	Pdss1	6.48	6.52	6.61	5.53	4.96	4.93	3.96	4.63
486.069	-0.879197	0.106436	-8.26033	1.45272e-16	2.8821e-15	Mastl	4.94	4.42	4.95	4.27	2.48	1.7	2.09	2.79
514.792	-0.399324	0.119278	-3.34784	0.000814436	0.00277277	Spopl	7.35	6.12	6.2	5.86	3.47	4.9	3.55	5
36.0289	-0.841697	0.273651	-3.07581	0.00209932	0.00644514	Psd4	0.75	0.79	0.82	0.65	0.31	0.28	0.2	0.28
243.15	-0.420449	0.122913	-3.42069	0.000624619	0.0021803	Cacna1b	1.78	1.45	1.37	2.57	1.24	1.75	1.73	1.1
704.068	-0.180317	0.0733142	-2.45951	0.0139126	0.0342584	Zmynd19	14.81	14.68	15.63	16.98	13.14	11.54	14.22	13.33
13320.6	-0.245826	0.0766199	-3.20839	0.00133482	0.00429992	Tubb4b	589.86	581.33	604.03	631.69	417.96	463.23	448.84	422.46
324.034	-0.918294	0.143153	-6.41479	1.41021e-10	1.44727e-09	Sapcd2	13.2	11.08	10.33	14.1	6.64	6.25	5.51	5.5
1078.9	-0.296572	0.109173	-2.71654	0.00659683	0.0177406	Entpd2	42.8	39.24	41.83	46.62	28.26	33.44	29.47	26.48
1131.67	-0.377571	0.0637556	-5.92216	3.17749e-09	2.76677e-08	Qsox2	15.09	14.16	14.87	14.66	9.34	9.35	10.22	10.77
50.8384	-0.677486	0.229946	-2.94628	0.00321624	0.00944675	Ccdc187	0.37	0.25	0.2	0.23	0.13	0.15	0.12	0.15
8880.71	-0.457474	0.0848577	-5.39107	7.00385e-08	4.99568e-07	Notch1	56.31	40.25	46.1	44.08	23.78	28.34	26.76	33.02
45.4168	-0.778284	0.247883	-3.13973	0.00169106	0.00531235	Egfl7	3.28	4.13	3.83	5.13	2.38	2.36	2.21	2.99
76.4799	-0.697198	0.191021	-3.64985	0.000262394	0.00099185	Slc2a6	1.81	1.73	1.92	1.94	1.07	0.87	0.92	0.79
1997.54	-0.434808	0.0652758	-6.66108	2.71814e-11	3.03221e-10	Vav2	24.17	19.45	19.94	20.98	14.3	15.3	15.27	18.06
560.853	-0.382772	0.0879769	-4.35082	1.35627e-05	6.60331e-05	Ppp1r26	5.49	4.78	4.8	4.79	2.9	3.49	3.07	3.49
362.744	-0.639394	0.0964414	-6.62987	3.35991e-11	3.70659e-10	Ddx31	6.97	4.91	5.87	6.4	3.2	3.03	3.23	3.11
1047.41	-0.256621	0.0898138	-2.85725	0.00427323	0.0121154	Ttf1	16.44	12.23	15.12	14.28	8.41	8.32	9.23	12.8
2950.93	-0.416899	0.100896	-4.13199	3.59637e-05	0.000162041	Setx	18.16	13.37	14.18	14.53	8.76	8.43	8.67	12.1
1535.59	-0.230075	0.0794036	-2.89754	0.00376103	0.0108419	Slc27a4	17.28	15.85	16.29	16.2	10.74	13.28	12.81	12.04
84.1551	-0.518751	0.186469	-2.78197	0.00540306	0.0148805	Pkn3	1.18	2.2	1.52	1.63	0.79	0.84	0.97	0.96
2147.68	-0.461126	0.0964282	-4.78207	1.73498e-06	9.87679e-06	Nup188	21.85	17.4	19.68	21.11	12.32	15.52	14.83	15.07
37.4819	-0.622499	0.260732	-2.38751	0.016963	0.0408439	Cstad	1.96	2.65	2.75	2.39	1.51	1.25	1.28	1.64
371.393	-0.36577	0.0981601	-3.72626	0.00019434	0.000756617	Ptges	8.85	7.5	9.63	7.05	5.48	5.31	5.73	6.19
154.86	-0.46616	0.156615	-2.97646	0.00291593	0.00866065	Hmcn2	3.09	2.7	2.72	3.41	2.4	1.51	1.55	2.17
2464.94	-0.334959	0.0844856	-3.96469	7.34923e-05	0.000309981	Ass1	148.44	146.49	140.38	135.95	78.76	100.03	103.76	110.39
1431.11	-0.742242	0.139416	-5.32393	1.01549e-07	7.0142e-07	Lcn2	94.25	76.82	79.55	92.5	56.16	42.14	41.12	35.41
462.409	-0.248441	0.0967678	-2.56739	0.0102467	0.0261952	Sh2d3c	6.8	6.41	6.61	7.48	4.58	5.35	5.26	4.47
503.266	-0.750069	0.0986409	-7.60404	2.87037e-14	4.50001e-13	Ttc16	10.3	8.22	8.57	9.68	3.94	4.69	4.33	5.56
87.9408	-0.578425	0.18837	-3.07069	0.00213567	0.00654866	Cfap157	5.7	4.67	5.13	3.82	4.14	4.82	3.25	3.49
1372.26	-1.1715	0.0749586	-15.6286	4.64832e-55	1.88579e-52	Angptl2	24.56	22.1	24.87	22.86	8.26	9.83	8.06	9.87
186.3	-1.09501	0.130118	-8.41555	3.91041e-17	8.09741e-16	Cutal	4.61	4.9	5.44	4.76	2.73	2.27	2.61	2.97
982.842	-0.753121	0.105948	-7.1084	1.17395e-12	1.54652e-11	Phf19	16.88	16.52	15.85	15.34	6.68	9.06	8.66	10.71
2631.94	-0.257166	0.0924219	-2.78252	0.00539386	0.0148634	Cntrl	26.63	24.27	25.22	23.68	16.02	17.93	20.14	24.82
4.07791	-2.05845	0.880736	-2.33719	0.0194291	0.0459524	Gm13446	0.08	0.14	0.1	0.14	0	0.07	0.02	0.02
219.167	-0.70142	0.121841	-5.75686	8.56947e-09	6.94183e-08	Ttll11	4.97	4.33	5.02	5.26	2.42	2.38	1.78	3.04
2941.64	-0.397039	0.0986696	-4.02393	5.72358e-05	0.000247077	Ndufa8	154.24	170.73	172.22	172.84	112.42	114.72	112.09	95.15
397.833	-0.279337	0.110878	-2.51931	0.0117585	0.0295321	Morn5	26.58	27.12	24.37	30	19.04	19.32	18.7	17.2
89.8565	-0.404748	0.175075	-2.31185	0.0207858	0.0487093	Lhx6	1.43	1.2	1.43	1.47	0.83	0.83	1.05	0.73
269.728	-0.471924	0.138642	-3.40389	0.000664327	0.00230434	Gm13436	37.47	35.28	36.77	33.84	22.48	23.29	24.65	17.95
424.705	-0.536555	0.14672	-3.65701	0.000255179	0.000966781	Zbtb26	5.96	4.21	4.5	4.25	2.91	2.38	2.02	4.09
3774.32	-0.398568	0.0860287	-4.63296	3.60466e-06	1.94245e-05	Strbp	41.94	38.94	39.43	37.17	27.08	22.82	22.38	30.78
4866.45	-0.975646	0.0857004	-11.3844	5.00226e-30	3.26033e-28	Crb2	42.58	40.94	40.7	45.64	15.15	20.13	17.96	20.97
15390.8	-0.190096	0.0539456	-3.52384	0.000425348	0.00153792	Nek6	270.18	259.92	279.24	295.78	197.88	211.21	188.31	214.15
201.906	-0.865329	0.146443	-5.90897	3.44263e-09	2.98066e-08	Olfml2a	2.03	1.79	1.84	1.92	0.71	0.92	0.72	1.22
1005.42	-0.504144	0.144967	-3.47765	0.000505838	0.00180143	Scai	8.45	6.24	6.4	7.41	4.8	4.31	3.25	6.05
3019.05	-0.40671	0.0745256	-5.45732	4.83379e-08	3.52886e-07	Ppp6c	61.82	58.06	62.37	60.41	44.4	38.66	36.97	50.78
655.275	-0.324643	0.0898587	-3.61282	0.000302884	0.0011301	Gtdc1	19.37	15.98	18.41	13.83	13	11.97	10.11	12.59
1570.3	-0.477118	0.0810756	-5.88485	3.98413e-09	3.40647e-08	Orc4	54.45	56.17	55.04	50.68	38.24	27.59	33.65	40.06
2894.81	-0.858993	0.0873803	-9.83051	8.31947e-23	2.90564e-21	Kif5c	29.01	20.22	23.98	22.36	10.46	8.96	9.63	15.17
243.685	-0.804236	0.133657	-6.01717	1.77491e-09	1.59871e-08	Tnfaip6	8.29	7.41	6.95	7.09	4.43	2.86	3.46	3.91
1287.55	-0.82678	0.119857	-6.89804	5.27251e-12	6.39099e-11	Rif1	11.4	10.63	10.37	9.99	5.62	4.36	4.91	7.01
111.442	-0.681175	0.192898	-3.53127	0.000413565	0.00149968	Neb	1.26	1.05	1.34	1	0.58	1.05	0.67	0.78
230.551	-0.382009	0.134696	-2.83608	0.00456716	0.0128254	Cacnb4	1.63	1.43	1.75	1.23	1.32	1.93	1.37	1.22
3153.46	-0.25706	0.0974052	-2.63908	0.00831304	0.0218056	Fmnl2	27.4	25.08	25.02	22.57	16	16.44	16.55	23.29
3374.13	-0.757545	0.109514	-6.91734	4.60218e-12	5.62995e-11	Prpf40a	63.25	53.85	61.24	50.67	31.03	25.06	27.01	38.33
166.065	-0.393119	0.15415	-2.55023	0.0107652	0.0273449	Nr4a2	2.57	2.55	2.46	2.41	1.34	1.76	1.54	2.3
910.607	-0.450097	0.065693	-6.85153	7.30634e-12	8.68676e-11	Acvr1	16.68	14.37	15.23	15.15	8.92	9.71	9.19	10.13
2324.29	-0.229819	0.0949411	-2.42065	0.0154928	0.0377568	Marchf7	47.9	34.8	39.76	37.38	30.39	23.29	24.11	33.4
875.482	-0.538194	0.0896046	-6.00631	1.8979e-09	1.70408e-08	Cd302	30.4	34.25	31.9	31.42	19.07	18.36	19.42	17.73
240.701	-1.38213	0.169103	-8.17328	3.00113e-16	5.72548e-15	Ly75	2.3	1.97	2.15	1.81	0.55	0.67	0.46	0.97
78.6022	-1.18712	0.271914	-4.36579	1.26663e-05	6.19263e-05	Pla2r1	1.22	0.69	1.39	0.96	0.31	0.19	0.44	1.29
85.5792	-0.702833	0.267509	-2.62732	0.00860602	0.0224779	Slc4a10	0.96	0.76	1.21	0.62	0.89	0.42	0.32	0.68
688.782	-0.727199	0.086308	-8.42563	3.58817e-17	7.43788e-16	Ifih1	9.3	8.13	7.8	7.84	5.34	4.65	3.62	5.44
1484.85	-0.569563	0.0957395	-5.94909	2.69635e-09	2.37171e-08	Gca	42.04	35.76	37.62	32.93	21.93	19.05	16.57	24.49
117.495	-1.14649	0.204461	-5.60736	2.05441e-08	1.5756e-07	Kcnh7	1.49	1.39	1.23	1.11	0.72	0.54	0.52	0.99
424.3	-0.502246	0.0862671	-5.82199	5.81513e-09	4.83429e-08	Grb14	12.68	12.32	13.47	12.7	7.3	7.14	7.62	7.9
1714.08	-0.372881	0.118129	-3.15656	0.00159642	0.00503974	Cobll1	19.92	15.28	18.23	16.69	10.35	10.37	9.27	17.85
144.8	-0.617534	0.205732	-3.00164	0.00268527	0.00805015	Scn3a	1.37	1.25	0.93	0.96	0.88	0.43	0.28	0.87
194.63	-0.424851	0.147932	-2.87194	0.00407962	0.0116304	Scn2a	2.08	1.86	1.61	1.66	1.12	1.21	1.02	1.44
390.466	-0.560074	0.127815	-4.38193	1.17635e-05	5.77826e-05	Csrnp3	2.53	1.48	1.77	1.8	1.1	1.07	1.2	1.33
25.0506	-1.08708	0.348715	-3.1174	0.00182455	0.00568946	Galnt3	0.95	1.19	0.45	0.84	0.21	0.44	0.22	0.33
791.777	-0.281693	0.0846859	-3.32632	0.000879993	0.002968	Ttc21b	8.71	7.6	8.01	7.05	5.44	4.97	5.09	6.61
76.5186	-0.782243	0.18239	-4.28884	1.79605e-05	8.53542e-05	Scn1a	0.55	0.47	0.58	0.57	0.21	0.25	0.28	0.3
1590.92	-0.417563	0.0979732	-4.26202	2.0259e-05	9.52755e-05	Cers6	12.08	10.68	11.03	10.11	7.12	6.71	5.84	8.7
1507.64	-0.685513	0.0844959	-8.11296	4.93994e-16	9.27299e-15	Spc25	54.48	62.62	60.96	57.9	33.07	27.41	30.02	36.24
3540.48	-0.526887	0.141357	-3.72734	0.000193515	0.000754297	Lrp2	12.77	10.16	10.5	10.39	4.88	5.81	5.84	9.31
1952.75	-1.01422	0.10119	-10.0229	1.2086e-23	4.58508e-22	Ppig	44.08	37.49	39.42	33.95	14.45	10.96	12.91	19.09
400.53	-0.481231	0.107393	-4.48102	7.42858e-06	3.79226e-05	Ccdc173	10.78	11.27	10.25	10.08	6.24	5.8	6	7.91
5049.4	-0.264144	0.0816587	-3.23474	0.00121755	0.00396326	Ssb	157.92	175.21	168.32	161.51	124.69	103.7	121.94	141.39
350.451	-0.334519	0.0956484	-3.49739	0.000469841	0.00168592	Mettl5	17.37	18.57	18.4	15.79	13.23	12.13	12.23	12.08
80.2433	-0.955336	0.206518	-4.62592	3.72932e-06	2.00474e-05	Gad1os	5.02	5.74	4.44	4.67	1.73	2.7	3.71	1.93
47.0671	-0.841131	0.246583	-3.41115	0.000646891	0.00225132	Erich2os	2.39	2.92	3.35	3.69	1.26	1.75	1.41	2.02
382.507	-0.4416	0.0961844	-4.59118	4.40753e-06	2.33646e-05	Erich2	17.69	12.85	13.32	15.3	8.75	8.43	8.47	8.99
1804.88	-0.250023	0.0760838	-3.28616	0.00101564	0.00337171	Gad1	31.47	22.97	26.17	27	18.73	17.06	20.19	19.88
2139.96	-0.559097	0.0744156	-7.51317	5.77146e-14	8.77819e-13	Hat1	64.51	69.9	69.31	63.09	40.38	37.4	35.81	41.99
170.789	-0.785181	0.131311	-5.97956	2.23742e-09	1.98739e-08	Dlx1as	34.48	24.13	27.84	20.08	17.25	15.72	17.17	21.77
2145.12	-0.314108	0.0835067	-3.76147	0.000168914	0.00066558	Cdca7	55.04	42.69	48.61	54.29	38.42	33.03	33.84	32.59
2663.94	-0.291065	0.0968304	-3.00592	0.00264777	0.0079461	Sp3	42.34	34.43	39.56	34.42	28.72	25.95	22.66	35.78
1349.49	-0.446713	0.086116	-5.18734	2.13315e-07	1.3995e-06	Scrn3	23.69	23.45	22.91	22.4	15.62	14.6	14.75	19.82
600.849	-0.975929	0.108346	-9.00751	2.10781e-19	5.39964e-18	Lnpk	14.88	13.16	14.67	11.81	6.7	5.31	5.84	7.35
6677.74	-0.440711	0.0733512	-6.00823	1.87562e-09	1.68517e-08	Hnrnpa3	245.45	223.42	201.43	223.98	143.59	122.75	127.61	165
13.7725	-1.15748	0.454646	-2.5459	0.0108997	0.0276407	Gm13657	0.31	0.41	0.31	0.35	0.09	0.11	0.18	0.18
2250.08	-1.07982	0.0928176	-11.6337	2.77689e-31	2.13961e-29	Agps	25.42	20.58	22.34	20.43	9.66	5.96	7.47	11.62
104.09	-0.47619	0.206312	-2.30811	0.0209932	0.0491605	Pde11a	1.71	1.17	1.67	1.62	0.98	0.89	0.69	1.13
1628.94	-0.239525	0.0958022	-2.50021	0.0124121	0.0309469	Osbpl6	14.57	14.27	13.49	12.89	9.28	8.89	9.7	12.01
2692.63	-0.254846	0.0710701	-3.58584	0.000335993	0.00123988	Ube2e3	80.85	87.77	81.09	78.37	62.05	63	58.18	66.77
66.8212	-0.761747	0.211952	-3.59396	0.000325695	0.00120523	Itga4	0.6	0.53	0.54	0.51	0.18	0.15	0.24	0.28
56.7099	-0.810917	0.21879	-3.70637	0.000210252	0.000811572	Cerkl	2.17	1.12	1.41	1.69	0.58	0.88	0.53	0.83
110.675	-0.557923	0.150226	-3.7139	0.00020409	0.000790396	Frzb	2	2.1	2.77	1.88	1.44	1.82	1.27	1.42
12120	-0.209115	0.0690825	-3.02704	0.00246964	0.00747701	Nckap1	135.9	119.12	122.34	121.41	91.75	83.79	85.56	106.74
23.6387	-0.949573	0.385559	-2.46285	0.0137838	0.0339975	Zswim2	0.65	0.58	0.53	0.79	0.33	0.18	0.53	0.69
19.6673	-1.60137	0.413606	-3.87173	0.000108067	0.000442943	Calcrl	0.29	0.32	0.3	0.24	0.17	0.03	0.05	0.1
1411.19	-0.214054	0.0711914	-3.00674	0.0026407	0.00792944	Med19	29.87	29.71	32.41	29.02	23.25	21.71	20.84	23.61
1040.43	-0.201141	0.0762166	-2.63906	0.00831351	0.0218056	Ube2l6	36.41	36.14	33.51	35.13	28.06	29.34	27.27	25.65
7752.77	-0.103811	0.0445257	-2.33148	0.0197282	0.046568	Ssrp1	138.33	128.76	132.95	130.19	98.47	100.74	105.48	115.75
1178.54	-0.545907	0.105091	-5.1946	2.05161e-07	1.35046e-06	Nup160	25.1	21.4	22.03	19.58	12.45	12.28	11.66	16.3
687.64	-0.484046	0.0983445	-4.92194	8.56907e-07	5.1355e-06	Agbl2	9.67	8.83	8.92	8.78	5.47	4.75	5.73	7.08
6235.34	-0.526869	0.0971544	-5.42301	5.86053e-08	4.2226e-07	Celf1	55.3	41.84	45.78	42.78	27.67	25.16	24.26	32.42
973.178	-0.309685	0.0940596	-3.29243	0.000993249	0.00330457	Madd	11.24	10.2	10.1	9.95	6.38	7.03	8.99	8.57
5844.24	-0.501147	0.111065	-4.51222	6.41531e-06	3.31247e-05	Lrp4	38.09	32.17	33.24	31.73	16.51	20.13	19.86	27.08
1594.93	-0.362033	0.0620259	-5.8368	5.32132e-09	4.46151e-08	Atg13	25.9	22.68	22.23	23.2	14.81	15.32	15.28	16.52
3406.15	-0.15469	0.0557429	-2.77506	0.00551923	0.015148	Dgkz	55.52	57.09	57.11	53.4	45.33	45.87	48.92	48.85
193.255	-0.66794	0.135996	-4.91146	9.04023e-07	5.39672e-06	Chst1	3.5	3.36	3.26	4.06	2.25	1.74	1.79	1.91
15.2216	-1.65624	0.431909	-3.83471	0.000125713	0.000508766	4631405J19Rik	0.8	0.58	0.67	0.76	0.07	0.21	0.14	0.3
879.982	-0.641877	0.10127	-6.33828	2.32338e-10	2.34211e-09	Tspan18	13.02	11.85	12.7	12.06	5.48	6.99	5.86	8.55
1524.52	-0.420256	0.0859471	-4.88971	1.00986e-06	5.97469e-06	Cd82	46.63	38.09	39.81	46.22	24.48	28.57	25.06	29.97
381.473	-0.504951	0.0979346	-5.156	2.5228e-07	1.63891e-06	Prr5l	6.61	5.42	6.19	6.31	3.66	4.11	3.11	4.02
6378.94	-0.339815	0.0837532	-4.05734	4.96349e-05	0.000217525	Trim44	58.23	48.32	52.92	48.59	33.41	32.29	31.27	43.53
497.187	-0.316414	0.0866347	-3.65228	0.000259923	0.000983254	Pamr1	8.78	8.9	8.48	9.67	6.3	5.97	5.84	7.32
19292.4	-0.592868	0.110835	-5.34912	8.83811e-08	6.18419e-07	Slc1a2	94.79	78.35	90.24	72.12	44.12	42.93	41.87	65.4
661.452	-0.648904	0.083009	-7.81728	5.39786e-15	9.15563e-14	Abtb2	7.24	7.02	6.93	7.59	3.78	4.08	3.99	3.99
1335.51	-0.260215	0.0626324	-4.15464	3.25807e-05	0.000148141	Nat10	17.91	21.33	20.92	20.43	13.17	12.77	13.63	16.42
11938	-0.63785	0.073441	-8.6852	3.78066e-18	8.55988e-17	Caprin1	243.43	204.56	223.71	221.24	145.18	125.51	121.2	164.66
3161.77	-0.275313	0.105777	-2.60277	0.00924741	0.0239517	Hipk3	23.34	18.36	20.1	18.2	13.58	12.68	11.24	19.87
1506.66	-0.188813	0.0704722	-2.67925	0.0073787	0.0196177	Cstf3	40.82	37.3	39.64	32.91	32.23	28.22	26.58	34.66
664.879	-1.34773	0.170147	-7.92098	2.35646e-15	4.13817e-14	Prrg4	16.42	12.32	14.88	12.33	4.93	3.71	2.93	6.69
35.77	-0.913281	0.283751	-3.2186	0.00128816	0.00416854	BB218582	1.33	3.55	2.39	1.88	1.28	1.18	0.65	0.96
98.1082	-0.597929	0.160169	-3.73311	0.000189128	0.000738496	Kcna4	1.59	0.99	1.42	0.98	0.56	0.48	0.52	0.71
681.865	-0.720531	0.102276	-7.04494	1.85536e-12	2.37953e-11	Kif18a	11.22	10	10.64	8.8	5.34	4.29	5	6.37
3960.83	-1.22892	0.105742	-11.6219	3.18841e-31	2.44719e-29	Lin7c	62.67	53.79	55.03	47.56	23.23	18.29	16.89	25.01
2242.17	-0.395553	0.0800477	-4.94147	7.75347e-07	4.67206e-06	Lgr4	22.65	20.17	20.35	19.25	12.93	12.23	12.15	16.72
1740.86	-0.289356	0.0610275	-4.7414	2.12243e-06	1.19085e-05	Ccdc34	45.59	40.57	45.03	41.35	29.27	28.3	28.3	33.74
1689.29	-0.77851	0.106134	-7.33514	2.21493e-13	3.1654e-12	Ano3	14.27	13.28	14.12	11.86	6.76	5.74	5.26	8.29
141.394	-0.5686	0.164051	-3.46599	0.000528289	0.00187232	Fmn1	0.76	0.73	1.07	0.69	0.6	0.43	0.35	0.86
1801.96	-0.764837	0.0993199	-7.70074	1.35279e-14	2.18813e-13	Arhgap11a	21.99	20.11	19.91	18.15	9.34	9.06	8.86	13.32
3379.18	-0.370647	0.0700652	-5.29003	1.22299e-07	8.33168e-07	Aqr	34.62	30.65	32.02	29.4	21.48	18.9	18.78	23.53
401.89	-0.593787	0.102083	-5.8167	6.00196e-09	4.96311e-08	BC052040	8.5	6.32	7.78	6.64	3.98	4.01	4.22	4.69
304.019	-0.376652	0.11586	-3.25093	0.00115029	0.00376901	G630016G05Rik	7.93	7.29	7.29	5	4.59	4.78	4.26	5.23
46.5988	-0.915272	0.229752	-3.98375	6.78373e-05	0.000288519	D330050G23Rik	2.2	1.67	1.58	1.59	0.76	0.81	0.74	0.99
15184.8	-0.677709	0.107622	-6.29715	3.03169e-10	3.01184e-09	Thbs1	143.33	115.44	125.45	124.45	58.48	64.87	61.47	90.97
128.825	-0.328908	0.137916	-2.38484	0.0170867	0.041082	Fsip1	3.61	3.65	3.84	3.54	2.54	2.09	2.44	2.62
30.8482	-0.83315	0.281103	-2.96386	0.00303807	0.00898583	Gpr176	0.54	0.51	0.36	0.38	0.24	0.21	0.21	0.23
712.62	-0.652122	0.0943752	-6.90989	4.85016e-12	5.91148e-11	Bmf	9.84	6.91	7.15	7.97	4.31	4.11	3.86	4.95
1914.15	-0.810402	0.0667644	-12.1382	6.62374e-34	6.39191e-32	Bub1b	30.81	28.93	28.64	26.3	14.84	12.89	14.15	16.77
334.947	-0.273352	0.114147	-2.39474	0.0166322	0.040174	Pak6	3.88	4.37	4.29	4.11	2.25	2.71	2.69	2.52
866.341	-0.68558	0.0696963	-9.83667	7.82568e-23	2.74368e-21	Ccdc9b	10.1	8.86	9.04	8.93	4.43	4.86	4.94	5.44
816.429	-0.787408	0.103303	-7.62232	2.49152e-14	3.92463e-13	Disp2	7.03	6.11	6.5	6.43	2.46	3.4	3.13	3.83
1921.28	-1.28773	0.099751	-12.9094	3.98252e-38	5.38562e-36	Knstrn	57.92	61.7	63.97	60.21	25.5	19.13	19.81	24.65
852.703	-0.215732	0.0700337	-3.08041	0.00206718	0.00635434	Ccdc32	21.57	20.9	19.96	20.31	15.14	14.7	15.87	15.78
663.434	-1.3345	0.126638	-10.5379	5.77618e-26	2.72743e-24	Knl1	5.68	4.59	5.39	4.2	1.67	1.43	1.48	2.14
708.54	-1.04302	0.0943961	-11.0494	2.2076e-28	1.27202e-26	Rad51	19.95	18.59	17.84	16.06	8.78	6.72	6.73	7.34
115.248	-0.607865	0.168431	-3.60898	0.000307402	0.00114564	Chac1	3.22	3.36	3.52	3.97	2.17	2.15	2.03	1.57
190.328	-0.7909	0.129871	-6.0899	1.12981e-09	1.04463e-08	Oip5	6.07	5.74	7.57	7.62	3.31	3.5	3.23	2.79
1839.71	-0.857594	0.073409	-11.6824	1.56782e-31	1.23677e-29	Nusap1	30.8	31.49	31.49	30.18	15.85	13.3	13.52	16.64
2804.35	-0.362219	0.131645	-2.75147	0.0059328	0.0161603	Mga	24.28	16.6	18.55	16.4	13.08	9.23	10.16	16.76
480.857	-0.292417	0.0877421	-3.33268	0.000860129	0.00290642	Ehd4	5.66	6.76	5.86	5.61	4.5	4.34	3.94	5
2023.45	-0.220459	0.0769662	-2.86436	0.0041785	0.0118782	Tubgcp4	30.71	23.43	27.84	23.02	16.67	16.76	16.26	22.88
787.311	-0.908725	0.0702767	-12.9307	3.02213e-38	4.11486e-36	Ckmt1	29.81	25.54	29.75	28.45	12.01	13.25	11.67	14
223.919	-0.26946	0.115098	-2.34114	0.0192251	0.0455297	Catsper2	4.47	4.31	4.49	3.8	2.8	2.68	2.72	3.67
497.495	-0.645778	0.0946441	-6.82322	8.902e-12	1.04836e-10	Mfap1b	31.45	29.8	30.96	30.56	15.69	15.52	15.07	19.24
870.624	-0.442524	0.0878067	-5.03976	4.66122e-07	2.91202e-06	Mfap1a	29.54	25.59	26.97	25.13	18.1	13.98	15.98	19.19
326.994	-1.11138	0.111318	-9.98377	1.79509e-23	6.72025e-22	Wdr76	6.52	5.7	5.87	5.38	2.54	2.43	1.88	3.07
7298.66	-0.451427	0.109087	-4.13823	3.49991e-05	0.000157981	Sema6d	69.02	53.22	58.19	52.63	32.38	33.07	30.55	49.04
2844.19	-0.736315	0.0739159	-9.96153	2.24575e-23	8.31346e-22	Myef2	85.5	78.49	75.75	74.06	41.38	35.34	36.93	46.5
1119.7	-0.664447	0.106871	-6.21728	5.05845e-10	4.90283e-09	Dut	45.6	52.05	49.13	61.72	29.07	28.15	28.51	27.53
408.176	-0.533403	0.0935469	-5.70198	1.18426e-08	9.40923e-08	Cep152	3.5	2.85	3.16	3.05	1.73	1.66	1.91	2.17
372.785	-0.287585	0.106261	-2.7064	0.00680167	0.0182175	Shc4	4.5	4.24	3.68	4.24	3.16	2.87	3.03	2.96
4504.12	-0.360657	0.0877981	-4.1078	3.99446e-05	0.00017828	Cops2	85.67	89.83	86.69	76.75	57.87	51.51	52.88	67.77
856.914	-0.164669	0.066439	-2.4785	0.0131935	0.0326658	Gabpb1	17.88	15.44	15.68	15.76	12.07	11.52	11.42	12.47
457.831	-0.332456	0.0945944	-3.51455	0.000440506	0.00158955	Blvra	17.45	18.93	17.62	18.73	12.86	11.27	12.73	12.34
1414.5	-0.759479	0.0593442	-12.7979	1.68508e-37	2.23317e-35	Ncaph	30.01	27.42	28.24	27.23	13.9	13.46	14.68	15.54
3355.74	-0.157469	0.0550297	-2.86152	0.00421617	0.0119767	Kcnip3	55.53	51.31	49.96	53.96	39.08	40.74	39.77	41.67
15.3071	-1.01119	0.407129	-2.48371	0.013002	0.0322278	Mall	0.37	0.33	0.37	0.46	0.11	0.19	0.23	0.17
784.407	-1.10694	0.103075	-10.7391	6.66594e-27	3.36326e-25	Bub1	14.25	15.34	14.9	12.1	6.05	4.71	5.64	5.66
1348.4	-0.333644	0.0868373	-3.84217	0.00012195	0.000495757	Bcl2l11	15.28	12.23	12.51	12.17	8.86	9	8.33	10.46
145.911	-0.513106	0.143272	-3.58133	0.000341852	0.00125986	Morrbid	8.2	8.26	8.53	7.13	5.54	5.36	6.23	3.86
315.685	-0.269704	0.112275	-2.40218	0.0162979	0.0394768	Fbln7	4.9	4.12	4.6	5.52	3.27	3.39	3.32	3.56
587.441	-0.3253	0.0755747	-4.30435	1.67476e-05	8.0088e-05	Polr1b	9.4	7.97	7.95	7.75	5.47	5.38	6.02	5.95
2155.87	-0.829228	0.0905368	-9.15902	5.23711e-20	1.4281e-18	Ckap2l	37.21	34.41	36.7	32.84	19.01	15.09	15.04	19.16
6496.82	-0.656467	0.0693849	-9.46124	3.04314e-21	9.22174e-20	Sirpa	97.94	89.53	87.01	88.74	43.33	47.49	47.83	59.02
1663.6	-0.336778	0.0926382	-3.63542	0.00027753	0.00104489	Stk35	18.32	14.34	15.01	14.34	10.2	10.33	8.81	12.73
5.41839	-1.87592	0.746442	-2.51315	0.011966	0.0299662	Tgm6	0.09	0.1	0.14	0.1	0.01	0.05	0	0.05
3678.99	-0.273123	0.103258	-2.64506	0.00816763	0.0214626	Snrpb	148.26	134.49	145.29	152.36	103.88	112.61	104.47	87.8
1627.83	-0.457848	0.0679955	-6.73351	1.65616e-11	1.88885e-10	Nop56	80.86	71.47	70.93	74.18	46.01	43.61	45.77	43.82
1996.41	-0.413482	0.0785713	-5.2625	1.42106e-07	9.60532e-07	Itpa	84.66	89.26	88.5	96.44	59.44	56.97	56.32	56.34
109.814	-0.644338	0.159326	-4.04416	5.2512e-05	0.000228672	A730017L22Rik	2.46	2.18	1.98	1.84	1.26	1.22	1.05	1.4
30.367	-0.895407	0.312111	-2.86888	0.00411933	0.011732	Siglec1	0.31	0.18	0.18	0.28	0.12	0.11	0.1	0.11
975.151	-0.539845	0.0691963	-7.80165	6.11031e-15	1.03025e-13	Cdc25b	18.06	16.22	17.68	16.57	9.14	10.74	10.03	11.11
1904.67	-0.258567	0.0616607	-4.19338	2.74832e-05	0.000126496	Pank2	34.62	31.28	36.08	36.33	26.35	27.06	27.16	32.17
1625.46	-0.51205	0.0797501	-6.42068	1.35667e-10	1.3952e-09	Rnf24	15.97	13.37	14.55	12.26	8.15	8.22	7.78	9.83
27679.9	-0.45527	0.0474534	-9.59404	8.47051e-22	2.71599e-20	Prnp	682.71	594.49	626.55	629.28	387.52	402.71	374.04	419.41
2355.17	-0.266413	0.102464	-2.60006	0.00932073	0.0241071	Slc23a2	18.87	15.11	16.99	15.87	11.62	10.57	10.02	16.33
4345.04	-0.444944	0.0727454	-6.11645	9.5683e-10	8.95519e-09	Pcna	208.44	208.58	204.38	209.72	139.06	127.55	131.7	129.1
430.573	-0.495203	0.109499	-4.52245	6.11286e-06	3.17113e-05	Prokr2	6.02	4.06	5.37	4.41	3.06	2.58	2.87	3.22
2997.85	-0.273831	0.0934522	-2.93017	0.00338781	0.00988353	Gpcpd1	38.39	35.78	37.31	32.59	26.7	22.27	21.81	31.89
2347.03	-0.255496	0.0684818	-3.73086	0.000190828	0.00074484	Chgb	40.54	39.19	39.38	37.04	25.06	26.48	28.4	32.11
2141.2	-0.40403	0.0646887	-6.24576	4.2174e-10	4.12384e-09	Trmt6	39.81	38.93	39.52	35.32	25.55	23.18	22.08	28.82
432.855	-0.287768	0.0951219	-3.02526	0.00248423	0.00751317	Mcm8	5.95	5.93	6.24	5.72	4.77	3.72	4.16	4.22
80.0649	-0.863629	0.1824	-4.7348	2.19272e-06	1.22717e-05	Ankef1	1.2	1.21	1.52	1.39	0.65	0.52	0.64	0.78
418.299	-0.449804	0.0898241	-5.00761	5.5111e-07	3.39706e-06	Mkks	12.6	20.74	21.3	17.81	13.02	10.46	10.31	16.65
413.846	-0.447548	0.115953	-3.85974	0.000113506	0.000463134	Slx4ip	4.81	4.58	4.14	3.94	2.92	2.61	2.45	3.46
619.697	-0.329155	0.118753	-2.77177	0.00557523	0.0152848	Jag1	6.54	6.02	6.06	4.58	3.3	3.61	4.33	5.12
1111.56	-0.22903	0.0734592	-3.11779	0.00182213	0.00568457	Tasp1	22.45	22.78	21.54	22.02	16.32	15.09	14.69	18.57
1032.86	-0.425197	0.101953	-4.17052	3.03902e-05	0.000138816	Esf1	16.38	15.42	14.2	12.86	9.09	9.17	8.72	12.16
837.974	-0.416514	0.105828	-3.93577	8.29295e-05	0.000346918	Kif16b	9.15	5.86	6.94	5.8	4.54	3.83	3.47	5.33
1515.17	-0.303494	0.0787489	-3.85394	0.00011623	0.000473567	Snrpb2	55	59.29	55.97	50.99	40.8	33.22	34.12	43.28
96.0669	-0.746218	0.157746	-4.7305	2.23965e-06	1.24921e-05	Zfp133-ps	5.08	4.27	4.49	4.43	2.08	1.99	2.42	2.28
2253.06	-1.45356	0.0687477	-21.1433	3.17846e-99	1.05308e-95	Rin2	36.25	30.31	33.07	34.11	10.33	8.7	8.17	13.15
1670.14	-0.368131	0.0747299	-4.92615	8.38675e-07	5.03382e-06	Crnkl1	23.77	22.27	22.9	21.77	15.59	13.11	13.27	16.66
824.967	-0.535267	0.0915601	-5.84608	5.03302e-09	4.23947e-08	Insm1	12.81	11.85	12.55	13.99	7.75	8.16	7.12	7.33
1177	-0.547882	0.107375	-5.10251	3.35179e-07	2.14521e-06	Ralgapa2	6.25	6.02	6.11	4.99	2.65	2.82	3.05	4.52
1822.29	-0.191124	0.0688032	-2.77783	0.00547225	0.0150341	Kiz	36.07	38.38	40.82	38.73	33.03	29.88	31.39	31.22
56.4576	-0.802656	0.227558	-3.52727	0.000419872	0.00152061	Cd93	0.39	0.42	0.51	0.42	0.2	0.19	0.17	0.29
699.184	-0.332422	0.120881	-2.74999	0.00595963	0.0162262	Nxt1	32	35.08	35.79	36.47	26.99	23.88	24.31	19.79
470.177	-0.812397	0.106514	-7.62716	2.39985e-14	3.78624e-13	Zfp120	6.72	6.55	7.24	5.53	3.93	2.91	3.2	3.81
159.987	-0.497232	0.160719	-3.09379	0.0019762	0.00610583	Zfp937	6.72	5.99	5.68	4.89	3.4	2.85	2.68	4.51
100.522	-0.731324	0.204809	-3.57076	0.000355942	0.00130767	Zfp442	3.63	2.92	3.87	2.75	1.3	1.68	1.38	2.45
1674.72	-0.816214	0.0598773	-13.6314	2.60406e-42	4.70602e-40	Apmap	41.46	40.42	39.28	39.37	19.2	18.82	17.8	21.64
305.561	-0.600661	0.112557	-5.33652	9.47457e-08	6.58779e-07	Gins1	14.16	15.21	13.7	14.2	9.36	7.2	8.44	7.63
705.124	-0.243769	0.0715821	-3.40545	0.000660548	0.00229323	Ninl	8.03	6.7	6.41	6.63	4.56	5.6	6.27	4.89
25.0053	-1.06473	0.325291	-3.27315	0.00106355	0.00351435	Nrsn2	1.05	0.81	1.15	0.82	0.43	0.25	0.42	0.45
242.37	-0.46218	0.103342	-4.47232	7.73739e-06	3.93078e-05	6820408C15Rik	6.82	7.37	6.87	6.98	4.61	4.02	4.41	4.33
68.6106	-0.798391	0.185054	-4.31436	1.60063e-05	7.69133e-05	Cox4i2	5.66	4.87	5.29	5.29	2.65	2.27	2.74	2.72
3406.17	-0.884269	0.0769403	-11.4929	1.43169e-30	1.02376e-28	Tpx2	49.47	46.07	48.39	44.74	24.21	19.43	19.8	25.28
126.398	-1.11949	0.15738	-7.11328	1.13321e-12	1.49384e-11	Dusp15	2.71	2.78	3.09	3.69	1.19	1.39	2.01	0.98
288.687	-0.443393	0.107	-4.14386	3.41509e-05	0.000154538	Ttll9	8.14	7.86	8.27	7.77	4.44	4.18	4.78	5.85
70.3823	-0.603376	0.206855	-2.9169	0.00353526	0.0102595	Hck	1.86	1.75	1.45	2.01	0.98	0.84	1.21	0.95
536.802	-0.4636	0.0875108	-5.29763	1.17317e-07	8.01149e-07	Plagl2	5.08	4.57	4.48	4.38	2.59	2.63	2.9	3.43
1441.39	-0.231754	0.0669168	-3.46331	0.00053357	0.00188868	Nol4l	13.33	11.41	12.57	11.53	8.59	8.74	8.77	9.76
82.6188	-0.780274	0.194608	-4.00946	6.08575e-05	0.000261745	Necab3	2.36	2.62	3.14	2.47	1.46	1.5	1.65	0.82
901.007	-0.644117	0.0751866	-8.56692	1.06293e-17	2.32709e-16	E2f1	17.96	15.21	15.5	14.47	7.96	8.9	8.62	8.96
748.029	-0.241996	0.0793506	-3.0497	0.00229072	0.00698208	Ahcy	47.02	48.2	46.48	50.13	35.95	36.09	36.28	34.01
3353.97	-0.381732	0.108706	-3.51158	0.000445448	0.00160592	Itch	31.18	29.15	30.08	26.99	20.25	16.35	15.91	25.28
10214.5	-0.48446	0.0510861	-9.4832	2.46605e-21	7.55356e-20	Trp53inp2	135.35	124.31	130.15	123.7	73.34	77.8	73.21	89.68
1500.5	-0.521111	0.0872545	-5.97231	2.33916e-09	2.07497e-08	Ggt7	31.78	30.04	31.78	30.97	16.99	21.18	18.62	20.04
2075.91	-0.254992	0.0887586	-2.87287	0.00406766	0.0116056	Edem2	40.8	43.79	42.39	43.65	27.01	31.85	32.98	31.42
95.2785	-0.670659	0.188931	-3.54975	0.000385601	0.00140546	6430550D23Rik	3.51	2.7	2.09	3.13	1.13	0.96	1.96	1.5
144.994	-0.460941	0.165042	-2.79287	0.00522419	0.0144359	Spag4	4.9	3.43	4.73	4.8	2.97	2.47	2.5	2.96
637.31	-0.429595	0.089702	-4.78914	1.675e-06	9.56545e-06	Rbm12	12.68	9.12	9.71	10.25	6.91	5.5	3.76	7.43
2060.3	-0.478188	0.0844959	-5.65931	1.51987e-08	1.18951e-07	Phf20	21.5	18.51	19.59	17.24	12.38	11.36	9.95	13.77
14.8919	-1.22321	0.419086	-2.91877	0.0035142	0.0102058	4930405A21Rik	1.04	0.46	0.85	0.87	0.23	0.22	0.23	0.28
725.623	-0.907298	0.101618	-8.9285	4.3181e-19	1.08247e-17	Rbl1	9.32	8	8.83	7.75	4.22	3.44	3.52	4.51
8743.58	-0.323258	0.111243	-2.90588	0.00366222	0.0105903	Nnat	373.14	298.97	319.47	388.97	250.61	253.38	242.78	195.86
1350.85	-0.538896	0.0819413	-6.57661	4.81298e-11	5.23112e-10	Tti1	19.8	15.92	19.28	17.67	10.33	9.45	9.67	12.98
3431.21	-0.307422	0.0783116	-3.92563	8.65048e-05	0.000361039	Tgm2	43.73	37.72	40.02	46.11	27.9	30.88	27.63	29.28
157.501	-1.43879	0.150292	-9.57332	1.03523e-21	3.30327e-20	D630003M21Rik	2.34	2.06	2.54	2.52	0.6	0.84	0.75	0.79
1971.37	-0.55213	0.0576969	-9.5695	1.07419e-21	3.42208e-20	Lbp	49.43	42.4	43.12	46.93	26.08	26.25	24.65	27.47
3893.04	-0.524227	0.105169	-4.9846	6.20893e-07	3.80245e-06	Ralgapb	29.46	21.39	24.13	21.72	13.16	13.32	12.29	18.77
535.375	-0.395158	0.092227	-4.28463	1.83046e-05	8.67616e-05	Fam83d	10.24	10.29	10.17	11.19	6.61	6.66	7.54	6.74
5968.05	-0.43055	0.0853155	-5.04656	4.4984e-07	2.82183e-06	Top1	79.05	71.38	75.12	69.4	48.27	40.62	41.02	56.75
1697.92	-0.583779	0.122931	-4.74882	2.04604e-06	1.15091e-05	Ptprt	8.06	8.63	7.85	8.11	4.44	4.72	5.19	6.88
6516.36	-0.378821	0.0605237	-6.25905	3.87332e-10	3.80235e-09	Srsf6	132.93	116.71	111.4	115.43	75.45	74.71	80.94	89.01
336.016	-0.811013	0.10608	-7.64527	2.08502e-14	3.30527e-13	Mybl2	10.08	7.29	8.64	8.35	3.77	3.45	4.45	5.04
286.74	-1.09005	0.114461	-9.52329	1.67775e-21	5.26889e-20	Jph2	3.76	3.39	3.59	4.19	1.48	1.65	1.35	1.5
1110.17	-0.184977	0.0661199	-2.79761	0.00514828	0.0142519	Fitm2	12.12	11.3	12.52	12.13	8.77	9.17	8.94	9.52
1740.89	-0.373834	0.0734193	-5.09176	3.54749e-07	2.2639e-06	Ttpal	21.41	18.32	19.3	18.4	12.22	12.41	11.5	16.52
128.434	-0.66086	0.145776	-4.53339	5.80451e-06	3.02063e-05	Ada	3.58	4.04	3.65	3.35	2.23	1.84	2.2	2.08
265.038	-1.50566	0.163942	-9.18409	4.1501e-20	1.14266e-18	Ccn5	10.17	8.2	8.3	11.34	3.34	3.22	2.08	2.82
1484.14	-0.801105	0.104314	-7.67974	1.59414e-14	2.56183e-13	Ube2c	79.61	71.49	79.34	89.86	41.33	41.87	37.87	35.98
2054.97	-0.292774	0.0622622	-4.70227	2.57282e-06	1.41873e-05	Ncoa5	37.4	29.1	32.52	33.03	21.4	22.41	23.87	24.87
22.0669	-1.04781	0.336255	-3.1161	0.00183258	0.00571181	Zfp663	0.34	0.35	0.53	0.35	0.41	0.1	0.2	0.14
580.914	-0.274531	0.0860166	-3.1916	0.00141487	0.0045248	Slc2a10	8.01	7.11	6.95	7.08	4.65	5.59	4.83	5.56
617.342	-0.434881	0.0748672	-5.80869	6.29617e-09	5.20206e-08	Eya2	17.76	15.98	16.28	14.45	9.57	10.38	12.41	10.53
3648.28	-0.193749	0.0587949	-3.29534	0.000983037	0.00327278	Zmynd8	37.94	32.18	35.37	31.94	24.19	26.73	24.68	28.96
9246.81	-0.389161	0.0875994	-4.44251	8.89174e-06	4.46248e-05	Sulf2	119.96	114.27	115.48	107.67	59.26	77.99	73.82	85.49
3508.26	-0.493431	0.0800328	-6.16536	7.03244e-10	6.68569e-09	Cse1l	58.12	58.18	60.12	49.84	36.75	32.52	28.93	36.92
1183.51	-0.492993	0.0845443	-5.83117	5.50386e-09	4.60098e-08	Slc9a8	18.28	13.93	16.89	14.28	8.62	8.82	10.03	12.04
834.21	-0.275333	0.0862366	-3.19276	0.00140918	0.0045095	Tmem189	31.01	28.9	29.59	28.26	21.33	23.46	21.97	21.37
14.0184	-1.12522	0.429408	-2.6204	0.00878258	0.0228939	9230111E07Rik	1.25	0.81	0.93	1.16	0.43	0.89	0.56	0.5
375.411	-0.295858	0.1221	-2.42307	0.0153901	0.0375155	Ripor3	5.23	4.84	5.35	5.22	3.92	4.1	3.46	3.6
174.882	-0.548023	0.169409	-3.23492	0.00121678	0.0039614	Mocs3	4.44	3.89	3.8	5.28	2.78	2.81	2.52	1.91
249.988	-0.491505	0.104517	-4.70263	2.56833e-06	1.41704e-05	Nfatc2	2.31	2.29	2.15	1.94	1.35	1.2	1.34	1.4
56.4371	-0.832294	0.261945	-3.17736	0.00148622	0.00472638	Bcas1	1.83	1.07	1.33	2.09	0.46	0.57	1.86	0.5
691.574	-0.388591	0.0868326	-4.47518	7.63482e-06	3.88463e-05	Dok5	18.86	18.18	18.21	18.81	10.71	12.98	10.87	13.41
992.468	-0.681254	0.0738842	-9.22056	2.95546e-20	8.28534e-19	Aurka	31.27	28.21	29.24	28.15	16.52	15.1	15.98	15.12
50.2041	-0.624087	0.23416	-2.66521	0.00769396	0.020347	Gm14455	1.06	1	1.21	1.04	0.4	0.65	0.75	0.48
46.8085	-1.59432	0.274013	-5.8184	5.94133e-09	4.92321e-08	Tfap2c	1.1	0.96	0.9	1.3	0.36	0.41	0.39	0.24
269.418	-0.298584	0.113407	-2.63286	0.00846696	0.0221554	Bmp7	3.87	3.22	3.14	3.15	1.82	2.27	2.36	2.74
15.0011	-1.41917	0.437936	-3.24059	0.00119282	0.00388979	Spo11	0.46	0.23	0.28	0.13	0.09	0.17	0.07	0.09
551.668	-1.2022	0.0984888	-12.2064	2.87172e-34	2.89781e-32	Pmepa1	10.28	7.05	8.22	12.09	2.81	3.28	2.96	3.3
3151.28	-0.295051	0.078952	-3.73709	0.000186159	0.000728475	Stx16	43.2	36.6	38.28	35.36	22.46	26.1	26.35	30.06
67.1884	-0.683637	0.199322	-3.42981	0.000603994	0.00211313	Edn3	1.13	0.93	1.25	1.06	0.65	0.58	0.55	0.73
266.314	-0.289109	0.111614	-2.59026	0.00959034	0.0247175	Phactr3	5.32	4.48	4.91	5.39	2.96	3.42	3.86	3.23
66.8683	-0.530412	0.21351	-2.48425	0.0129824	0.0321913	Hrh3	1.4	1.28	1.63	1.4	0.57	1.03	1.04	0.85
6626.37	-0.283718	0.0982484	-2.88776	0.00387993	0.0111442	Lama5	69.04	64.18	58.02	60.04	36.3	57.33	54.31	51.06
820.303	-0.481249	0.0785715	-6.12499	9.06906e-10	8.51199e-09	Mrgbp	23.54	21.67	21.57	23.05	13.12	12.49	13.8	11.78
1586.76	-0.41634	0.0810903	-5.13428	2.83233e-07	1.82686e-06	Nkain4	79.81	81.39	80.93	87.68	53.07	53.33	52.62	51.56
338.941	-0.353293	0.110711	-3.19112	0.00141725	0.00453095	Kcnq2	3.23	2.01	2.09	2.18	1.57	1.59	1.69	1.55
787.775	-0.39983	0.107041	-3.7353	0.000187494	0.000732688	Eef1a2	19.91	16.32	16.5	17.54	9.96	12.51	12.68	10.11
20.4467	-1.07383	0.400791	-2.67927	0.00737823	0.0196177	Fndc11	1.02	0.55	0.96	1.12	0.34	0.59	0.31	0.31
268.311	-0.930744	0.139971	-6.64957	2.93959e-11	3.26277e-10	Helz2	1.61	1.48	1.25	1.51	0.55	0.58	0.7	0.83
1107.16	-0.61737	0.0900678	-6.8545	7.15599e-12	8.52842e-11	Rtel1	33.31	28.18	28.84	28.04	14.27	17.86	18.21	24.43
202.058	-0.389324	0.124829	-3.11887	0.00181546	0.00566643	Slc2a4rg-ps	2.98	2.54	2.39	2.81	1.48	1.65	2	2.07
343.509	-0.580568	0.111383	-5.21234	1.86469e-07	1.23684e-06	Zbtb46	4.32	3.49	3.77	4.23	2.37	2.54	1.96	2.75
5834.33	-0.38984	0.0540597	-7.21129	5.54255e-13	7.60389e-12	Dnajc5	57.22	50.6	54.63	52.11	34.1	33.88	32.04	41.76
1857.88	-0.293916	0.0823183	-3.57048	0.000356323	0.00130882	Zfp512b	24.81	21.08	19.95	18.31	13.56	14.27	13.33	17.35
163.308	-0.342288	0.132159	-2.58996	0.0095987	0.0247359	Oprl1	2.39	2.19	3.35	3.13	1.62	1.87	1.76	2.27
1538.92	-0.620693	0.103624	-5.98988	2.09995e-09	1.87449e-08	Myt1	22.71	14.24	15.84	16.64	9.61	8.76	9.16	10.84
21.0183	-1.56152	0.393386	-3.96943	7.20438e-05	0.000304714	Gm5466	0.86	0.5	0.55	0.82	0.1	0.37	0.2	0.17
148.807	-0.677284	0.153134	-4.42281	9.74247e-06	4.84783e-05	Shroom4	0.95	0.92	1.02	0.94	0.39	0.6	0.42	0.7
630.777	-0.607772	0.123101	-4.93717	7.92634e-07	4.77333e-06	Clcn5	4.57	3.53	4.48	4.01	2.19	2.24	2.13	3.04
104.422	-0.588914	0.197796	-2.97739	0.00290715	0.00864105	2010204K13Rik	7.89	7.02	8.13	7.48	4.99	5.79	3.69	4.08
48.4787	-1.01926	0.24491	-4.16179	3.15765e-05	0.000143838	Lancl3	0.92	0.59	0.58	0.59	0.23	0.26	0.27	0.33
1850.93	-0.559722	0.0946898	-5.91112	3.39793e-09	2.94452e-08	Rpgr	33.65	30.91	30.41	28.27	18.65	15.82	15.55	21.42
1056.57	-0.42825	0.0791243	-5.41238	6.21942e-08	4.45856e-07	Bcor	9.19	8.16	8.55	8.01	5.09	5.08	5.45	6.41
3135.72	-0.400193	0.071142	-5.62527	1.85216e-08	1.43321e-07	Atp6ap2	66.95	64	64.8	58.53	43.17	36.57	38.96	47.3
1767.85	-0.151938	0.064384	-2.35987	0.0182816	0.0435755	1810030O07Rik	27.77	28.74	28.01	28.28	21.99	21.61	20.48	22.93
2428.48	-0.497589	0.107572	-4.62563	3.7346e-06	2.00703e-05	Med14	21.08	16.86	18.2	16.22	11.94	9.82	9.45	13.96
11034.6	-0.34328	0.10442	-3.28748	0.00101089	0.00335875	Ddx3x	144.01	119.08	125.23	113.24	86.11	72.52	69.24	108.36
4952.04	-0.404945	0.0765514	-5.28984	1.22426e-07	8.33748e-07	Maoa	55.04	55.6	54.43	49.37	36.69	30.69	32.02	39.09
396.921	-0.37782	0.109665	-3.44521	0.000570615	0.00200837	Maob	7.41	7.52	8.03	7.38	5.33	4.91	4.06	5.64
1711.84	-0.32642	0.0772861	-4.22352	2.40511e-05	0.000111761	Fundc1	56.67	55.02	51.92	54.67	37.83	32.12	34.27	42.71
101.703	-0.714133	0.17167	-4.15993	3.18347e-05	0.000144915	Rgn	2.88	3.06	3.5	2.84	1.87	1.74	1.21	1.58
5099.66	-0.314626	0.0622101	-5.05748	4.24827e-07	2.67929e-06	Cdk16	97.57	94.14	92.28	84.51	58.92	64.69	66.85	75.55
3918.06	-0.288699	0.0624428	-4.62341	3.77487e-06	2.02484e-05	Usp11	50.24	43.89	47.55	46.4	29.23	32.44	32.9	36.95
171.582	-0.442528	0.125312	-3.53142	0.000413342	0.00149915	A230072C01Rik	6.58	5.19	6.06	6.08	3.96	3.12	3.43	4.55
614.094	-0.451747	0.0785972	-5.74763	9.05049e-09	7.31361e-08	Zcchc12	14.46	13.19	13.37	13.32	8.51	8.17	7.92	10.05
320.548	-0.753517	0.129502	-5.81856	5.93566e-09	4.92056e-08	Lonrf3	7.51	7.74	9.23	8.37	4	4.15	3.02	4.54
23.0078	-1.63644	0.387966	-4.21799	2.46484e-05	0.000114349	Gm25047	10.34	3.48	5.06	2	1.74	1.7	0	5.47
852.536	-0.418129	0.101059	-4.13748	3.51134e-05	0.000158425	Tmem255a	14.35	11.33	12.93	12.16	9.6	7.81	6.55	9.62
2461.77	-0.228872	0.0909925	-2.51528	0.0118937	0.0298114	Cul4b	34.01	30.66	31.33	26.38	23.24	20.13	20.44	27.76
3513.42	-0.377368	0.138239	-2.72983	0.00633677	0.0171246	Thoc2	45.53	34.29	37.26	34.28	27.97	18.82	24.51	33.72
3883.49	-0.483205	0.125177	-3.86017	0.000113309	0.000462519	Xiap	34.7	29.76	30.07	26.15	19.83	16.32	14.7	24.02
20.6735	-1.3077	0.349967	-3.73664	0.000186497	0.000729656	Dcaf12l2	0.37	0.5	0.37	0.43	0.15	0.12	0.15	0.17
144.279	-1.94232	0.164605	-11.7999	3.90863e-32	3.23748e-30	Dcaf12l1	2.2	2.67	2.92	2.71	0.59	0.57	0.52	0.68
431.548	-0.2627	0.106806	-2.45961	0.013909	0.0342538	Smarca1	5.43	4.21	4.71	4.55	3.44	2.92	2.79	3.96
2677.67	-0.211525	0.0913881	-2.31457	0.0206362	0.0484273	Ocrl	32.86	26.73	30.77	26.82	20.69	20.77	21.8	28.71
1402.71	-0.283441	0.0716165	-3.95775	7.56579e-05	0.00031851	Apln	21.6	19.73	20.53	18.35	12.78	14.33	13.28	15.92
1161.78	-0.230776	0.0771096	-2.99283	0.00276407	0.00826022	Zdhhc9	20.06	18.04	16.52	16.63	11.9	12.67	12.31	15.37
309.915	-0.286356	0.100403	-2.85206	0.00434371	0.0122899	Elf4	2.57	2.25	2.4	2.16	1.48	1.63	1.55	1.9
2141.09	-0.202553	0.059948	-3.37881	0.000728001	0.00250163	Aifm1	51.53	48.21	49.89	46.2	37	34.08	41.18	37.18
311.065	-0.248081	0.0978153	-2.53622	0.0112056	0.0282937	Rbmx2	10.48	8.82	9.52	8.4	6.69	6.71	6.15	8
123.543	-0.529705	0.145443	-3.64201	0.000270522	0.00102082	Hs6st2	1.54	1.41	1.4	1.34	0.75	0.85	0.67	0.93
1959.73	-0.478903	0.100699	-4.75577	1.9769e-06	1.11644e-05	Phf6	25.32	20.14	22.31	19.78	14.13	12.06	10.72	17.11
870.554	-0.702294	0.075204	-9.33852	9.76862e-21	2.86417e-19	Hprt	32.81	34.19	34.61	34.36	16.3	17.91	18.67	18.26
74.4106	-0.623855	0.19737	-3.16083	0.00157318	0.00497189	C430049B03Rik	3.73	3.93	4.36	3.41	2.79	1.44	2.87	2.45
606.745	-0.407144	0.109512	-3.7178	0.000200963	0.000779653	Fam122b	9.4	7.95	8.82	7.17	5.39	5.1	4.35	6.65
2091.4	-0.424618	0.080305	-5.28757	1.2395e-07	8.42968e-07	Htatsf1	37.77	35.71	34.76	33.7	22.57	19.28	22.62	26.8
627.321	-0.499279	0.0988934	-5.04866	4.44917e-07	2.79447e-06	Arhgef6	16.24	10.9	12.13	10.88	8.28	6.69	6.74	8.41
3879.03	-0.575544	0.0591018	-9.73817	2.07245e-22	7.01844e-21	Rbmx	92.66	80.9	81.9	81.12	48.57	45.39	48.25	54.49
871.171	-0.372774	0.127974	-2.91288	0.00358112	0.0103798	Atp11c	6.7	6.34	6.69	5.92	4.17	3.75	3.29	6.29
230.47	-0.789464	0.189673	-4.16225	3.15131e-05	0.000143615	Cdr1os	2.46	2.62	1.99	3.18	1.11	1.06	1.55	1.87
1751.47	-0.261917	0.0646091	-4.05387	5.03764e-05	0.000220386	Tmem185a	44.92	41.82	43.53	40.44	31.5	30.42	26.79	32.81
539.588	-0.355919	0.117859	-3.01988	0.00252879	0.00763282	Mtm1	7.84	7.45	7.16	6.59	5.33	4.04	4.01	6
1598.11	-0.317202	0.0889297	-3.56689	0.000361245	0.00132397	Mtmr1	23.58	18.43	18.96	17.69	13.76	10.96	12.3	17.43
275.148	-0.324877	0.138806	-2.34051	0.0192575	0.0455901	Prrg3	2.37	2.05	2.07	1.95	1.3	1.38	1.1	1.87
474.531	-0.305282	0.0893545	-3.41653	0.000634246	0.00221002	Zfp185	6.23	5.28	5.68	5.6	4.21	3.96	3.47	4.68
13.6585	-2.33511	0.558474	-4.18124	2.89923e-05	0.000132858	Pnma3	0.44	0.13	0.31	0.41	0.04	0.06	0.07	0.08
12.9457	-1.23608	0.430129	-2.87375	0.00405628	0.0115805	Xlr3a	1.45	0.87	1.69	1.23	0.73	0.3	1.39	1.31
15.2785	-1.32565	0.504046	-2.63001	0.00853823	0.0223272	Zfp92	0.23	0.22	0.16	0.26	0.11	0.05	0	0.1
644.145	-0.21311	0.0865902	-2.46113	0.01385	0.0341339	Haus7	21.43	21.46	20.26	19.21	16.2	15.94	15.61	15.01
50.3801	-0.761026	0.227575	-3.34407	0.000825599	0.00280788	Plxnb3	0.47	0.4	0.51	0.5	0.31	0.25	0.25	0.36
894.357	-0.340324	0.0807435	-4.21487	2.49918e-05	0.000115726	Dkc1	27.63	17.43	18.6	21.96	12.86	11.84	13.31	17.05
173.814	-0.662709	0.164289	-4.0338	5.48829e-05	0.000238006	F8	1.85	1.13	1.09	1.42	0.79	0.58	0.45	1.01
2707.17	-0.537867	0.0732305	-7.34485	2.05987e-13	2.95016e-12	Fundc2	75.89	92.62	75.58	83.15	50.59	40.91	43.08	59.22
213.188	-0.526671	0.1714	-3.07276	0.00212092	0.00650449	Mtcp1	8.46	6.09	5.29	5.52	3.16	2.75	3.6	5.15
725.933	-0.215454	0.0839534	-2.56636	0.0102773	0.0262531	Brcc3	21.13	17.65	20.68	15.98	13.56	13.23	14.58	14.63
2286.87	-0.791869	0.0861972	-9.18671	4.05038e-20	1.1183e-18	Vbp1	76.85	81.23	76.97	71.58	40.33	37.2	33.25	43.86
675.616	-0.980902	0.0966734	-10.1466	3.43283e-24	1.35131e-22	Rab39b	11.76	10.5	10.95	9.88	5.11	4.02	4.11	5.37
453.47	-0.719366	0.144735	-4.97024	6.68717e-07	4.07024e-06	Cfap47	3.85	3.63	3.31	3.1	1.91	1.65	1.76	2.64
17649.4	-0.347085	0.0768867	-4.51424	6.35447e-06	3.28361e-05	Tmem47	329.56	231.25	262.19	271.39	208.36	170.99	157.54	227.62
658.698	-0.397757	0.107796	-3.6899	0.00022434	0.000861437	Tab3	5.52	4.63	4.99	4.29	3.23	2.66	2.76	4.02
1000.05	-0.805469	0.116564	-6.91007	4.84398e-12	5.90758e-11	Pola1	10.49	9.62	9.58	8.55	5.17	4.08	4.43	6.06
2519.34	-0.235644	0.0732979	-3.21489	0.00130497	0.00421538	Pcyt1b	25.41	21.31	22.24	21.79	16.3	15.19	14.75	19.52
911.976	-0.438878	0.0805675	-5.44734	5.11291e-08	3.71489e-07	Pdk3	22.06	24.68	25.36	22.41	14.37	13.52	13.42	14.72
289.581	-0.320756	0.117298	-2.73453	0.00624696	0.0169026	Apoo	67.58	73.01	68.48	66.46	50.59	49.23	44.94	47.17
102.367	-0.624643	0.168387	-3.70957	0.000207608	0.000802302	Spin4	1.44	1.24	1.11	1.08	0.62	0.62	0.59	0.89
4053.32	-0.330669	0.090894	-3.63796	0.000274806	0.00103542	Arhgef9	45.19	40.01	43.14	44.03	26.33	24.35	27.61	38.77
18195.5	-0.33622	0.0740067	-4.5431	5.54335e-06	2.89153e-05	Msn	233.18	201.94	223.87	198.52	143.97	133.08	131.48	173.51
131.912	-1.03837	0.198257	-5.23748	1.62787e-07	1.09031e-06	Heph	1.59	1.54	1.57	1.46	0.75	0.38	0.5	0.92
24.5168	-1.05983	0.347365	-3.05105	0.00228042	0.00695442	Gpr165	0.42	0.45	0.42	0.36	0.34	0.08	0.19	0.22
1685.9	-0.941173	0.109951	-8.5599	1.12968e-17	2.4678e-16	Eda2r	25.72	20.44	22.25	19.33	10.34	8.7	7.85	12.83
106.072	-1.38248	0.212151	-6.5165	7.19661e-11	7.64217e-10	Ar	0.66	0.68	0.52	0.58	0.12	0.24	0.18	0.29
2354.91	-0.600371	0.100664	-5.96414	2.4593e-09	2.17669e-08	Yipf6	34.4	26.97	30.65	26.74	21.34	16.56	17.17	27.86
1252.4	-1.55013	0.0788958	-19.6478	6.03828e-86	1.09123e-82	Stard8	17.21	16.31	17.66	17.35	4.52	4.64	5.85	6.53
1319.89	-0.852972	0.0968585	-8.80637	1.29266e-18	3.07378e-17	Kif4	19.53	16.4	16.66	15.91	8.3	5.71	7.81	8.86
1252.05	-0.18602	0.0654131	-2.84377	0.00445825	0.0125585	Dlg3	18.17	15.01	15.21	13.4	11.12	11.52	10.82	11.88
998.615	-0.297595	0.0714637	-4.16428	3.12338e-05	0.000142473	Nlgn3	21.16	18.17	19.38	18.82	14.81	16.2	15.99	21.65
7688.16	-0.422205	0.0639678	-6.60027	4.10411e-11	4.48027e-10	Nono	250.83	204.3	225.73	215.26	144.71	133.93	135.69	159.6
14042.2	-0.287053	0.0997077	-2.87895	0.00399005	0.0114144	Ogt	181.16	129.62	142.12	136.81	95.26	87.44	89.21	134.6
379.999	-1.02365	0.104906	-9.75776	1.70895e-22	5.8674e-21	Ercc6l	4.34	3.84	4.07	3.45	1.72	1.62	1.42	1.87
60.3205	-1.18268	0.236599	-4.99868	5.77233e-07	3.54818e-06	Dmrtc1a	2.79	3.06	2.83	2.75	1.44	1.56	1.01	0.78
18772.1	-0.612938	0.141035	-4.34601	1.38635e-05	6.74148e-05	Xist	116.39	92.73	92.12	89.18	58.77	50.76	53.68	73.84
2501.63	-0.541823	0.107473	-5.04149	4.6191e-07	2.88843e-06	Rlim	18.38	15.63	16.73	13.76	9.89	8.28	8.04	11.88
448.11	-0.394239	0.133301	-2.9575	0.0031014	0.00915137	Nexmif	2.31	1.62	1.71	1.67	1.25	1.07	0.93	1.54
1091.49	-0.86454	0.121402	-7.12132	1.069e-12	1.41389e-11	Abcb7	11.26	9.54	10.09	8.77	5.02	3.88	3.73	5.99
242.671	-0.510063	0.184002	-2.77206	0.0055703	0.0152755	Uprt	6.18	4.69	4.67	4.38	3.15	2.34	2.09	4.36
402.93	-1.56999	0.125259	-12.5339	4.87024e-36	5.76283e-34	Zdhhc15	4.43	4.32	4.6	4.07	1.46	1.08	1.02	1.56
265.312	-0.365471	0.143271	-2.55091	0.0107441	0.0272948	Lpar4	3.07	2.92	2.83	2.41	2	1.44	1.67	2.43
675.191	-0.970606	0.15417	-6.29567	3.06075e-10	3.03768e-09	Brwd3	4.31	3.26	3.29	3.03	1.68	1.26	1.21	2.33
894.396	-0.237141	0.10157	-2.33476	0.0195558	0.0462137	Hmgn5	24.52	26.15	23.56	22.16	17.81	14.01	18.02	19.51
244.751	-0.72643	0.136463	-5.32326	1.01925e-07	7.03285e-07	Rps6ka6	3.64	3.2	3.26	3.09	1.98	1.3	2.35	2.36
189.795	-0.542875	0.175358	-3.09581	0.00196276	0.00606995	Hdx	1.07	0.87	0.97	0.72	0.57	0.42	0.43	0.74
139.404	-0.887015	0.156961	-5.65119	1.59344e-08	1.24122e-07	Zfp711	2.74	2.08	2.07	1.87	1.01	0.73	0.79	1.32
170.148	-1.29757	0.146681	-8.84619	9.05553e-19	2.20337e-17	Dach2	3.01	2.84	3.17	2.59	1.24	0.94	0.78	1.22
34.157	-0.86251	0.317759	-2.71435	0.00664058	0.0178317	Pabpc5	0.96	0.62	0.8	0.67	0.24	0.33	0.25	0.69
224.625	-0.575961	0.140908	-4.08751	4.36028e-05	0.000193219	Pcdh11x	2.33	1.74	1.98	1.63	1.14	0.97	0.9	1.26
479.385	-1.09003	0.0992134	-10.9868	4.42576e-28	2.46724e-26	Cenpi	8.46	8.23	8.52	7.84	3.44	3.03	3.13	3.87
1141.12	-0.385156	0.0915776	-4.20579	2.60175e-05	0.000120223	Drp2	9.44	6.81	8.34	8	4.77	4.96	5	6.51
1537.85	-0.62332	0.0676021	-9.22043	2.9592e-20	8.28534e-19	Armcx4	10.56	8.92	8.89	9.08	5.13	4.77	5.09	5.87
601.841	-0.515451	0.113422	-4.54453	5.50582e-06	2.87422e-05	Zmat1	8.44	9.16	8.08	7.64	4.99	4.14	4.76	6.36
3405.1	-0.160697	0.0668594	-2.4035	0.0162389	0.039353	Bhlhb9	53.44	53.44	53.84	50.42	41.58	36.92	37.35	45.29
1037.46	-0.244277	0.0731256	-3.3405	0.000836265	0.00283785	Gprasp2	21.13	17.47	18.28	18.21	13.91	13.19	14.55	17.45
1200.15	-0.288411	0.114869	-2.51078	0.0120464	0.0301487	Arxes2	58.06	66.11	62.43	64.23	54.75	49.12	43.47	47.83
1503.49	-0.278178	0.113283	-2.4556	0.0140649	0.0345907	Bex2	74.47	83.21	78.65	90.81	61.6	58.35	59.17	50.08
205.88	-0.79741	0.125392	-6.35936	2.02592e-10	2.04849e-09	Bex4	20.76	23.75	24.03	26.42	11.76	11.76	13.22	12.73
1891.6	-0.158714	0.0664978	-2.38675	0.0169979	0.040913	Tceal8	69.38	69.73	70.82	66.69	55.38	48.88	53.73	55.84
48.284	-0.883121	0.238668	-3.70021	0.000215419	0.000829744	Tceal5	3.91	3.39	3.42	4.85	1.07	1.79	1.52	1.98
160.857	-0.710163	0.136346	-5.20853	1.90341e-07	1.26084e-06	Bex1	12.33	12.44	11.34	12.72	6.23	6.16	7.02	5.74
1551.46	-0.344472	0.0731446	-4.70947	2.48364e-06	1.37413e-05	Tceal3	134.01	138.13	140.59	152.83	86.11	92.4	100.1	96.68
8228.8	-0.708969	0.0661336	-10.7203	8.17789e-27	4.09492e-25	Morf4l2	321.8	324.21	306.85	330.89	186.98	162.57	164.39	187.78
39.1285	-1.0304	0.27189	-3.78977	0.000150789	0.000601432	Radx	0.63	0.55	0.53	0.49	0.28	0.13	0.27	0.39
86.0813	-1.55504	0.188014	-8.27085	1.33003e-16	2.65459e-15	Ripply1	7.11	5.22	5.89	6.33	1.91	2.1	0.73	1.61
56.0201	-0.578293	0.235514	-2.45545	0.0140707	0.0346006	Cldn2	1.16	0.91	0.7	0.85	0.41	0.51	0.43	0.74
1826.38	-0.697948	0.11046	-6.31857	2.63993e-10	2.64512e-09	Mid2	19.27	16.26	16.8	13.57	7.99	7.58	7.16	11.94
652.59	-0.258884	0.0901248	-2.87251	0.00407229	0.0116145	Atg4a	25.35	21.7	24.03	23.25	17.27	15.2	17.15	20.09
1963.23	-0.346361	0.126268	-2.74306	0.006087	0.0165196	Kcne1l	59.3	52.28	59.34	68.42	41.81	45.99	39.61	33.09
782.077	-0.428426	0.115838	-3.6985	0.000216877	0.000835199	Acsl4	7.52	7.55	7.35	5.85	5.09	3.84	3.89	5.35
180.811	-0.62105	0.137722	-4.50946	6.49925e-06	3.3532e-05	Ammecr1	1.73	1.52	1.72	1.49	0.9	0.79	0.81	1.16
1903.6	-0.717694	0.0994529	-7.21643	5.33712e-13	7.33725e-12	Chrdl1	31.29	26.27	27.97	26.62	14.11	12.97	11.28	18.64
1977.86	-0.492173	0.114273	-4.307	1.65487e-05	7.92513e-05	Pak3	15.34	11.58	12.54	11.82	7.85	6.04	6.2	9.73
6547.55	-0.420512	0.116617	-3.60593	0.000311035	0.00115723	Dcx	47.36	29.62	33.73	32.6	24.42	18.88	19.54	27.98
517.101	-0.388592	0.111457	-3.48647	0.000489431	0.00175052	Alg13	9.51	8.13	9.31	7.95	5.63	5.03	5.32	6.32
28.3555	-1.43375	0.334175	-4.29041	1.7834e-05	8.48341e-05	Lhfpl1	1.59	1.12	0.89	1.06	0.22	0.41	0.39	0.47
1121.92	-0.437028	0.113875	-3.83777	0.000124158	0.000503455	Lrch2	19.61	17.34	19.01	17.48	11.91	9.72	10.46	14.29
3246.45	-0.462872	0.100964	-4.5845	4.5507e-06	2.4053e-05	Gnl3l	38.24	32.02	33.4	29.86	21.11	17.51	17.95	25.72
617.422	-1.27765	0.153416	-8.32802	8.2203e-17	1.66069e-15	Wnk3	7.16	5.58	5.67	5.17	2.44	1.64	1.57	2.86
1249.42	-0.268286	0.0964329	-2.7821	0.0054008	0.0148784	Phf8	13.12	10.2	12.01	10.9	7.23	6.9	8.26	9.97
4827.95	-1.05684	0.0674644	-15.6651	2.61923e-55	1.10782e-52	Smc1a	79.23	72.47	74.24	75.71	33.28	29.35	32.91	38.25
2128.22	-0.354365	0.0906126	-3.91077	9.20019e-05	0.000382216	Shroom2	18.82	16.64	15.92	14.81	10.6	10.48	10.17	13.96
50.5858	-1.11743	0.228465	-4.89101	1.00318e-06	5.93695e-06	Usp51	1.42	1.26	1.29	1.1	0.46	0.5	0.7	0.48
47.5032	-0.771361	0.26002	-2.96655	0.00301164	0.00891695	9530051G07Rik	0.66	0.55	0.63	0.4	0.2	0.26	0.3	0.42
51.1144	-0.708987	0.262683	-2.69902	0.00695436	0.0185889	Spin2c	1.81	3.45	2.67	1.6	1.71	1.29	1.06	1.42
72.5393	-0.487534	0.209384	-2.32842	0.0198896	0.0468943	Cnksr2	0.73	0.55	0.69	0.48	0.31	0.35	0.36	0.47
1565.86	-1.03435	0.106383	-9.72288	2.40867e-22	8.11557e-21	Rps6ka3	18.17	15.24	14.26	15.58	7.23	6.63	7.58	9.31
401.406	-0.593263	0.104904	-5.65532	1.55559e-08	1.21411e-07	Map7d2	6.95	6.12	6.38	5.56	3.65	3.34	3.31	4.53
439.791	-0.362497	0.128142	-2.82888	0.00467118	0.0130842	Bclaf3	8.76	6.75	7.96	6.29	4.56	5.36	4.12	7.4
147.279	-0.950669	0.16309	-5.82912	5.57208e-09	4.64629e-08	Adgrg2	2.01	1.73	1.99	1.32	0.76	0.7	0.63	0.93
722.579	-0.737881	0.145777	-5.06171	4.15516e-07	2.6239e-06	Cdkl5	5.24	3.65	3.95	3.69	2.27	1.69	1.57	3.02
130.423	-1.03149	0.172025	-5.99617	2.02026e-09	1.80986e-08	Scml2	3.96	3.49	3.24	2.54	1.51	1.2	1.22	1.38
696.388	-0.320412	0.100271	-3.19545	0.00139613	0.00447639	Txlng	13.86	12.56	13.08	11.81	8.5	7.56	7.65	10.63
6.73776	-1.75726	0.742939	-2.36528	0.0180162	0.0430514	Grpr	0.15	0.14	0.19	0.18	0	0.1	0	0.07
1751.45	-0.293619	0.08141	-3.60667	0.000310156	0.00115417	Ap1s2	42.06	39.48	39.79	34.47	29.52	27.06	25.9	32.74
307.491	-0.516599	0.119245	-4.33223	1.47605e-05	7.13408e-05	Piga	5.04	4.05	4.29	3.94	2.92	2.12	2.36	3.12
1324.56	-0.478831	0.0873957	-5.47888	4.28021e-08	3.14668e-07	Mospd2	26.49	26.21	28.27	24.96	16.32	14.71	14.08	19.92
140.323	-1.05761	0.150594	-7.02297	2.17205e-12	2.76961e-11	Fancb	2.74	2.52	2.49	2.47	1.24	0.83	1.02	1.09
376.436	-0.502368	0.0958729	-5.23993	1.60634e-07	1.07734e-06	Ofd1	4.13	3.95	3.96	3.38	2.35	2.19	2.3	2.46
603.409	-0.420796	0.096978	-4.33908	1.43078e-05	6.93603e-05	Trappc2	44.51	51.32	47.5	45.86	32.02	29.43	29.56	33.55
82.1404	-0.414308	0.175264	-2.36391	0.0180832	0.043175	Tlr7	1.38	1.39	1.6	1.22	0.7	0.72	1.23	1.17
1389.26	-0.433722	0.0784026	-5.53198	3.1664e-08	2.36902e-07	Hccs	26.31	27.34	28.34	26.06	18.06	14.98	16.23	18.83
40.3166	-0.635551	0.260021	-2.44423	0.0145162	0.0355773	Gm15246	2.99	2.06	2.81	3.07	1.07	1.49	1.08	2.32
149.819	-0.424972	0.142699	-2.97811	0.00290028	0.00862448	BC022960	4.04	3.76	3.84	3.61	2.11	1.9	2.58	3.14
382.614	-0.325055	0.118978	-2.73207	0.00629376	0.0170153	Mid1	25.61	24.14	22.55	25.7	15.27	17.28	18.37	17.34
1609	-0.392011	0.075083	-5.22103	1.77928e-07	1.18335e-06	Tpd52	46.29	44.22	47.01	45.91	32.1	30.71	26.57	30.85
561.229	-0.483607	0.118637	-4.07637	4.57437e-05	0.000201762	Zbtb10	4.34	3.33	3.27	3.37	2.03	1.94	2	2.87
7.37622	-2.31911	0.786082	-2.95022	0.00317549	0.009345	C030034L19Rik	0.05	0.07	0.08	0.05	0	0.01	0.04	0.04
92.1171	-0.836505	0.180654	-4.63042	3.64921e-06	1.96379e-05	Gm9833	6.9	5.61	6.05	5.72	3.47	2.4	2.54	3.02
988.419	-0.508707	0.0830231	-6.1273	8.93845e-10	8.4013e-09	Zfand1	45.49	50.67	48.67	46.51	28	24.05	30.25	30.96
26.4286	-0.811193	0.308243	-2.63167	0.00849676	0.0222305	Chmp4c	0.7	0.52	0.69	0.62	0.35	0.37	0.29	0.4
275.859	-0.499315	0.109895	-4.54357	5.53097e-06	2.88583e-05	Snx16	6.3	5.31	5.73	6.39	3.77	3.24	3.34	3.64
864.407	-0.25105	0.0976489	-2.57095	0.0101421	0.0259645	Rbis	132.72	164.92	144.9	135.47	112.47	104.57	103.85	111.18
150.251	-0.384081	0.148162	-2.5923	0.00953369	0.0245779	Car3	4.27	4.72	4.54	3.53	2.83	2.83	2.86	2.83
3671.87	-0.391256	0.0730527	-5.35581	8.51751e-08	5.98937e-07	Car2	96.2	99.39	103.9	88.06	65.28	60.36	60.16	68.21
2571.83	-0.409355	0.0975841	-4.19489	2.73003e-05	0.000125684	Ythdf3	29.97	26.18	27.89	25.17	17.27	15.19	14.7	22.46
1562.99	-0.485108	0.0786923	-6.16462	7.06545e-10	6.71151e-09	Pde7a	23.27	17.41	18.81	16.65	12.19	10.01	11.92	14.88
1485.71	-0.338489	0.0921419	-3.67356	0.000239192	0.000911772	4632415L05Rik	12.45	11.65	12.87	13.62	9.61	8.53	8.52	10.48
1427.77	-0.634653	0.101054	-6.28033	3.37863e-10	3.33816e-09	Hltf	17.29	16.71	16.34	14.46	8.21	7.63	8.72	12.08
293.533	-0.602373	0.157926	-3.81428	0.000136581	0.000549282	Naaladl2	2.07	2.01	1.47	1.2	0.89	0.77	0.86	1.56
1364.13	-1.20207	0.101602	-11.8311	2.69478e-32	2.2893e-30	Ect2	34.82	26.83	32.79	26.62	12.18	10.17	9.19	13.57
2975.97	-1.21788	0.0770169	-15.8132	2.52321e-56	1.11464e-53	Nceh1	41.7	36.05	37.66	35.63	14.22	13.28	12.79	16.77
12.7039	-1.60731	0.481167	-3.34044	0.000836445	0.00283797	Tnfsf10	0.23	0.15	0.12	0.16	0.08	0.04	0.03	0.06
1859.23	-0.49113	0.109244	-4.49571	6.93397e-06	3.56361e-05	Fndc3b	15.71	12.09	12.97	12.08	6.58	7.48	6.63	10.69
758.815	-1.50444	0.112327	-13.3934	6.60553e-41	1.11281e-38	Eif5a2	10.58	9.31	9.32	8.25	2.97	2.51	2.32	3.58
130.037	-0.876868	0.14797	-5.92598	3.10437e-09	2.7126e-08	Lrrc34	4.03	3.31	3.44	3.46	1.83	1.79	1.48	1.6
3507.34	-0.319195	0.127231	-2.50879	0.0121145	0.0302886	Phc3	18	13.42	15.04	13.01	9.43	8.38	8.68	14.17
999.368	-0.608065	0.107629	-5.64963	1.60792e-08	1.25152e-07	Skil	9.08	6.92	7.23	7.41	4.31	3.36	3.65	5.24
118.561	-1.27672	0.224616	-5.68401	1.31575e-08	1.03793e-07	Cldn11	4.63	3.2	3.23	3.77	1.6	0.91	1.7	0.94
448.402	-0.260012	0.0932023	-2.78975	0.0052748	0.0145575	Gnb4	7.83	7	7.62	6.82	6.14	5.97	5.56	5.02
838.76	-0.271927	0.0802181	-3.38985	0.000699311	0.00241347	Mrpl47	21.33	24.42	20.79	23.09	16.83	15.88	14.82	15.78
4627.99	-0.423623	0.0976008	-4.34036	1.42247e-05	6.90027e-05	Ttc14	57.98	48.81	51.05	49.25	36.34	31.48	31.28	44.83
1275.95	-0.58467	0.100509	-5.81708	5.98836e-09	4.95392e-08	Ccdc39	31.18	28.7	28.36	27.57	13.95	15.91	12.75	20.38
15.2081	-1.19737	0.418949	-2.85802	0.00426293	0.0120889	Gm9791	10.12	7.31	8.12	9.16	3.61	3.87	3.12	3.38
93.6886	-0.45807	0.168397	-2.72018	0.00652457	0.01757	Gm43668	0.83	0.81	0.79	0.85	0.56	0.48	0.44	0.62
226.926	-1.22242	0.129316	-9.45294	3.29442e-21	9.95286e-20	Gm20515	2.85	2.57	2.83	2.6	0.94	0.91	0.9	1.28
59.316	-0.895435	0.232298	-3.85468	0.00011588	0.000472239	Gm42692	1.37	1.23	0.81	1.01	0.47	0.54	0.51	0.5
812.696	-0.365159	0.097519	-3.74449	0.000180759	0.000708601	Zfp267	6	5.55	5.84	5.03	3.64	3.37	3.29	4.67
2775.41	-1.05758	0.0778089	-13.592	4.46603e-42	7.99821e-40	Ccna2	56.01	48.51	51.92	49.95	24.5	18.53	19.41	23
948.478	-0.447865	0.0828081	-5.40847	6.35671e-08	4.55042e-07	Bbs7	16.74	16.98	16.62	18.2	9.37	10.3	9.58	12.35
145.469	-0.421711	0.136345	-3.09296	0.00198168	0.00612086	Bbs12	2.98	3.09	2.95	2.46	1.75	1.76	1.78	2.08
223.73	-0.36426	0.123799	-2.94234	0.00325738	0.00954677	Spry1	4.86	3.88	4.12	3.65	3.1	2.53	2.41	3.05
2451.39	-0.46251	0.0877308	-5.27193	1.34998e-07	9.14663e-07	Intu	21.39	19.19	19.27	18.44	11.64	11.8	10.79	14.58
11057.6	-0.508893	0.0917924	-5.54396	2.95712e-08	2.21912e-07	Hspa4l	122.2	111.85	107.17	104.63	67.77	59.25	59.92	88
662.176	-0.877381	0.0942482	-9.30927	1.28719e-20	3.72845e-19	Plk4	18	15	14.2	14.77	7.7	6.29	6.94	8.89
743.408	-0.45864	0.0768078	-5.97127	2.35409e-09	2.08729e-08	Mfsd8	12.81	10.84	11.56	11.38	6.79	6.85	6.42	9.2
664.829	-0.409564	0.0908079	-4.51022	6.47593e-06	3.34203e-05	Jade1	7.42	6.64	6.59	6.72	4.9	3.6	3.63	5.7
437.505	-0.466457	0.111281	-4.19169	2.76885e-05	0.000127382	Sclt1	9.28	9.27	7.22	8.09	5.54	4.81	5.81	6.83
709.028	-0.452576	0.0924186	-4.89702	9.72997e-07	5.77897e-06	D3Ertd751e	14.57	13.15	12.28	12.25	7.62	6.6	7.31	9.31
5.93597	-1.97683	0.720908	-2.74214	0.00610394	0.0165607	Gm37268	0.16	0.11	0.09	0.13	0	0.03	0.02	0.04
355.774	-0.286437	0.0980828	-2.92036	0.0034963	0.0101583	2610316D01Rik	18.42	16.45	16.28	15.69	10.31	11.79	10.99	13.98
994.602	-0.837561	0.0812927	-10.303	6.82705e-25	2.88142e-23	Noct	16.34	16.54	15.95	15.21	6.81	7.87	6.89	8.5
28.1965	-1.45499	0.411298	-3.53757	0.000403828	0.00146705	Gm38357	0.89	0.44	0.69	0.54	0.15	0.13	0.14	0.43
3146.34	-0.797278	0.0773168	-10.3118	6.23016e-25	2.64635e-23	Naa15	30.03	31.96	29.51	30.65	13.78	12.77	13.19	17.27
27.7366	-1.37365	0.332502	-4.13125	3.60791e-05	0.000162524	Mgst2	2	2.91	1.75	1.63	0.54	0.93	1.13	0.55
706.985	-0.295492	0.109439	-2.70007	0.00693254	0.0185331	Nhlrc3	7.67	5.78	6.7	5.56	4.25	4.23	3.77	5.54
1082.28	-0.190453	0.0738425	-2.57918	0.00990362	0.0254195	Exosc8	40.87	47.5	44.27	46.04	37.24	35.33	38.21	38.63
777.212	-0.260254	0.0990905	-2.62643	0.00862851	0.0225337	Smad9	6.62	6.45	6.54	5.82	4.02	4.45	4.08	5.82
580.531	-1.68971	0.0986501	-17.1283	9.12195e-66	6.02788e-63	Sertm1	12.31	12.2	11.36	10.96	3.01	3.19	2.56	3.64
416.24	-0.665078	0.0962531	-6.90968	4.85757e-12	5.91326e-11	Ccna1	13.89	15.9	16.33	14.57	9.37	8.51	7.01	8.07
3461.23	-0.891807	0.0699852	-12.7428	3.41919e-37	4.35706e-35	Serp1	40.48	41.04	38.64	38.55	19.13	17.24	16.75	20.53
37.3218	-0.609215	0.260964	-2.33447	0.0195709	0.0462439	P2ry13	0.63	0.75	0.69	0.88	0.48	0.36	0.34	0.49
2053.17	-0.227214	0.0873793	-2.60031	0.00931382	0.0240923	Mbnl1	24.22	19.67	21.74	19.11	15.81	13.48	12.01	16.91
1169.33	-0.399445	0.0647266	-6.17127	6.77431e-10	6.45263e-09	P2ry1	18.54	16.92	18.62	18.8	11.67	11.61	11.03	13.29
6344.58	-0.215184	0.0658798	-3.26632	0.00108957	0.00359434	Arhgef26	80.41	71.98	75.16	72.42	47.05	47.31	48.64	65.58
3837.86	-0.478743	0.0795333	-6.01941	1.75058e-09	1.57822e-08	Dhx36	36.68	33.33	35.01	32.14	22.09	19.33	21.15	26.51
1291.21	-0.242638	0.0989481	-2.45217	0.0141997	0.0348921	Plch1	14.04	11.41	12.98	11.25	9.72	8.43	7.52	10.98
2236.65	-0.574543	0.0730876	-7.86102	3.81031e-15	6.54103e-14	Gmps	14.01	14.92	14.6	13.79	8.63	7.73	7.79	9
2692.14	-0.307353	0.0701701	-4.38012	1.18615e-05	5.82212e-05	Tiparp	35.09	30.33	32.83	29.17	21.18	19.91	18.89	23.78
135.732	-0.451418	0.170743	-2.64385	0.00819689	0.0215281	Lekr1	3.96	3.5	3.08	4.07	2.09	2.27	2.02	2.66
74.3299	-0.646534	0.184006	-3.51366	0.000441976	0.00159427	Veph1	0.74	0.57	0.65	0.86	0.48	0.39	0.37	0.44
846.896	-0.72873	0.0734276	-9.92447	3.25842e-23	1.18201e-21	Ptx3	26.51	26.56	25.62	25.72	16.01	15.04	14.19	14.99
486.241	-0.416747	0.120873	-3.44781	0.000565148	0.00199159	Mlf1	17.66	23.99	22.12	21.22	13.67	13.7	12.16	13.79
4573.36	-0.524642	0.0862925	-6.07981	1.20322e-09	1.10581e-08	Smc4	63.45	69.36	63.83	62.31	36.23	31.68	33.42	46.97
1484.22	-0.727714	0.0979507	-7.42939	1.09101e-13	1.60891e-12	Trim59	30.2	29.27	26.38	22.1	14.46	12.53	12.47	15.65
4430.95	-0.2118	0.0811759	-2.60914	0.00907691	0.02355	Kpna4	49.13	47.27	46.52	42.35	34.74	30.8	30.13	40.43
1038.22	-0.256303	0.0968548	-2.64626	0.0081388	0.0213981	Nmd3	43.62	42.81	42.63	37.9	30.52	25.83	28.59	35.01
354.399	-0.335885	0.116553	-2.88181	0.00395393	0.0113273	Slitrk3	4.98	3.65	3.62	3.36	2.73	2.51	2.47	2.79
43.5157	-1.25703	0.256543	-4.89988	9.58931e-07	5.70736e-06	Gm37464	1.12	1.32	1.15	0.94	0.47	0.4	0.27	0.46
154.678	-0.620807	0.157165	-3.95003	7.8143e-05	0.000327861	Zbbx	5.13	4.65	5.26	4.58	2.16	1.86	2.33	3.38
58.229	-1.03193	0.215836	-4.78109	1.74347e-06	9.91876e-06	Wdr49	1.83	1.54	1.46	1.55	0.8	0.51	0.64	0.63
206.851	-0.507073	0.138433	-3.66296	0.000249314	0.000946366	Fstl5	2.66	2.59	2.55	2.11	1.69	1.03	1.34	1.41
1796.7	-0.721421	0.0793809	-9.0881	1.00786e-19	2.66426e-18	Rapgef2	16.26	13.67	12.96	13.09	6.95	6.73	6.98	8.53
3043.83	-0.343553	0.0691616	-4.9674	6.78578e-07	4.12269e-06	Ppid	75.7	76.1	73.57	70.81	49.97	46.08	45.95	58.18
904.644	-0.509723	0.107153	-4.75697	1.96519e-06	1.11046e-05	Glrb	17.21	17.11	16.18	15.25	12.01	9.31	9.4	12.54
10.4724	-1.19142	0.504406	-2.36202	0.0181758	0.0433715	Tdo2	0.38	0.85	0.64	0.53	0.28	0.29	0.23	0.28
545.543	-0.270362	0.080561	-3.356	0.000790796	0.00269922	Gucy1a1	5.96	4.92	5.04	5.74	5.16	3.49	4.75	4.16
13.7139	-1.69818	0.507633	-3.34528	0.000821982	0.00279606	Rbm46	0.48	0.39	0.22	0.42	0.12	0.1	0.02	0.15
33.7469	-1.08158	0.279237	-3.87335	0.000107349	0.000440338	Lrat	0.38	0.28	0.44	0.3	0.14	0.12	0.12	0.14
131.549	-0.639748	0.172992	-3.69814	0.000217186	0.000836226	Dchs2	0.72	0.5	0.54	0.59	0.25	0.34	0.27	0.42
85.9341	-0.532155	0.210593	-2.52693	0.0115064	0.0289758	Sfrp2	1.83	2.19	1.64	2.95	1.35	1.6	1.91	0.98
2182.07	-0.454578	0.0930594	-4.88481	1.03529e-06	6.107e-06	Kirrel	15.57	13.21	14.18	12.77	7.36	8.64	7.93	11.01
6531.48	-0.804956	0.0739519	-10.8849	1.36116e-27	7.2349e-26	Nes	57.73	58.78	54.22	53.42	24.76	26.55	26.56	32.15
304.818	-0.242339	0.10531	-2.3012	0.0213805	0.0499322	Gpatch4	9.45	8.18	7.67	8.44	5.69	5.91	5.87	6.72
1311.4	-0.928978	0.0818374	-11.3515	7.28909e-30	4.68931e-28	Iqgap3	14.49	12.66	13.6	14.17	5.9	6.43	6.14	7.39
370.031	-0.57406	0.169103	-3.39473	0.000686975	0.00237624	AW047730	14.35	13.56	13.86	18.32	8.5	11.65	10.49	6.45
3982.75	-0.618665	0.0800059	-7.73275	1.05252e-14	1.7306e-13	Gm3764	245.05	193.56	190.95	192.59	103.02	113.15	123.26	124.07
807.693	-0.56814	0.0940581	-6.04031	1.53818e-09	1.39559e-08	Pmf1	42.33	41.18	41.77	42.89	24.77	26.26	25.81	22.34
221.271	-0.569626	0.125413	-4.542	5.57221e-06	2.90506e-05	Sema4a	5.42	3.78	3.48	4.32	1.99	2.46	2.76	2.9
2022.95	-0.305038	0.0859501	-3.54901	0.000386686	0.00140915	Mex3a	19.33	14.06	15.1	14.11	10.57	10.3	10.64	11.75
3985.33	-0.261859	0.0543223	-4.82047	1.43219e-06	8.27388e-06	Ssr2	180.11	173.27	179.4	171.36	125.24	126.17	124.8	127.41
2494.39	-0.156676	0.0669038	-2.34181	0.0191907	0.0454753	Khdc4	39.74	33.75	34.52	33.89	27.44	23.8	28.33	32.52
986.324	-0.34244	0.0830873	-4.12144	3.76506e-05	0.00016899	Trim46	18.39	14.76	16.19	18.03	11.08	11.59	12.85	9.86
932.851	-0.309458	0.0860854	-3.59478	0.000324662	0.00120191	Cks1b	53.82	56.88	54.09	53.68	36.86	38.45	37.88	35.06
646.973	-0.389851	0.0854663	-4.56145	5.08007e-06	2.66808e-05	Chrnb2	7.47	5.53	5.96	5.85	4.13	4.35	4.08	4.33
310.825	-0.5906	0.116758	-5.05833	4.22934e-07	2.6682e-06	4632404H12Rik	4.57	4.13	3.58	3.86	2.04	2.62	2.18	2.2
2739.59	-0.153968	0.0520805	-2.95635	0.003113	0.00918014	Ube2q1	59.97	52.58	53.76	53.01	42.41	45.6	46.32	50.78
260.025	-0.592078	0.104287	-5.67737	1.36779e-08	1.07684e-07	1700094D03Rik	23.36	29.71	26.68	26.48	17.93	16.49	24.88	16.66
78.0207	-0.948205	0.187604	-5.05429	4.31985e-07	2.72185e-06	Nup210l	0.68	0.6	0.69	0.64	0.26	0.26	0.29	0.34
355.712	-0.331887	0.132505	-2.50471	0.012255	0.0305976	Slc27a3	7.68	7.72	8.4	7.86	4.88	6.09	4.86	4.38
3838.85	-0.384476	0.0874219	-4.39793	1.09287e-05	5.39353e-05	Ints3	49.67	39.84	44.95	43.5	23.2	30.81	29.78	34.66
171.029	-0.493147	0.134493	-3.6667	0.000245698	0.000934067	Lingo4	2.54	1.68	1.97	2.01	1.13	1.21	1.22	1.52
3132.88	-0.31549	0.0718333	-4.39198	1.12323e-05	5.53376e-05	Tdrkh	49.34	49.54	49.85	48.92	35.99	31.22	32.53	40.35
597.673	-0.270502	0.0925458	-2.9229	0.00346789	0.0100911	Riiad1	39.54	45.75	43.92	48.91	31.51	31.96	28.8	31.14
5047.61	-0.706845	0.0855982	-8.25771	1.485e-16	2.93442e-15	Snx27	54.65	41.65	45.93	42.28	22	20.91	20.58	30.76
445.045	-0.602741	0.0880678	-6.84406	7.69819e-12	9.13325e-11	Selenbp1	19.77	17.66	18.88	19.69	9.93	11.68	11.17	10.95
1104.28	-0.152781	0.0593086	-2.57603	0.00999433	0.0256358	Prune1	16.06	14.7	14.96	14.51	11.35	11.46	11.15	12.22
156.518	-0.514456	0.161856	-3.17848	0.0014805	0.00471045	Anxa9	4.75	4.17	4.03	3.34	1.86	2.67	2.8	2.07
52.6215	-0.653762	0.230125	-2.84091	0.00449856	0.0126577	6330562C20Rik	4.49	4.36	5.6	5.57	3.15	2.82	2.82	2.94
1929.95	-0.269716	0.0908222	-2.96971	0.00298078	0.0088361	Arnt	26.13	21.32	22.74	19.71	14.03	13.56	14.04	18.79
4974.86	-0.36372	0.046622	-7.80147	6.11894e-15	1.03083e-13	Ensa	100.48	94.59	97.83	94.22	81.5	87.23	83.44	85.52
6565.66	-0.110336	0.0476523	-2.31544	0.0205891	0.048328	Mcl1	82.37	81.85	79.52	78.9	62.56	61.65	63.58	68.29
104.576	-1.4491	0.168916	-8.57879	9.58768e-18	2.10368e-16	Ciart	5.75	4.8	5.28	5.38	1.42	2.09	1.69	2.8
33.9887	-0.907539	0.302825	-2.99691	0.00272732	0.00815898	Gm43375	0.95	0.58	0.82	0.45	0.33	0.26	0.27	0.44
69.1501	-0.530766	0.222509	-2.38536	0.0170622	0.0410332	Gm17690	2.04	2.67	2.08	2.05	1.16	2.1	1.7	1.5
15.7579	-1.06007	0.409763	-2.58702	0.00968089	0.0249218	H4c14	0.8	0.43	0.55	0.41	0.2	0.24	0.16	0.31
6466.79	-0.369857	0.103131	-3.58629	0.00033542	0.00123799	Notch2	32.83	27.02	28.4	26.89	15.63	18.28	17.7	24.99
30.4502	-1.39109	0.36349	-3.82705	0.000129688	0.000523586	Gm42819	0.41	0.35	0.31	0.29	0.11	0.09	0.04	0.2
754.031	-0.239429	0.0759855	-3.15098	0.00162725	0.0051281	Tent5c	6.39	5.83	6.58	6.27	5.01	4.53	4.27	5.12
1064.55	-0.434907	0.0916327	-4.7462	2.07271e-06	1.16493e-05	Ttf2	12.13	10.44	12.3	10.94	6.99	6.29	6.22	9.08
1466.08	-0.31284	0.0818254	-3.82326	0.0001317	0.000530951	Igsf3	10.23	8.68	8.45	8.59	5.36	6.42	6.04	7.31
23172.3	-1.38248	0.07854	-17.6023	2.36706e-69	2.13885e-66	Atp1a1	397.88	354.34	362.85	367.07	102.08	124.17	120.18	147.22
53.5406	-1.37139	0.247463	-5.54181	2.99356e-08	2.24562e-07	Mab21l3	1.04	1.13	0.95	1.04	0.39	0.27	0.24	0.49
223.504	-0.354907	0.117719	-3.01486	0.00257098	0.00774128	Ngf	10.99	9.51	10.33	10.76	7.41	6.91	6.31	6.45
379.65	-0.478625	0.094438	-5.06813	4.01737e-07	2.54173e-06	Tspan2	4.7	4.09	3.97	4.62	2.79	2.62	2.61	3.12
6642.65	-0.744961	0.0673299	-11.0643	1.86837e-28	1.086e-26	Nras	110.15	85.91	93.78	87.2	59.39	53.68	51.95	66.48
50.7033	-0.686448	0.257555	-2.66524	0.00769331	0.020347	Gm43062	2.21	2.54	1.5	1.91	1.35	0.91	1	1.09
88.3178	-0.848315	0.186059	-4.5594	5.13005e-06	2.69077e-05	Dennd2c	1.05	1.06	0.93	0.94	0.48	0.49	0.45	0.76
2216.53	-0.414889	0.102923	-4.03105	5.55286e-05	0.000240648	Trim33	24.26	20.91	23.85	19.85	14.11	12.66	13.16	17.68
577.431	-0.364966	0.0843093	-4.32889	1.49862e-05	7.23434e-05	Dclre1b	9.45	7.73	8.53	9.54	5.38	5.09	5.79	7.59
9.11507	-1.40071	0.543272	-2.57829	0.00992906	0.0254754	Bcl2l15	0.46	0.46	0.61	0.48	0.28	0.03	0.21	0.23
866.775	-0.406021	0.110585	-3.67158	0.000241054	0.000918342	Rsbn1	7.54	5.72	7.17	6.43	5.19	4.13	3.67	6.03
3303.55	-0.236406	0.0704725	-3.35459	0.000794828	0.00271205	Phtf1	53.33	48.73	49.05	48.5	37.11	33.61	32.18	42.05
33.6442	-1.5642	0.317608	-4.92492	8.43934e-07	5.06386e-06	Wnt2b	0.96	0.87	1.21	1	0.32	0.46	0.52	0.64
2694.29	-0.30483	0.0756569	-4.0291	5.599e-05	0.000242384	Cttnbp2nl	28.92	24.77	26.27	24.69	15.94	17.52	17.13	21.69
35.0003	-0.742091	0.273235	-2.71594	0.00660871	0.0177653	Kcnd3os	1.56	1.39	2.01	1.91	0.97	0.85	0.96	1
4064.24	-0.706635	0.108611	-6.5061	7.71284e-11	8.15551e-10	Kcnd3	36.94	28.92	30.35	28.24	14.16	15.06	13.51	22
617.302	-0.245281	0.0872423	-2.81149	0.00493119	0.0137255	Ddx20	9.47	9.32	9.19	9.29	6.59	6.16	7.51	6.7
1583.58	-0.249755	0.0786229	-3.17662	0.00149	0.00473611	Inka2	21.49	16.15	16.3	16.36	11.59	12.92	11.26	13.93
34.539	-0.736798	0.286532	-2.57144	0.0101278	0.0259312	Gm43328	1.41	1.21	0.9	0.86	0.57	0.55	0.46	0.76
1304.59	-0.247052	0.0709509	-3.48201	0.000497671	0.00177552	Wdr77	49.45	39.15	44.03	39.92	29.36	27.62	29.28	33.85
610.866	-0.319839	0.0780982	-4.09535	4.21529e-05	0.000187253	Pifo	32.32	32	32.06	30.45	22.93	21.61	22.09	21.93
32.3004	-0.724058	0.282784	-2.56046	0.0104533	0.0266378	Dennd2d	0.52	0.81	0.69	0.51	0.27	0.48	0.29	0.37
686.024	-0.398676	0.115072	-3.4646	0.000531029	0.00188036	Lrif1	14.42	16.28	14.57	12.57	9.72	9.39	7.66	12.77
64.3516	-0.744355	0.320755	-2.32063	0.0203067	0.0477554	Gm38253	1.03	0.53	0.86	0.69	0.4	0.23	0.17	0.71
69.849	-0.637114	0.248215	-2.56679	0.0102646	0.0262298	Kcna3	2.5	1.26	1.61	1.61	0.98	0.8	0.72	1.43
401.424	-0.310831	0.122187	-2.54389	0.0109627	0.0277721	AI504432	3.71	3.13	3.01	2.85	2.15	1.93	1.86	2.87
488.344	-0.520514	0.0994557	-5.23363	1.66213e-07	1.11213e-06	Slc6a17	4.97	6.79	4.89	4.06	2.25	3.56	2.74	3.09
6181.78	-0.680578	0.0730996	-9.31028	1.2749e-20	3.69983e-19	Csf1	85.11	77.82	81.29	79.98	36.91	45.61	44.73	51.41
435.162	-0.326318	0.0932057	-3.50105	0.000463427	0.0016653	Gstm6	19.56	20.46	20.68	19.45	14.19	13.68	12.44	15.05
54.0775	-0.548659	0.213089	-2.57479	0.0100301	0.025711	Gm12522	1.23	0.9	1.03	1.02	0.58	0.68	0.51	0.76
5799.15	-0.673975	0.0890445	-7.56897	3.76185e-14	5.83321e-13	Celsr2	53.12	43.95	46.65	47.87	25.53	32.6	28.52	30.28
72.7869	-1.12082	0.193259	-5.79961	6.64695e-09	5.4823e-08	1700013F07Rik	4.73	5.85	5.11	6.03	2.12	2.58	1.7	2.01
1423.59	-0.324993	0.066088	-4.91759	8.76178e-07	5.24309e-06	Gpsm2	23.48	21.05	23.71	24.19	18.06	16.87	15.76	17.42
2579.17	-0.33642	0.0797021	-4.22097	2.43257e-05	0.000112957	Prpf38b	59.13	48.48	57.05	50.12	34.69	32.46	37.94	45.62
92.0719	-0.433112	0.185282	-2.33758	0.0194089	0.0459118	Gm19391	2.62	3.1	2.35	1.69	1.5	1.37	1.41	1.94
657.562	-0.320562	0.0972746	-3.29544	0.00098269	0.00327218	Vav3	7.03	7.61	7.24	6.33	4.85	4.18	4.98	6
2250.28	-0.239055	0.0882829	-2.70782	0.0067726	0.018147	Slc30a7	18.52	14.33	20.27	15.39	13.22	13.84	11.8	19.03
196.498	-0.905883	0.15371	-5.89345	3.78221e-09	3.25624e-08	Gpr88	3.29	3.07	2.75	3.08	1.21	1.81	1.22	1.48
9.95945	-1.17268	0.508491	-2.3062	0.0210994	0.0493511	Gm42940	0.31	0.26	0.18	0.21	0.08	0	0.08	0.11
382.286	-0.451819	0.12049	-3.74983	0.000176952	0.00069436	Sass6	8.15	6.54	6.04	4.93	4.21	4.19	2.75	4.96
858.445	-0.268657	0.115464	-2.32677	0.0199777	0.0470764	Slc35a3	10.99	9.21	9.25	8.04	7.34	6.08	5.89	9.66
200.628	-0.457135	0.119233	-3.83397	0.000126094	0.000510097	Frrs1	2.16	2.4	2.8	2.31	1.37	1.18	2.13	2.31
385.993	-0.396491	0.114415	-3.46537	0.000529496	0.00187526	Plppr5	4.84	4.75	4.59	3.69	2.65	2.55	2.73	3.71
891.57	-0.480085	0.0866675	-5.53939	3.03527e-08	2.27605e-07	Snx7	28.45	29.95	31.11	29.81	19.66	16.35	17.51	19.24
2786.47	-0.53007	0.0831482	-6.37501	1.82956e-10	1.8594e-09	Ptbp2	72.21	57.22	61.22	57.21	41.13	34.31	37.13	44.92
92.9771	-0.690912	0.281613	-2.45341	0.0141509	0.0347806	Gm43300	2.7	1.95	1.98	1.43	1.03	0.66	0.84	1.97
178.41	-0.813124	0.220612	-3.68576	0.000228024	0.000873894	Gm42664	3.71	2.57	2.68	2.13	1.23	1.07	0.94	2.28
1301.2	-0.655684	0.106569	-6.15264	7.62015e-10	7.22025e-09	Tlcd4	11.64	10.48	10.73	9.33	5.88	4.99	4.77	7.11
55.5455	-0.571943	0.213606	-2.67756	0.00741596	0.0197062	Gm42929	2.24	2.14	1.88	1.8	1.04	1.19	1.2	1.49
79.8974	-1.81938	0.196106	-9.27755	1.7342e-20	4.9818e-19	A730020M07Rik	3.44	2.68	3.16	3.21	0.79	0.97	0.5	1.01
70.7686	-0.554806	0.191631	-2.89518	0.00378946	0.0109143	Gm43823	1.7	1.76	1.72	1.51	1.25	0.97	1.07	1.59
11630.9	-0.265435	0.0662031	-4.0094	6.08731e-05	0.000261756	F3	288.4	322.57	311.81	289.21	220.39	198.48	204.57	234.48
82.97	-0.600404	0.196909	-3.04914	0.00229499	0.00699403	Abca4	1.23	0.87	0.87	0.62	0.47	0.61	0.42	0.63
3024.72	-0.345579	0.0900889	-3.83598	0.000125065	0.000506555	Fnbp1l	36.51	29.63	29.56	29.32	22.24	18.38	19.19	24.54
304.928	-0.444894	0.119483	-3.7235	0.000196477	0.00076404	Pde5a	2.11	1.9	2.25	1.83	1.35	1.19	1.05	1.49
326.498	-0.461291	0.154024	-2.99494	0.00274503	0.00820947	Ndst3	3.51	2.8	2.93	2.42	1.54	1.7	1.53	2.7
90.9054	-1.01045	0.213466	-4.73356	2.20616e-06	1.23388e-05	Ugt8a	1.62	1.19	1.09	1.34	0.79	0.48	0.53	0.44
578.037	-0.63049	0.107982	-5.83883	5.25695e-09	4.41313e-08	Zgrf1	7.21	6.35	5.99	4.53	3.6	3.02	3.02	4.07
247.294	-0.482119	0.124033	-3.88701	0.000101488	0.000418046	Alpk1	2.59	2.19	2.18	1.99	1.15	1.34	1.43	1.62
2494.16	-0.265069	0.0728324	-3.63944	0.00027323	0.00103006	Elovl6	23.01	17.81	18.96	18.24	13.12	12.96	12.46	15.76
90.6722	-0.647676	0.196348	-3.29861	0.000971631	0.0032435	Egf	1.96	1.25	1.44	1.74	0.77	0.89	1.41	1.11
375.054	-0.354563	0.118793	-2.98472	0.00283839	0.00845689	Gar1	36.9	30	31.47	24.41	17.22	22.62	19.7	20.07
93.1398	-1.70846	0.204583	-8.35094	6.77232e-17	1.38221e-15	Dkk2	1.44	1.34	1.81	1.7	0.44	0.27	0.5	0.45
540.243	-0.272825	0.0933021	-2.92411	0.00345446	0.0100588	Gstcd	8.7	8.55	8.4	7.75	5.48	5.31	5.24	7.35
353.473	-0.539391	0.101315	-5.32392	1.01553e-07	7.0142e-07	Cxxc4	3.45	2.74	2.78	2.79	1.64	1.52	1.61	2.02
1532.67	-1.09847	0.112082	-9.80064	1.11878e-22	3.86787e-21	Cenpe	14.54	15.19	14.09	11.67	6.85	4.48	6.46	7.55
62.7637	-0.677131	0.254995	-2.65546	0.00791994	0.0208807	Gm43379	0.58	0.42	0.4	0.48	0.25	0.23	0.21	0.46
4830.58	-0.437824	0.0762997	-5.73821	9.56831e-09	7.69359e-08	Ube2d3	171.01	177.28	168.37	166.91	139.22	136.15	122.81	137.62
1425.44	-0.2546	0.0784312	-3.24615	0.00116977	0.00382718	Nfkb1	26.29	20.7	22.51	22.08	14.18	15.52	17.85	19.23
3921.64	-0.379631	0.130871	-2.9008	0.00372206	0.0107408	H2az1	404.48	458.87	413.38	489.32	317.7	293.6	323.96	245.34
1219.37	-0.466233	0.069779	-6.68156	2.36413e-11	2.65068e-10	Dapp1	19.3	18.41	20.77	17.64	13.72	11.31	11.81	15
1352.52	-0.879765	0.100858	-8.72281	2.71388e-18	6.2297e-17	Mttp	22.1	17.98	19.51	18.12	8.91	8.01	7.24	11.3
456.08	-0.453049	0.0854351	-5.30284	1.14016e-07	7.80213e-07	Trmt10a	9.37	9.45	11.4	7.95	5.28	4.96	6.46	6.41
537.444	-0.441875	0.12748	-3.46622	0.000527831	0.00187174	Unc5c	3.49	2.66	2.44	2.65	1.77	1.34	1.45	2.21
2913	-0.375801	0.101482	-3.70313	0.000212953	0.000821521	Pkn2	30.87	24.42	26.24	24.44	17.93	15.42	14.43	23.12
24.039	-0.888176	0.310693	-2.85869	0.00425396	0.0120703	9530052C20Rik	0.77	0.92	0.79	0.9	0.32	0.4	0.32	0.51
7205.02	-0.415974	0.0783561	-5.30877	1.10368e-07	7.57597e-07	Sh3glb1	115	113.09	111.93	105.18	85.3	75.36	83.12	98.53
28.3988	-1.1984	0.300532	-3.9876	6.67458e-05	0.000284241	Clca3a1	0.71	0.5	0.5	0.51	0.18	0.21	0.19	0.23
1232.36	-0.359604	0.0889811	-4.04135	5.31442e-05	0.000231121	Odf2l	37.71	32.61	41.25	33.89	28.03	20.26	24.54	31.46
344.334	-0.286776	0.107228	-2.67446	0.00748507	0.0198606	Syde2	3.96	3.18	3.29	3.31	2.18	2.39	2.44	2.9
245.905	-0.292804	0.107044	-2.73536	0.00623129	0.016868	Wdr63	4.15	4.26	3.79	4.14	3.6	3.42	3.03	3.56
2337.05	-0.350101	0.0703041	-4.97981	6.36456e-07	3.89056e-06	Ssx2ip	34	31.95	32.24	30.27	20.82	19.84	19.79	25.17
1094.22	-0.214162	0.0701924	-3.05107	0.00228027	0.00695442	Ctbs	17.84	18.11	18.04	16.76	14.1	13.81	11.51	14.29
164.318	-0.527017	0.158363	-3.3279	0.000875022	0.00295324	Spata1	5.74	4.97	5.59	4.35	3.75	3.3	5.07	7.45
299.546	-0.9664	0.121678	-7.94229	1.98477e-15	3.50713e-14	Ifi44	7.46	6.95	5.92	6.09	2.5	3.03	2.98	3.13
35.9053	-0.897143	0.326132	-2.75085	0.005944	0.0161864	Ptgfr	0.6	0.58	0.42	0.62	0.41	0.09	0.21	0.3
70.5045	-0.500024	0.209745	-2.38396	0.0171272	0.0411746	Gipc2	3.29	4.42	2.54	2.79	2.56	2.23	2.76	2.95
3186.9	-0.258194	0.0743677	-3.47185	0.000516881	0.00183615	Dnajb4	58.09	59.93	55.65	54.72	42.42	36.84	37.9	46.13
4386.23	-0.720376	0.0853501	-8.44025	3.16663e-17	6.64024e-16	Fubp1	104.98	79.92	85.3	82.86	52.31	42.41	43.56	61.07
2672.82	-0.248488	0.0850867	-2.92041	0.00349571	0.010158	Zzz3	27.21	24.16	24.49	22.26	20.34	17.9	18.68	22.88
184.568	-0.538432	0.138173	-3.89678	9.74797e-05	0.000403036	St6galnac3	4.4	3.61	1.9	2.85	1.76	1.51	1.63	1.91
308.839	-0.339021	0.119616	-2.83424	0.0045935	0.0128902	Slc44a5	3.38	3.06	2.71	3.01	2.25	1.72	1.76	2.22
527.563	-0.570837	0.103559	-5.51217	3.54432e-08	2.63491e-07	Erich3	5.48	5.37	5.17	5.19	2.92	2.63	3.01	3.83
194.568	-0.515612	0.147808	-3.4884	0.000485927	0.00173861	4930570G19Rik	6.79	5.95	5.71	5.68	3.52	4.62	3.6	4.97
198.732	-0.72895	0.118983	-6.1265	8.9832e-10	8.43936e-09	Cth	5.85	5.34	5.23	5.48	3.57	2.71	3.19	2.87
9.15863	-1.3077	0.520896	-2.51048	0.0120568	0.0301708	Gm43314	0.29	0.19	0.25	0.19	0.05	0.05	0.08	0.14
2319.76	-0.308287	0.0636543	-4.84315	1.27797e-06	7.45435e-06	Ankrd13c	34.5	30.88	30.77	31.36	23.45	21.43	20.25	29.72
133.785	-1.66467	0.190014	-8.76076	1.93932e-18	4.54083e-17	Depdc1a	8.46	8.52	8.23	6.34	2.18	1.65	1.58	2.9
504.85	-1.03613	0.0946984	-10.9414	7.30702e-28	3.96875e-26	Lyn	9.67	8.93	10.35	8.69	4.29	3.75	3.24	4.47
5327.19	-0.421893	0.103585	-4.07292	4.64278e-05	0.000204371	Impad1	42.56	37.8	37.21	32.19	24.51	20.83	20.52	30.28
1231.93	-0.559375	0.0989755	-5.65165	1.58915e-08	1.23837e-07	Ubxn2b	9.4	8.69	8.94	7.96	5.32	4.33	4.41	6.33
2588.32	-0.246249	0.0681574	-3.61294	0.000302742	0.0011301	Nsmaf	43.6	45.59	44.34	42.65	32.01	30.96	32.74	34.36
336.298	-0.573107	0.117166	-4.89141	1.00118e-06	5.92686e-06	Car8	3.86	4.29	4.34	4.06	2.55	2.04	2.13	2.86
5973.76	-0.350018	0.114173	-3.06568	0.00217178	0.00664913	Trp53inp1	64.29	52.55	54.84	46.37	37.64	30.22	28.37	46.23
366.418	-1.53069	0.139542	-10.9694	5.36348e-28	2.95348e-26	Ccne2	11.59	8.57	11.34	8.51	3.46	2.99	3.21	4.11
1960.73	-0.23104	0.0830793	-2.78096	0.00541979	0.0149147	Ints8	29.53	31.51	30.97	31.27	26.94	23.04	21.17	26.47
2772.96	-0.66637	0.0909235	-7.32891	2.32034e-13	3.3089e-12	Virma	24.61	20.59	22.32	19.71	12.44	10.04	10.34	14.13
255.216	-1.00943	0.122285	-8.2547	1.5229e-16	3.00037e-15	Rad54b	10.23	8.25	7.59	7.74	3.45	3.49	3.55	4.5
5142.99	-0.212706	0.0674963	-3.15137	0.00162504	0.00512276	Pdp1	91.07	82.26	84.01	79.82	65.6	59.08	57.58	70.45
122.584	-0.637488	0.144344	-4.41645	1.00335e-05	4.98514e-05	1700123M08Rik	11.41	10.27	9.5	9.39	5.51	5.74	6.22	6.8
1195.81	-0.276224	0.0833419	-3.31435	0.000918559	0.00308592	Tmem67	16.16	14.7	15.32	13.95	10.77	9.37	9.07	12.33
2587.59	-0.29467	0.0990649	-2.97452	0.0029345	0.0087106	Fam92a	85.87	115.74	102.85	102.59	78.5	68.69	74.5	78.65
3387.92	-0.912475	0.0765508	-11.9199	9.32622e-33	8.20336e-31	Pip4p2	73.12	73.94	74.78	70.97	35.52	31.42	29.9	37.12
139.985	-1.11856	0.154312	-7.2487	4.20779e-13	5.81687e-12	Gm11837	8.62	9.28	9.9	8.81	4.29	3.24	2.33	4.44
35.5996	-0.798259	0.280609	-2.84474	0.00444474	0.012524	Calb1	0.56	0.61	0.49	0.71	0.23	0.17	0.2	0.3
2006.41	-0.360147	0.0811767	-4.43658	9.1398e-06	4.57542e-05	Ccnc	46.24	46.52	47.01	40.74	29.76	28.6	27.27	35.87
312.674	-0.894089	0.111168	-8.04269	8.78897e-16	1.6088e-14	Tstd3	10.32	10.95	11.31	10.44	5.33	5.04	4.79	4.91
643.177	-0.735229	0.139485	-5.27102	1.3567e-07	9.18901e-07	Faxc	9.62	6.4	7.45	7.44	4.16	3.53	3.22	5.52
2747.38	-0.363484	0.0663187	-5.48086	4.23266e-08	3.11518e-07	Pou3f2	23.77	22.28	21.72	21.04	13.96	15.25	13.69	16.82
114.548	-0.547305	0.14876	-3.6791	0.000234055	0.000894422	Gm30731	6.14	5.21	4.46	4.7	2.67	3.39	2.88	3.2
615.638	-0.513808	0.0872018	-5.89218	3.81145e-09	3.27985e-08	Mms22l	9.41	8.48	9.92	8.98	5.36	4.99	4.82	6.63
508.889	-0.656939	0.0863505	-7.60782	2.7875e-14	4.37699e-13	Klhl32	6.38	5.24	6.21	5.78	3.61	3.53	3.27	4.02
806.723	-0.264185	0.10044	-2.63029	0.00853119	0.0223118	Ndufaf4	20.12	20.81	20.84	20.27	18.71	15.56	14.07	15.73
72.3567	-0.57768	0.216061	-2.67369	0.00750229	0.019901	Gpr63	2.15	1.13	1.49	1.91	0.88	0.96	0.94	1.13
2554.05	-0.424207	0.109962	-3.85775	0.000114435	0.000466637	Manea	26.33	25.28	25.29	21.8	16.35	13.68	13.3	20.25
3283.55	-0.380753	0.0890764	-4.27445	1.9161e-05	9.05615e-05	Map3k7	36.55	30.01	30.51	29.24	21.59	18.87	17.47	26
432.912	-0.392621	0.108673	-3.61287	0.000302831	0.0011301	Bach2	4.19	3.43	3.8	2.73	2.08	1.53	1.56	1.92
948.962	-0.39374	0.115521	-3.40837	0.000653515	0.00227199	Casp8ap2	7.44	6.35	6.81	6.35	5.21	3.45	3.77	5.55
2775.94	-0.208386	0.0737183	-2.82678	0.00470179	0.0131625	Ankrd6	29.47	26.43	27.8	25.64	18.96	18.78	18.56	24.38
135.57	-0.612625	0.153612	-3.98813	6.65969e-05	0.000283729	Srsf12	3.29	3.4	2.93	3.02	2.06	2.02	1.48	2.08
942.658	-0.516709	0.0863924	-5.98095	2.21837e-09	1.97311e-08	Slc35a1	24.91	24.36	22.4	24.73	14.77	11.54	13.62	17.68
1861.62	-0.304382	0.128491	-2.3689	0.017841	0.0426839	Zfp292	9.54	7.49	8.69	7.55	5.96	4.61	4.84	7.79
4664.83	-0.170218	0.0475728	-3.57806	0.000346159	0.00127384	Aco1	55.27	50.7	55.14	50.31	38.99	37.78	38.69	44.13
921.5	-0.803423	0.0699991	-11.4776	1.70941e-30	1.20502e-28	B4galt1	12.68	11.52	12.04	11.05	5.56	5.6	5.58	6.63
287.472	-0.976425	0.150293	-6.49683	8.20305e-11	8.64625e-10	Kif24	4.13	3.17	3.67	3.68	1.84	1.67	1.61	2.49
734.428	-1.16166	0.093195	-12.4648	1.16169e-35	1.34263e-33	Nudt2	49.07	56.15	49.83	55.35	19.05	20.06	20.93	21.58
673.976	-0.475593	0.0803146	-5.92162	3.18782e-09	2.77454e-08	Fancg	17.89	12.33	14.75	12.6	9.33	8.17	6.95	8.87
324.126	-0.986965	0.108787	-9.07246	1.16361e-19	3.05566e-18	Arhgef39	15.26	13.95	13.22	13.27	5.13	6.33	5.1	6.15
437.834	-0.480725	0.0976776	-4.92155	8.58611e-07	5.14416e-06	Tpm2	14.09	14.17	14.21	13.39	8.22	7.11	9.86	8.4
684.84	-0.975307	0.0891119	-10.9447	7.04165e-28	3.85623e-26	Melk	12.34	12.29	12.66	11.48	5.91	4.55	5.08	5.66
8252.07	-0.315256	0.0911934	-3.457	0.000546215	0.00192863	Igfbpl1	187.94	198.88	190.68	205.88	136.07	139.6	128.81	124.36
276.906	-0.489988	0.110127	-4.44931	8.61454e-06	4.3365e-05	Ccdc180	3.45	3.27	3.35	3.54	1.46	1.65	1.57	2.05
2894.04	-0.141653	0.0573325	-2.47073	0.0134836	0.0333259	Tdrd7	35.59	39.44	36.75	39.94	29.09	31.14	33.46	32.76
2993.96	-0.279942	0.0606733	-4.61392	3.95142e-06	2.11384e-05	Ncbp1	48.06	46.09	49.6	48.01	36.47	33.72	35.02	34.77
3623.41	-0.20423	0.0747023	-2.73392	0.00625857	0.0169294	Anp32b	132.53	123.14	120.3	125.67	83.73	91.1	102.4	101.92
312.632	-0.480066	0.112787	-4.25639	2.07755e-05	9.74508e-05	Gabbr2	2.8	2.39	2.69	2.2	1.48	1.49	1.41	1.88
17.7865	-1.0232	0.382277	-2.67658	0.00743772	0.0197561	Col15a1	0.93	0.44	0.48	0.65	0.17	0.32	0.22	0.14
1431.71	-0.278165	0.0933121	-2.98102	0.00287289	0.00855071	Tgfbr1	13.06	10.64	11.74	10.75	8.59	7.05	7.01	9.99
2974.74	-0.51052	0.0508856	-10.0327	1.09475e-23	4.16905e-22	Alg2	51.28	47.06	49.14	48.64	28.54	28.28	27.74	32.2
105.109	-0.59172	0.156931	-3.77056	0.000162879	0.000644352	Nr4a3	0.94	1	0.98	0.96	0.52	0.57	0.48	0.59
1542.29	-0.371342	0.0962283	-3.85897	0.000113867	0.000464511	Stx17	17.7	15.46	15.51	15.37	10.52	10.5	8.44	12.15
941.707	-0.633227	0.0885711	-7.14936	8.71818e-13	1.16864e-11	Invs	9.77	7.82	9.07	7.91	4.21	4.39	4.59	5.61
837.812	-0.433463	0.0861925	-5.02901	4.93019e-07	3.06656e-06	Tex10	17.16	15.31	14.82	13.36	11.34	9.63	8.89	11.98
137.431	-0.479368	0.178457	-2.68619	0.00722729	0.019264	Plppr1	2.89	2.27	2.19	3.03	1.71	1.56	1.68	1.79
1994.43	-0.305869	0.070522	-4.33722	1.44299e-05	6.98785e-05	Tmem246	32.66	29.35	32.42	36.13	23	23.91	22.34	20.79
534.391	-0.256372	0.0948649	-2.7025	0.0068821	0.0184081	Grin3a	3.58	3.22	3.17	3.21	2.49	2.05	2.08	2.76
2385.99	-0.925408	0.117011	-7.90875	2.59985e-15	4.5455e-14	Smc2	27	22.56	23.41	20.36	11.08	8.47	8.85	13.55
23564.1	-0.767142	0.13536	-5.66742	1.44966e-08	1.13724e-07	Abca1	135.72	105.67	115.36	106.42	50.39	52.88	48.9	88.28
1792.06	-0.525062	0.121157	-4.33375	1.46594e-05	7.09381e-05	Fsd1l	16.05	11.58	12.45	11.69	7.76	6.25	5.58	10.43
1898.72	-0.52463	0.0983426	-5.33472	9.56918e-08	6.64349e-07	Fktn	16.96	13.74	15.27	14.1	9.35	8.09	7.5	11.2
5820.22	-0.461702	0.0561602	-8.22117	2.01535e-16	3.90479e-15	Rad23b	118.19	93.63	109.89	102.86	70.97	66.67	62.06	72.24
9997.51	-0.460773	0.071761	-6.42093	1.35446e-10	1.39437e-09	Ctnnal1	148.7	140.6	141.28	134.88	89.86	80.2	74.58	105.26
5991.72	-0.28358	0.116649	-2.43106	0.0150547	0.0367655	Tmem245	21.47	16.18	17.47	15.67	11.51	10.46	9.95	16.25
682.599	-0.356439	0.103185	-3.45438	0.000551559	0.00194646	Frrs1l	5.04	4.51	4.8	4.03	2.94	2.69	2.72	4.05
431.613	-0.465356	0.0943842	-4.93044	8.20432e-07	4.93475e-06	Epb41l4b	5.22	3.51	4.31	3.44	2.1	2.28	2.3	3.01
174.958	-0.612976	0.128182	-4.78207	1.73495e-06	9.87679e-06	Ptpn3	1.62	1.18	1.38	1.82	0.66	1.19	0.76	1.09
1469.24	-0.246637	0.071287	-3.45978	0.000540622	0.0019116	Lpar1	19.98	19.04	19.95	18.74	14.7	13.93	12.21	15.65
956.025	-0.297428	0.0798157	-3.72644	0.000194205	0.00075624	Ugcg	12.13	10.41	12.02	10.21	7.44	7.35	6.83	8.8
175.221	-0.728173	0.136265	-5.34381	9.10106e-08	6.35476e-07	Susd1	3.85	3.91	4.16	3.01	2.33	2.12	2.03	2.06
799.889	-0.522484	0.0707789	-7.38192	1.56024e-13	2.26892e-12	Rgs3	37.6	31.48	34.02	32.99	23.47	22.68	23.22	24.85
238.109	-0.495379	0.152795	-3.24212	0.00118642	0.00387337	Zfp618	1.69	1.02	1.28	1.27	0.86	0.73	0.61	0.98
559.39	-0.246597	0.0923963	-2.66891	0.00760977	0.0201565	Whrn	12.14	8.67	11.36	9.81	7.15	6.83	8.25	8.01
2053.5	-0.617547	0.0925094	-6.6755	2.46392e-11	2.75635e-10	Atp6v1g1	160.78	170.36	162.25	165.54	95.79	91.3	87.6	88.55
246.371	-0.372914	0.109609	-3.40222	0.00066841	0.00231769	Tmem268	3.53	2.91	3.43	2.84	1.96	2.92	2.97	2.01
1940.71	-0.801402	0.113694	-7.04873	1.80554e-12	2.32163e-11	Tnc	14.3	13.84	13.56	13.79	5.23	6.73	6.79	8.94
3625.35	-0.249292	0.0787232	-3.16669	0.00154186	0.00488377	Cdk5rap2	24.13	21.21	23.36	23.03	18.66	17.79	18.47	22.12
4512.81	-0.319321	0.0901735	-3.54118	0.000398341	0.00144791	Megf9	28.73	25.05	25.04	23.6	16.85	16.19	15.34	22.21
10926.7	-0.187047	0.0744756	-2.51153	0.012021	0.0300965	Nfib	65.67	52.75	56.69	52.48	39.91	38.95	39.93	49.08
427.854	-0.463501	0.0914633	-5.06761	4.02834e-07	2.54786e-06	Gm11266	16.76	16.86	15.97	15.08	9.37	9.42	10.06	11.68
1957.79	-0.320036	0.108087	-2.9609	0.00306737	0.00906577	Zdhhc21	12.51	10.51	10.5	9.52	7.31	6.02	6.42	9.32
375.519	-1.23403	0.123957	-9.95524	2.39239e-23	8.7746e-22	Frem1	3.38	2.74	2.83	2.86	1.12	1.03	0.96	1.89
991.317	-0.216977	0.0796457	-2.72428	0.00644416	0.0173723	Snapc3	23.78	23.04	19.62	20.79	17.9	17.79	18.74	18.32
7499.33	-0.159962	0.0677273	-2.36185	0.018184	0.0433846	Psip1	149.47	146.91	147.87	139.14	112.52	100.11	106.34	125.46
219.506	-0.457961	0.12868	-3.55891	0.000372401	0.00136159	Ccdc171	3.15	2.79	2.64	2.44	1.98	1.38	1.39	2.13
846.967	-0.819924	0.109026	-7.52047	5.45806e-14	8.31423e-13	Cntln	8.77	9.81	9.42	7.36	4.4	4.59	3.41	5.39
780.935	-0.512935	0.0827612	-6.19778	5.72663e-10	5.50748e-09	Haus6	6.73	5.57	6.25	5.93	3.8	3.53	3.24	4.19
2086.59	-0.298226	0.0731398	-4.07747	4.55275e-05	0.000200883	Focad	20.34	17.78	20.74	17.81	14.94	14.46	15.25	14.1
3135.98	-0.736793	0.0864886	-8.51896	1.60993e-17	3.48246e-16	Hacd4	34.79	34.41	35.64	31.26	18.83	16.22	14.87	20.59
639.581	-0.358565	0.140513	-2.55182	0.010716	0.0272375	Cdkn2b	19.32	21.37	21.26	25.51	14.56	16.01	15.93	11.79
11.6993	-1.1881	0.461481	-2.57454	0.0100373	0.025726	Gm12610	0.58	0.49	0.34	0.48	0.28	0.27	0.17	0.29
381.465	-0.664754	0.119164	-5.57849	2.42615e-08	1.84082e-07	Elavl2	9.57	5.73	8.36	7.02	4.85	2.89	2.53	4
299.211	-1.05975	0.117304	-9.03423	1.65163e-19	4.28068e-18	Caap1	7.78	7.63	8.2	7.67	3.27	2.49	3.05	3.96
2940.59	-0.222142	0.0633723	-3.50535	0.000456011	0.00164044	Plaa	54.6	46.9	52.97	44.11	38.3	33.2	32.67	39.4
608.925	-0.346417	0.0825609	-4.1959	2.71793e-05	0.000125214	Fggy	14.58	15.63	14.94	14.78	9.82	10.63	9.34	10.9
390.461	-1.01104	0.137313	-7.36302	1.798e-13	2.58841e-12	Hook1	7.18	5.94	6.17	5.11	2.75	2.05	2.34	4.19
14.2071	-1.05134	0.436076	-2.41092	0.0159124	0.038679	Gm12695	0.39	0.44	0.32	0.46	0.25	0.09	0.09	0.16
454.489	-0.399466	0.10344	-3.86181	0.000112549	0.000459873	Patj	5.8	4.56	4.32	3.79	2.91	2.92	2.95	2.88
961.664	-0.377488	0.0696819	-5.41729	6.05075e-08	4.34548e-07	Kank4	10.31	8.7	10.46	8.55	5.48	5.99	6.56	7.95
1205.27	-0.513987	0.0879529	-5.84389	5.09948e-09	4.28818e-08	Usp1	21.91	22.02	21.96	20.07	12.98	11.81	11.14	15.26
652.139	-0.676695	0.0801429	-8.4436	3.07699e-17	6.47276e-16	Atg4c	12.27	10.98	11.45	11.07	5.45	5.79	5.89	7.08
460.104	-1.25328	0.121739	-10.2948	7.43524e-25	3.13146e-23	Itgb3bp	24.23	32.06	25.95	23.83	8.8	8.45	7.35	10.77
128.409	-1.00648	0.166652	-6.03943	1.54658e-09	1.40193e-08	Ube2u	3.67	5.19	4.53	4.63	1.67	1.82	1.61	2.19
5.77279	-1.71367	0.717481	-2.38845	0.0169197	0.0407544	0610043K17Rik	0.39	0.48	0.47	0.28	0.35	0	0.08	0.13
2062.47	-1.69356	0.0837265	-20.2273	5.62844e-91	1.11888e-87	Ak4	41.03	38.38	40.43	36.62	10.26	9.84	9.09	12.77
81.4187	-0.790619	0.196465	-4.02422	5.71642e-05	0.000246885	Dnajc6	1.19	0.7	1.04	0.72	0.36	0.32	0.41	0.57
1707.06	-0.276752	0.0866368	-3.19439	0.00140128	0.00448967	Sgip1	35.29	27.77	29.36	29.72	18.42	18.39	21.58	25.08
51.3978	-0.541373	0.226908	-2.38587	0.0170387	0.0409964	Insl5	3.72	4.23	3.19	3.96	1.54	2.93	2.39	1.55
2292.49	-0.441551	0.0974079	-4.53301	5.81482e-06	3.0244e-05	Wdr78	31.47	32.94	29.33	27.68	18.74	16.92	16.95	25.13
1758.83	-0.510785	0.071427	-7.15114	8.60591e-13	1.15436e-11	Slc35d1	23.75	19.51	21.95	19.61	12.18	12.11	12.03	15.14
668.231	-0.297366	0.0744016	-3.99677	6.42115e-05	0.000274626	Oma1	15.86	14.94	15.55	16.7	11.34	10.5	9.98	11.83
826.092	-0.52872	0.132491	-3.99061	6.59048e-05	0.000281022	Prkaa2	5.63	4.48	5.24	4.33	2.99	2.54	2.27	3.92
4942.56	-0.417554	0.0933152	-4.47466	7.6533e-06	3.89105e-05	Usp24	26.65	20.57	22.54	20.21	13.94	12.33	12.36	18.93
2437.61	-0.211011	0.0623354	-3.38509	0.000711539	0.00245057	Dhcr24	28.34	24.06	25.53	24.82	16.91	19.54	18.36	20.08
6157.65	-0.457979	0.0841877	-5.43998	5.32879e-08	3.86468e-07	Acot11	54.95	48.15	50.51	49.03	26.38	31.62	30.38	38.57
237.298	-0.817038	0.137991	-5.92093	3.20125e-09	2.78502e-08	Dmrtb1	10.3	9.36	8.54	10.77	4.74	5.26	5.19	4.01
3592.11	-0.685135	0.0767111	-8.93138	4.20739e-19	1.05738e-17	Lrp8	42.82	29.7	33.45	34.22	18.58	17.66	17.57	22.07
572.007	-0.422695	0.110144	-3.83766	0.000124211	0.000503506	Podn	11.01	8.94	10.31	9.93	4.67	6.28	5.68	7.25
5296.1	-0.434854	0.0994671	-4.37184	1.23206e-05	6.0355e-05	Zyg11b	33.03	26.88	29.63	26.53	18.21	16.27	15.52	23.6
1595.68	-0.285076	0.102947	-2.76915	0.00562021	0.0153932	Tut4	26.79	24.5	23.81	23.41	20.38	16.08	18.51	22.15
61.74	-1.03694	0.202819	-5.11264	3.17693e-07	2.03789e-06	Orc1	1.85	1.57	1.69	1.46	1.15	0.65	0.48	0.8
29.5513	-0.675331	0.290252	-2.3267	0.0199811	0.047079	Gm17354	1.9	1.59	1.45	1.3	1.15	1.2	0.91	1.37
1327.15	-0.374398	0.083667	-4.47486	7.64612e-06	3.88839e-05	Zfyve9	16.65	14.1	14.54	12.52	10.56	10.04	8.42	11.46
21.7415	-0.884702	0.335263	-2.63883	0.00831932	0.021815	Calr4	0.58	0.74	0.74	0.69	0.39	0.32	0.27	0.41
4115.56	-0.534907	0.0844917	-6.33089	2.43753e-10	2.44973e-09	Eps15	60.43	47.2	49.7	48.26	33.3	31.34	33.62	43.68
97.0675	-0.551051	0.181504	-3.03602	0.00239722	0.00727658	Ttc39a	2.58	2.5	2.77	1.67	1.17	1.17	1.35	1.17
92.2326	-0.884834	0.193385	-4.5755	4.75075e-06	2.50305e-05	9630013D21Rik	3.69	4.9	3.79	3.58	2.06	1.34	2.08	1.94
1990.91	-0.445422	0.0682908	-6.52243	6.91769e-11	7.3696e-10	Cdkn2c	66.54	61.77	65.73	61.55	40.44	40.41	39.58	46.28
683.21	-0.818111	0.0878891	-9.30844	1.29726e-20	3.7483e-19	Elavl4	15.03	8.34	9.98	12.53	4.9	4.53	5.03	6.61
70.0757	-0.613039	0.188994	-3.24369	0.0011799	0.00385588	Agbl4	2.08	1.38	1.47	1.45	0.96	0.81	0.96	0.8
595.128	-0.930725	0.114402	-8.13559	4.09928e-16	7.76091e-15	Stil	7.42	6.04	5.84	5.36	2.9	2.16	2.33	3.24
3211.46	-0.272815	0.0820572	-3.3247	0.000885153	0.00298439	Efcab14	40.06	34.36	37.21	34.15	25.77	22.73	22.46	31.65
279.901	-0.366817	0.10779	-3.40306	0.00066636	0.00231099	Faah	5.32	3.29	4.6	3.99	2.2	3.25	3.44	2.83
617.543	-0.907341	0.0997864	-9.09284	9.6487e-20	2.55402e-18	Rad54l	10.79	9.33	9.52	8.98	4.87	3.99	4.08	6.01
1842.29	-0.519609	0.0628029	-8.27365	1.29924e-16	2.59574e-15	Gpbp1l1	42.93	41.11	45.85	38.59	28.67	25.06	23.65	29.24
3626.46	-0.590561	0.0648937	-9.10044	8.9968e-20	2.40063e-18	Nasp	90.56	79.89	80.18	81.02	51.92	43.77	49.14	52.14
139.269	-0.539966	0.150965	-3.57676	0.000347874	0.00127944	Mutyh	4.57	4.81	3.94	4.56	1.72	3.3	3.73	2.74
766.6	-0.662166	0.0814135	-8.13336	4.17543e-16	7.89006e-15	Zswim5	7.45	6.26	6.37	6.89	3.79	3.51	3.27	4.04
136.193	-0.639376	0.143086	-4.46847	7.87825e-06	3.9952e-05	Btbd19	5.94	4.85	5.44	5.08	2.41	2.92	2.6	2.46
1120.16	-0.810241	0.0702476	-11.5341	8.88398e-31	6.44542e-29	Kif2c	22.94	19.55	21.41	20.79	10.55	10.2	10.52	11.01
1851.69	-0.804726	0.0818151	-9.83592	7.88465e-23	2.75949e-21	Cdc20	67.25	66.56	62.6	65.24	28.55	31.96	30.22	34.5
1736.56	-0.202015	0.060615	-3.33275	0.000859917	0.00290642	Ebna1bp2	57.84	59.25	52.4	53.99	41.77	41.5	40.09	44.77
1211.88	-0.309341	0.063177	-4.89642	9.75973e-07	5.79492e-06	AU022252	9.74	10.43	13.53	14.58	14.85	17.29	14.91	11.05
451.712	-0.264005	0.105242	-2.50854	0.0121232	0.0303064	Ppih	38.19	37.39	37.71	36.36	30.26	27.03	26.1	24.5
707.265	-0.29534	0.0724789	-4.07484	4.60461e-05	0.00020296	Ccdc30	16.77	17.5	16.31	14.93	15.82	15.22	14.46	15.41
321.332	-0.509175	0.13871	-3.67078	0.000241812	0.000920823	Ppcs	13.12	14.73	13.38	15.19	9.23	8.52	7.6	8.22
223.054	-0.29574	0.113345	-2.6092	0.00907532	0.0235489	Frg2f1	6.4	6.73	7.31	8.47	5.34	5.3	4.46	4.28
1412.12	-0.206161	0.0828112	-2.48953	0.0127913	0.0317609	Foxj3	17.72	13.68	16.36	15.11	11.3	12.97	11.34	14.22
1119.59	-0.22398	0.0633904	-3.53334	0.000410337	0.00148852	Hivep3	24.5	24.8	22.78	24.75	16.92	15.94	15.72	15.4
133.332	-0.501872	0.187147	-2.6817	0.00732488	0.0195033	Col9a2	2.54	1.77	2.15	2.42	1.25	1.78	1.47	1.12
2499.89	-0.706017	0.0760985	-9.27767	1.73219e-20	4.9818e-19	Zmpste24	41.83	36.69	42.78	37.8	22.98	19.39	19.44	23.87
5100.79	-0.340443	0.0678821	-5.01522	5.29731e-07	3.27645e-06	Mfsd2a	111.93	100.7	109.24	112.19	74.81	76.87	71.8	71.89
28.4241	-0.869499	0.29479	-2.94955	0.00318237	0.00936115	4933421A08Rik	0.88	0.72	1.02	1.21	0.34	0.28	0.34	0.68
163.66	-0.471267	0.130636	-3.60749	0.000309176	0.00115139	Hpcal4	1.6	1.51	1.59	1.46	0.99	0.96	1.22	0.9
5.76365	-1.9638	0.700353	-2.80401	0.00504708	0.0140127	Heyl	0.08	0.07	0.23	0.14	0.12	0.02	0.01	0.02
2322.92	-0.201183	0.0786721	-2.55723	0.0105509	0.0268623	Akirin1	53.4	53.37	51.39	47.32	41.44	36.24	33.83	44.18
20.0473	-1.43716	0.414114	-3.47044	0.000519615	0.00184487	Rhbdl2	1.48	0.69	1.37	1.13	0.27	0.37	0.59	0.48
1799.63	-0.26769	0.0533019	-5.02215	5.10965e-07	3.17223e-06	Sf3a3	45.11	41.66	42.91	42.52	30.37	29.2	30.27	32.68
1590.27	-0.744514	0.0717227	-10.3805	3.04328e-25	1.33844e-23	Cdca8	55.89	53.59	54.43	54.59	26.53	25.41	28.85	28.11
1089.37	-0.282848	0.112494	-2.51434	0.0119254	0.0298871	Grik3	6.95	4.44	4.83	5.19	3.96	3.32	3.57	4.18
156.009	-1.23189	0.40823	-3.01763	0.00254756	0.00768131	Eva1b	4.8	6.68	7.92	10.83	3.1	3.64	3.06	1.43
193.402	-0.590266	0.131727	-4.48097	7.43038e-06	3.79226e-05	Col8a2	2.21	1.83	2.32	2.4	1.15	1.34	1.25	1.24
2064.36	-0.48698	0.132773	-3.66776	0.000244685	0.000930748	Ago3	9.2	6.67	6.88	6.45	4.49	3.95	4.07	6.58
3579.31	-0.289125	0.0996153	-2.90241	0.00370303	0.0106902	Ago1	27.29	20.67	22.34	21.52	14.64	14.9	14.08	21.02
903.244	-0.887186	0.084735	-10.4701	1.18486e-25	5.4397e-24	Clspn	12.27	10.25	11.03	9.3	4.17	4.22	4.5	5.84
2957.69	-0.232571	0.0876958	-2.65202	0.00800118	0.0210725	Zmym4	23.6	23.42	22.32	20.02	17.1	15.05	14.8	20.73
7166.9	-0.608709	0.0649157	-9.37692	6.7926e-21	2.01237e-19	Sfpq	229.55	221.05	207.46	222.24	122.88	113.55	126.3	151.33
6.07902	-1.72233	0.710156	-2.42529	0.0152964	0.0373009	Gjb3	0.21	0.32	0.29	0.16	0.02	0.11	0	0.09
14.4284	-1.22142	0.414655	-2.94563	0.00322293	0.0094608	Gjb5	0.56	0.38	0.58	0.49	0.19	0.17	0.13	0.25
1194.43	-0.224413	0.077542	-2.89408	0.0038027	0.0109461	S100pbp	14.93	13.3	13.29	13.24	10.14	8.66	9.17	11.75
61.4542	-0.808178	0.215008	-3.75884	0.000170706	0.000671573	Zbtb8b	1.02	1.22	1.15	0.79	0.58	0.45	0.38	0.6
3726.03	-0.799642	0.0764981	-10.4531	1.41819e-25	6.42193e-24	Kpna6	39.6	32.23	34.34	33.19	15.81	15.84	15.25	21.58
5374.75	-0.248264	0.0523559	-4.74186	2.11764e-06	1.1885e-05	Khdrbs1	76.41	75.79	75.57	77.2	52.94	54.7	54.47	62.04
7873.99	-0.180006	0.063245	-2.84617	0.00442491	0.0124752	Ptp4a2	133.86	122.5	129.6	113.47	85.48	79.89	78.38	100.16
235.79	-0.38667	0.112463	-3.4382	0.000585596	0.002056	1700003M07Rik	15.63	15.34	17.87	14.75	11.96	8.59	10.64	10.65
1457.94	-0.728542	0.109757	-6.63779	3.18412e-11	3.52434e-10	Col16a1	20.97	22.29	21.33	23	9.07	12.54	11.79	11.84
104.934	-0.593065	0.178424	-3.32391	0.000887652	0.00299028	Tinagl1	3.8	3.12	2.65	2.34	1.87	2	1.6	1.49
166.966	-0.468369	0.140515	-3.33324	0.000858409	0.00290357	Serinc2	3.62	4.33	4.38	4.09	2.64	2.75	2.4	2.4
494.314	-0.788549	0.0962794	-8.19021	2.60763e-16	5.00357e-15	Nkain1	25.23	20.83	21.01	23.66	10.47	12.37	11.2	11.34
205.706	-0.973188	0.239529	-4.06293	4.84612e-05	0.000212803	A930004J17Rik	2.95	2.15	2.21	2.01	0.86	0.74	0.7	1.86
1186.03	-0.265019	0.0617033	-4.29506	1.74649e-05	8.32376e-05	Rcc1	27	23.7	25.7	24.13	16.97	17.06	19.27	19.34
948.338	-0.597451	0.0807415	-7.39955	1.36644e-13	1.99878e-12	Smpdl3b	22.23	22.69	24.56	22.65	12.28	14.01	12.07	13.61
1235.52	-0.336281	0.0900751	-3.73334	0.000188955	0.000738108	Rpa2	32.17	31.3	32.37	34.91	23.75	22.67	22.6	20.14
1752.12	-0.412099	0.0610993	-6.74474	1.53297e-11	1.75541e-10	Fam76a	34.03	30.33	31.58	29.64	18.74	19.15	18.89	22.94
18.8132	-1.63435	0.408142	-4.00436	6.21866e-05	0.000266769	Sytl1	0.52	0.56	0.42	0.6	0.15	0.09	0.24	0.16
113.426	-0.671853	0.200561	-3.34987	0.000808491	0.00275394	Tent5b	2.35	2.05	2.6	3.02	1.39	1.67	1.29	0.99
7809.74	-0.412802	0.0989736	-4.17083	3.03497e-05	0.000138695	Hmgn2	596.43	632.29	611.98	665.06	419.94	385.54	408.63	371.71
706.292	-0.197205	0.0848755	-2.32346	0.0201546	0.047437	Ubxn11	20.08	19.37	19.93	21.69	15.07	17.28	17.37	16.58
1051.69	-0.212419	0.076517	-2.7761	0.00550154	0.0151036	Cep85	26.33	23.96	26.27	25.31	18.49	18.72	17.74	19.46
17.7761	-1.21823	0.384319	-3.16984	0.00152522	0.00483569	Cnksr1	0.4	0.35	0.55	0.38	0.29	0.19	0.34	0.09
741.641	-0.293971	0.087012	-3.37851	0.000728808	0.00250397	Pdik1l	9.12	8.08	7.89	7.99	5.82	5.11	5.18	6.95
1535.1	-0.449197	0.0659394	-6.81227	9.60713e-12	1.12806e-10	Pafah2	24.99	23.1	24.32	24.69	14.99	14.92	13.59	17.51
87.3172	-0.985266	0.18546	-5.31255	1.08101e-07	7.43837e-07	Aunip	3.89	4.24	3.74	3.4	1.84	1.8	1.38	1.47
11.4289	-1.10849	0.478563	-2.31628	0.0205428	0.0482309	Runx3	0.15	0.36	0.21	0.17	0.05	0.06	0.12	0.06
17.1315	-0.938789	0.383895	-2.44544	0.0144677	0.0354828	Grhl3	0.31	0.3	0.37	0.33	0.06	0.1	0.21	0.2
27.2845	-1.18806	0.327916	-3.62308	0.000291114	0.00109107	Myom3	0.49	0.63	0.71	0.57	0.15	0.18	0.28	0.31
3183.62	-0.367353	0.0845594	-4.34432	1.39708e-05	6.79035e-05	Srsf10	92.01	96.96	94.85	93.39	70.7	54.19	59.14	75.51
1441.94	-0.301605	0.0672368	-4.48572	7.26695e-06	3.72127e-05	Hmgcl	48.1	45.92	49.54	47.33	30.68	34.12	35.7	33.99
2005.33	-0.525722	0.112671	-4.66598	3.07155e-06	1.67699e-05	Lypla2	69.72	63.26	67.34	67.01	37.32	43.28	42.25	34.76
287.625	-0.565185	0.116688	-4.84358	1.27523e-06	7.44063e-06	E2f2	3.39	2.69	2.64	2.98	1.47	1.55	1.59	2.11
63.2949	-0.558155	0.193256	-2.88816	0.00387499	0.0111316	Wnt4	0.77	0.68	0.73	0.78	0.42	0.45	0.46	0.37
733.079	-0.817364	0.106507	-7.67424	1.66399e-14	2.66762e-13	Rap1gap	15.76	13.26	15.2	16.31	7.03	9.69	7.78	6.57
332.789	-0.352065	0.117634	-2.99289	0.00276349	0.00825973	Alpl	5.55	6.38	6.15	6.38	3.85	3.92	4.14	4.67
941.547	-0.935561	0.106631	-8.77378	1.72774e-18	4.06459e-17	Ece1	16.48	14.28	14.88	20.25	4.94	7.89	5.44	7.76
193.229	-1.25886	0.12929	-9.7367	2.10266e-22	7.09656e-21	Vwa5b1	3.1	2.55	2.52	1.65	0.5	0.74	0.51	0.81
240.701	-0.547565	0.129109	-4.24112	2.22408e-05	0.000103785	Ubxn10	4.23	3.39	3.73	4.63	2.12	2.36	2.23	2.72
482.582	-0.457026	0.0940515	-4.85932	1.17791e-06	6.9093e-06	Iffo2	5.99	4.82	5.32	5.1	2.82	3.4	2.98	3.86
5488.4	-0.277745	0.0583421	-4.76064	1.92984e-06	1.09173e-05	Rcc2	72.6	63.31	64.55	68.1	45.35	49.1	46.3	49.95
1524.12	-0.218003	0.0708589	-3.07657	0.00209395	0.00642965	Padi2	15.11	13.55	12.78	14.19	9.31	10.32	9.9	11.65
441.2	-0.398589	0.0939454	-4.24277	2.20775e-05	0.00010312	Epha2	5.21	4.95	5.35	5.02	3.06	3.55	3.25	3.56
216.598	-0.51791	0.128036	-4.04505	5.23124e-05	0.000227902	Fblim1	3.85	3.44	3.91	2.75	2.4	2.28	2.38	2.67
382.852	-0.642187	0.0917114	-7.00226	2.5187e-12	3.17899e-11	Fhad1	12.92	11.18	10.61	11.29	5.19	6.4	6.85	7.39
10751.9	-0.86178	0.05448	-15.8183	2.32797e-56	1.05177e-53	Pdpn	336.59	315.96	324.63	306.07	150.41	146.91	136.84	166.21
1037.04	-0.243784	0.076727	-3.17729	0.00148657	0.00472672	Pramef8	16.69	14.56	14.68	14.6	11.12	9.57	11.17	12.73
147.877	-0.477996	0.142427	-3.35608	0.000790562	0.00269888	Fv1	5.55	5.07	4.4	4.7	2.66	2.81	3.2	3.6
1262.86	-0.642485	0.0769432	-8.35012	6.81925e-17	1.39036e-15	Draxin	13.82	11.07	11.23	11.44	5.99	6.14	6.51	7.47
1678.59	-0.278964	0.0717704	-3.8869	0.000101534	0.000418148	Disp3	18.69	13.66	14.63	12.84	9.21	11.08	9.26	12.69
34.3369	-1.171	0.336265	-3.48238	0.00049697	0.00177334	Angptl7	1.44	0.99	0.72	0.73	0.34	0.41	0.26	0.62
2814.57	-0.120056	0.0491477	-2.44276	0.0145755	0.0357095	Exosc10	48.03	44.81	47.21	45.75	36.93	34.83	36.17	40.56
1840.16	-0.225001	0.0857465	-2.62403	0.00868974	0.0226787	Srm	66.53	61.62	60.51	61.84	42.84	49.9	47.62	41.12
28.2747	-0.709358	0.291528	-2.43324	0.0149644	0.0365766	Masp2	0.83	0.62	0.4	0.8	0.63	0.38	0.35	0.47
7201.4	-0.429973	0.0778355	-5.52412	3.31141e-08	2.47286e-07	Tardbp	210.35	185.21	196.96	171.02	117.62	105.8	106.2	136.29
457.555	-0.50849	0.108582	-4.683	2.82702e-06	1.54859e-05	Gm37795	10.29	8.38	8.34	7.55	4.7	5	4.84	6.07
2143.56	-0.735507	0.0846302	-8.69084	3.59772e-18	8.18296e-17	Per3	24.83	21.02	22.97	20.35	10.62	10.8	11.88	14.22
2593.75	-0.221041	0.058724	-3.76407	0.00016717	0.000659359	Dnajc11	45.14	42.59	40.81	44.98	34.66	34.55	34.62	34.71
498.439	-0.200693	0.085269	-2.35364	0.0185905	0.0442375	Kcnab2	6.43	6.07	6.23	5.36	4.34	4.61	4.65	5.23
438.84	-0.397511	0.10777	-3.68853	0.000225553	0.000865593	Nphp4	4	3.81	3.84	4.48	2.69	2.77	2.38	2.54
1967.51	-0.27201	0.0786265	-3.45952	0.000541138	0.00191298	Smim1	80.78	64.01	77.63	84.01	60.21	65.22	52.07	52.57
75.7836	-1.01704	0.219555	-4.6323	3.61633e-06	1.94769e-05	Trp73	1.09	1.15	0.59	0.8	0.41	0.38	0.34	0.44
1031.59	-0.762889	0.107012	-7.12902	1.01088e-12	1.34326e-11	Megf6	14.38	12.52	12.93	13.16	5.48	8.08	5.88	5.93
1801.98	-1.07475	0.0966184	-11.1236	9.62905e-29	5.6969e-27	Prdm16os	33.2	25	26.81	25.87	10.5	11.21	9.83	13.69
307.105	-0.414984	0.118614	-3.49861	0.000467683	0.00167938	Ttc34	3.54	3.84	3.81	3.84	2.49	2.48	3.16	2.46
207.877	-0.539445	0.156908	-3.43798	0.000586071	0.0020573	Hes5	8.67	7.92	9.56	11.66	5.28	7.56	4.7	3.95
282.587	-0.352492	0.115	-3.06513	0.00217572	0.00665813	Pex10	7.49	6.8	8.51	7.46	5.01	5.54	4.75	5.06
249.369	-0.284241	0.118129	-2.4062	0.0161193	0.0391205	Prkcz	5.01	6.7	4.6	5.57	4.53	4.05	4.58	4.56
635.118	-0.36373	0.0953695	-3.8139	0.000136792	0.000550016	Cfap74	10.23	9.22	9.3	9.05	7.41	7.09	7.82	8.15
1204.45	-0.331485	0.0691979	-4.79039	1.6646e-06	9.5115e-06	Slc35e2	10.11	9.4	9.15	9.26	6.96	7.11	6.65	7.67
34.7246	-0.786951	0.262553	-2.9973	0.00272382	0.00814974	Gm16023	1.54	1.7	1.59	1.06	0.86	0.88	0.96	1.48
1150.3	-0.384098	0.0741824	-5.17775	2.24574e-07	1.46755e-06	Ints11	29.93	26.56	27.09	25.78	19.92	16.56	20.67	20.77
15.4987	-1.03746	0.436374	-2.37745	0.0174328	0.0418131	Ttll10	0.86	0.31	0.52	0.48	0.38	0.17	0.25	0.37
130.492	-0.553761	0.15291	-3.62149	0.000292906	0.00109738	AW011738	2.41	2.49	2.13	2.03	1.28	1.34	1.59	1.61
35.7346	-1.28467	0.267101	-4.80968	1.51175e-06	8.7057e-06	Perm1	1.13	1.1	1	1.16	0.46	0.48	0.59	0.45
2729.92	-1.15092	0.11327	-10.1608	2.96629e-24	1.1723e-22	Cdk6	18.75	13.7	14.03	13.57	5.83	5.25	5.12	7.04
123.173	-0.632966	0.186257	-3.39834	0.000677961	0.00234713	1700109H08Rik	4.49	3.28	3.82	3	1.47	2.69	1.41	2.69
2549.88	-0.25341	0.0893123	-2.83735	0.00454896	0.0127848	Krit1	40.44	33.84	35.14	33.32	26.13	21.97	23.69	30.66
3921.41	-0.188221	0.064515	-2.91747	0.00352883	0.0102438	Cyp51	47.87	45.07	48.6	43.27	38.52	30.26	30.51	40.07
549.31	-0.24463	0.0890664	-2.7466	0.00602172	0.0163667	Gtpbp10	15.7	14.62	14.43	13.71	10.95	9.36	9.9	11.73
1354.85	-0.443405	0.0937293	-4.7307	2.23747e-06	1.24835e-05	Cfap69	39.65	34.36	36.39	31.06	22.68	22.42	22.43	29.13
902.725	-0.627322	0.0835	-7.51284	5.78572e-14	8.79314e-13	Dbf4	20.84	21.11	19.47	19.17	11.53	9.93	10.99	12.75
828.932	-0.275165	0.105741	-2.60226	0.00926105	0.0239745	Slc25a40	15.07	12.49	13.56	11.16	10.36	8.94	8.43	11.68
117.56	-0.442247	0.149407	-2.96001	0.0030763	0.00908809	Abcb4	1.73	1.3	1.48	1.55	0.88	0.99	0.85	1.07
2512.89	-0.213917	0.076213	-2.80683	0.00500315	0.0139063	Dmtf1	40.03	34.82	32.42	35.16	27.96	25.42	21.2	30.72
154.239	-1.67258	0.161127	-10.3805	3.04161e-25	1.33844e-23	Sema3d	1.58	1.55	1.55	1.31	0.43	0.37	0.33	0.53
382.451	-0.617129	0.170973	-3.60952	0.000306769	0.00114349	Pclo	1.89	1.54	1.67	1.53	0.9	0.8	0.95	1.3
2048.94	-0.281998	0.0887374	-3.17789	0.0014835	0.00471923	Sema3c	19.56	15.5	16.42	16.42	14.49	10.23	11.1	13.61
1178.98	-0.552965	0.0738883	-7.48379	7.22084e-14	1.08662e-12	Gnai1	18.58	17.72	19.12	17.02	10.44	9.56	10.02	12.32
614.475	-0.313854	0.0819417	-3.83021	0.000128034	0.000517525	Tmem60	26.84	24.76	24.07	23.88	17.21	17.59	15.02	19.19
943.65	-0.29972	0.104765	-2.86089	0.00422455	0.0119954	Rsbn1l	9.45	7.69	8.34	7.52	5.6	4.67	5.02	7.77
2791.58	-0.494191	0.0669854	-7.3776	1.61164e-13	2.33852e-12	Gsap	41.8	37.08	39.33	35.45	23.6	22.07	25.24	25.25
331.056	-0.48975	0.103501	-4.73184	2.22494e-06	1.2424e-05	Ccdc146	10.48	9.01	9.01	8.68	6.13	5.78	5.38	6.27
652.489	-0.511507	0.108282	-4.72384	2.31435e-06	1.28835e-05	Fgl2	7.94	8.01	8.75	7.97	5.08	4.21	4.24	6.13
1225.57	-0.181864	0.0731996	-2.48449	0.0129738	0.0321779	Dnajc2	27.05	28.38	26.46	26.55	20.46	19.97	20.81	20.74
31.2171	-1.10015	0.278406	-3.95162	7.76233e-05	0.000325955	A930003O13Rik	1.19	1.29	1.11	1.14	0.71	0.75	0.58	0.64
1606.45	-0.445289	0.109098	-4.08154	4.47391e-05	0.000197769	Lhfpl3	27	27.67	24.52	27.27	19.95	14.09	15.15	18.16
49.3837	-0.630965	0.232757	-2.71083	0.00671148	0.0180051	2700038G22Rik	1.92	1.87	1.7	2.42	0.82	1.11	1.11	1.3
2483.74	-0.442099	0.107233	-4.12278	3.74332e-05	0.00016809	Fam126a	24.69	19.82	21.58	19.14	14.1	11.58	11.01	16.65
3345.08	-0.317095	0.0771115	-4.11216	3.91977e-05	0.000175182	Klhl7	55.46	50.32	50.4	48.35	37.69	30.56	31.88	39.89
39.7792	-0.600873	0.25113	-2.39268	0.0167257	0.0403705	Gm15587	0.44	0.65	0.55	0.41	0.27	0.23	0.55	0.28
78.8295	-0.861261	0.188398	-4.5715	4.84256e-06	2.54872e-05	Atg9b	1.7	1.27	1.53	1.37	0.69	0.89	0.73	0.58
1792	-0.152444	0.0604372	-2.52236	0.0116572	0.029311	Galnt11	31.85	30.24	30.52	29.73	24.49	22.56	21.68	25.44
466.64	-0.75318	0.0948535	-7.94046	2.01438e-15	3.55629e-14	Xrcc2	8.75	7.07	7.98	7.37	3.97	3.42	3.55	4.68
10.5031	-1.20486	0.508876	-2.36769	0.0178995	0.0428085	Gm7361	0.28	0.29	0.26	0.26	0.04	0.12	0.1	0.07
547.859	-0.37707	0.0772701	-4.8799	1.06137e-06	6.24971e-06	Dpp6	5.66	5.16	5.26	5.37	3.33	3.3	3.64	3.88
3416.73	-0.232172	0.053211	-4.36323	1.28153e-05	6.25937e-05	Insig1	83.3	77.84	80.89	76.49	57.77	57.51	54.99	63.5
109.218	-0.693145	0.179503	-3.86147	0.000112708	0.000460286	Cnpy1	2.44	1.54	2.19	2.52	1.05	1.05	1.38	1.19
85.0973	-1.00913	0.180533	-5.58972	2.27441e-08	1.73164e-07	Shh	1.63	1.47	1.7	1.75	0.72	0.81	0.53	0.83
946.572	-0.187102	0.064837	-2.88573	0.00390501	0.0112065	Rnf32	26.35	26.51	26.93	25.43	20.57	19	20.7	22.54
25.3192	-1.04253	0.379109	-2.74995	0.0059604	0.0162262	Gm7420	2.4	0.92	1.51	1.58	0.69	0.4	0.6	0.96
13.9628	-1.07704	0.413632	-2.60386	0.00921806	0.0238819	C79130	0.18	0.15	0.15	0.21	0.08	0.06	0.06	0.07
3627.34	-0.423175	0.076706	-5.51685	3.45133e-08	2.56962e-07	Ube3c	35.22	31.7	33.94	31.32	22.47	20.09	18.11	23.77
643.013	-0.642084	0.0747632	-8.58823	8.83223e-18	1.94436e-16	Tyms	32.49	33.61	32.56	36.2	20.56	19.88	19.46	17.02
1560.69	-0.398397	0.0883767	-4.50794	6.54602e-06	3.37382e-05	Selenoi	15.76	10.73	13.51	12.94	10.36	10.41	9.19	12.29
2000.18	-0.23606	0.0646765	-3.64987	0.000262376	0.00099185	Drc1	33.97	31.51	36.53	39.77	23.85	24.01	23.18	26.66
66.3625	-0.731784	0.197403	-3.70705	0.000209684	0.000809697	Kcnk3	0.95	0.94	0.98	0.89	0.35	0.56	0.51	0.5
1636.75	-0.493223	0.0743873	-6.63048	3.34599e-11	3.69527e-10	Cenpa	65.45	67.99	67.74	75.91	45.8	47.99	44.45	40.59
50.1445	-0.582403	0.235352	-2.4746	0.0133384	0.0330123	5930420M18Rik	1.36	1.33	1.29	1.08	0.66	0.57	0.6	1.08
2073.94	-0.452081	0.0885788	-5.10371	3.3305e-07	2.13227e-06	Ost4	262.56	241.24	259.15	251.19	153.85	166.92	152.28	149.29
1755.97	-0.418805	0.0867562	-4.82738	1.38342e-06	8.00146e-06	Cad	16.26	14.12	15.56	13.99	7.26	10.6	11.68	10.81
3251.88	-0.319171	0.098852	-3.22877	0.00124323	0.00403828	Ift172	46.27	37.78	43.08	40.47	24.77	28.69	28.79	37.43
1011.43	-0.484342	0.0933799	-5.18679	2.13948e-07	1.40286e-06	Mrpl33	138.7	158.7	160.28	154.08	90.96	86.64	83.18	82.44
6.67499	-2.03207	0.691302	-2.93948	0.00328766	0.00962383	Gm43313	0.21	0.24	0.17	0.07	0.02	0.06	0.04	0.05
1142.78	-0.526694	0.109453	-4.81206	1.49385e-06	8.60763e-06	Uvssa	8.56	7.85	7.81	6.88	4.58	3.89	4.08	6.02
1290.22	-0.236723	0.0798301	-2.96533	0.00302359	0.00894967	Slbp	46.52	47.86	49.97	49.83	35.31	32.41	34.38	32.9
1614.22	-1.10237	0.0642073	-17.1689	4.53869e-66	3.11119e-63	Tacc3	48.13	52.69	50.36	47.62	20.26	20.1	19.22	19.39
6607.78	-1.02603	0.0683576	-15.0097	6.34505e-51	1.97083e-48	Fgfr3	128.1	107.27	119.1	119.67	42.38	47.78	42.59	60.14
3228.56	-0.180497	0.0644137	-2.80216	0.00507624	0.0140779	Letm1	42.35	38.71	45.47	43.25	30.19	31.89	32.13	33.06
5678.75	-0.370272	0.093601	-3.95585	7.62625e-05	0.000320851	Nsd2	59.38	47	53.64	49.29	33.29	27.44	33.14	42
4.1484	-2.04432	0.86814	-2.35483	0.0185313	0.044123	Gm42849	1.4	1.66	0.69	0.96	0.5	0.71	0.79	0.83
627.546	-0.226938	0.0923403	-2.45762	0.013986	0.0344168	Haus3	12.73	13.46	12.88	14.29	9.8	8.54	8.84	15.53
97.7077	-0.719609	0.168634	-4.26729	1.97866e-05	9.32081e-05	Cfap99	1.97	1.6	1.87	2.06	0.8	1.03	0.85	0.93
42.2665	-1.11628	0.243466	-4.58495	4.54099e-06	2.40144e-05	Cpz	1.03	0.95	0.97	1.07	0.37	0.35	0.48	0.51
66.9076	-0.584167	0.194843	-2.99815	0.00271627	0.00813204	Gm43860	1.28	1.08	1.16	1.12	0.6	0.7	0.8	0.63
919.528	-0.311407	0.070857	-4.39487	1.10839e-05	5.46606e-05	Ccdc96	13.11	11.36	11.17	11.7	8.05	7.78	7.96	8.93
455.593	-1.07737	0.127848	-8.427	3.54631e-17	7.36648e-16	Ppp2r2c	7.25	5.37	6.26	5.66	1.97	2.62	2.18	3.21
3462.79	-0.275581	0.0738092	-3.7337	0.000188685	0.0007372	Crmp1	63.49	48.81	55.68	61.09	36.09	38.63	40.58	42.1
3160.72	-0.204981	0.0632337	-3.24164	0.00118846	0.00387874	Nsg1	122.57	102.42	108.73	106.03	82.08	76.67	80.34	80.71
467.595	-0.441604	0.0871095	-5.06953	3.98808e-07	2.52481e-06	Lyar	15.85	14.63	16.38	17.35	9.99	9.99	10.35	10.36
1962.88	-0.377723	0.0651296	-5.79955	6.64914e-09	5.4823e-08	Tmem128	71.94	75.64	73.08	70.88	49.23	46.9	46.51	50.01
160.685	-0.589132	0.145325	-4.05389	5.03734e-05	0.000220386	Slc2a9	2.99	2.87	3	2.07	1.45	1.36	1.47	1.97
1123.09	-0.62348	0.0953557	-6.53847	6.21532e-11	6.66781e-10	Zfp518b	9.27	7.23	8.16	7.75	4.01	4.35	4.07	5.67
1970.68	-0.182474	0.0643651	-2.83498	0.00458283	0.0128657	Rab28	54.14	48.2	51.59	53.68	39.47	39.21	35.98	42.12
3787.87	-0.24037	0.0676721	-3.55199	0.000382333	0.00139406	Prom1	53.27	54.72	57.13	53.27	45.97	42.02	41.69	48.85
14.3168	-1.06923	0.424913	-2.51634	0.011858	0.0297407	Gm16401	0.58	0.25	0.41	0.48	0.22	0.22	0.19	0.24
1936.41	-0.447851	0.0678401	-6.60157	4.06831e-11	4.44362e-10	Tapt1	34.22	28.83	33.4	30.42	20.78	18.07	18.17	23.3
1007.92	-1.10605	0.104747	-10.5593	4.60319e-26	2.20498e-24	Ncapg	23.32	24.41	22.53	22.65	12.76	9.84	9.67	13.45
46.7644	-0.936165	0.275898	-3.39316	0.000690909	0.00238821	Gm36401	1.54	2.2	1.16	1.15	0.73	0.7	0.57	0.83
4774.21	-0.416793	0.0667772	-6.24154	4.33273e-10	4.2283e-09	Dhx15	89.5	79.13	80.58	78.71	53.11	48.5	48.71	61.61
248.228	-0.676368	0.162403	-4.16475	3.11692e-05	0.000142211	9230114K14Rik	8.16	6.99	6.84	6.66	3.38	3.36	2.73	5.58
996.373	-0.457812	0.096911	-4.72404	2.31201e-06	1.28741e-05	Sepsecs	11.22	9.16	9.66	8.82	6.27	5.18	5.49	7.75
1782.74	-0.621994	0.0723023	-8.60268	7.78731e-18	1.72387e-16	Sel1l3	20.34	17.2	19.28	19.2	9.47	10	10.47	12.47
199.877	-0.386335	0.119268	-3.23922	0.00119857	0.00390724	Gm45495	5.66	5.73	5.37	5.25	3.68	3.09	3.63	3.91
2847.69	-0.393904	0.0781148	-5.04263	4.59175e-07	2.874e-06	Tbc1d19	90.6	88.49	89.96	72.5	60.88	50.85	51.69	65.53
116.679	-0.670527	0.216211	-3.10126	0.00192699	0.00596752	Gm43268	1.97	1.19	1.27	1.28	0.87	0.59	0.56	1.08
1116.81	-0.247403	0.084344	-2.93326	0.00335422	0.00979415	Stim2	22.58	20	20.67	20.87	14.57	13.87	14.31	19.08
2464.45	-0.413196	0.10762	-3.8394	0.000123336	0.000500878	Arap2	21.21	18.07	19.13	16.42	12.33	10.65	10.48	15.38
67.6619	-0.474002	0.201607	-2.35112	0.018717	0.0444959	Tlr6	1.49	0.91	1	0.9	0.61	0.46	0.57	1
4538.52	-0.719182	0.0661116	-10.8783	1.46262e-27	7.73281e-26	Klhl5	76.19	72.26	71.5	69	39.06	35.37	34.88	42.57
2648.88	-0.702928	0.0678186	-10.3648	3.58384e-25	1.56235e-23	Ugdh	69.15	60.63	63.3	66.23	38.37	31.82	28.01	33.53
2950.44	-0.275099	0.103382	-2.66099	0.00779119	0.0205767	Pds5a	54.85	46.1	48.11	44.14	34.53	30.56	29.79	41.18
716.502	-0.302583	0.0848888	-3.56446	0.000364608	0.00133481	Nsun7	10.11	9.33	10.17	8.81	6.28	6	6.59	8.25
1247.07	-0.2758	0.0866278	-3.18374	0.00145388	0.00463539	Apbb2	12.57	9.82	11.47	9.34	6.74	6.69	6.46	9.6
134.575	-1.19305	0.171009	-6.9765	3.02617e-12	3.77872e-11	Bend4	1	0.97	1.11	0.96	0.39	0.26	0.41	0.5
128.745	-0.465273	0.16284	-2.85723	0.0042735	0.0121154	Gabra2	1.66	1.27	1.53	1.4	0.58	0.87	0.82	1.19
528.807	-0.707446	0.128278	-5.51494	3.48905e-08	2.59576e-07	Gabra4	6.85	6.92	6.95	6.41	4.1	3.28	2.64	4.65
4385.01	-0.830479	0.119432	-6.95359	3.56096e-12	4.41599e-11	Gabrb1	22.82	18.26	21.04	19.04	9.46	8.78	7.3	12.22
64.3451	-1.03821	0.232549	-4.46447	8.02672e-06	4.06013e-05	Gm38562	3.41	2.07	2.14	2.69	0.9	0.82	1.1	1.51
1162.41	-0.248531	0.0890095	-2.79218	0.00523542	0.0144629	Nfxl1	24.72	18.45	17.96	16.22	14.23	14.53	11.19	16.25
3723.89	-0.374571	0.129347	-2.89585	0.00378133	0.0108941	Fryl	42.99	41.47	36.85	36.63	25.29	27.69	25.64	34.82
6701.11	-0.254871	0.0636776	-4.00253	6.2668e-05	0.000268602	Sgcb	80.84	79.6	78.43	74.45	55.53	51.67	53.07	64.6
88.9591	-0.686982	0.165944	-4.13984	3.47552e-05	0.000156987	Spata18	2.38	2.2	2.17	2.13	1.13	1.19	1.13	1.36
1469.12	-1.11431	0.0866127	-12.8654	7.04336e-38	9.39697e-36	Usp46	21.98	18.26	19.9	18.61	7.03	6.28	6.35	8.66
195.038	-0.434193	0.131564	-3.30024	0.000966019	0.00322748	Rasl11b	5.17	5.74	5.61	5.4	3.37	3.41	3.73	3.3
794.825	-0.413856	0.075637	-5.4716	4.45979e-08	3.27024e-07	Scfd2	20.75	19.65	18.91	18.15	12.44	13.76	13.03	14.87
3498.72	-0.828635	0.0684179	-12.1114	9.19376e-34	8.70299e-32	Fip1l1	61.63	50.47	55.36	59.3	27.91	26.7	29.43	35.31
222.282	-0.908747	0.133543	-6.80492	1.01103e-11	1.18155e-10	Lnx1	4.64	5.01	4.59	4.89	2.63	2.16	2.2	1.88
1125.01	-0.23987	0.0700927	-3.42217	0.000621226	0.00216893	Chic2	23.94	26.23	24.27	24.51	20.6	20.37	19.86	19
132.215	-0.381195	0.137961	-2.76306	0.00572628	0.01566	Gsx2	4.52	4.37	3.63	3.97	2.79	2.63	2.73	2.59
2436.39	-1.04563	0.119084	-8.7806	1.62609e-18	3.84365e-17	Pdgfra	24.62	19.19	18.98	22.03	10.4	7.32	7.48	9.29
127.11	-1.35311	0.156431	-8.64992	5.15355e-18	1.15499e-16	Kit	1.76	1.44	1.66	1.45	0.8	0.55	1.27	0.41
613.256	-0.851098	0.0962506	-8.84252	9.35807e-19	2.26865e-17	Kdr	5.8	5.18	5.54	4.82	2.3	2.4	2.25	3.14
2576.49	-0.809387	0.116964	-6.91996	4.51786e-12	5.54044e-11	Clock	18.19	14.4	15.81	13.61	7.04	5.89	5.99	9.7
2376.06	-0.192975	0.0733886	-2.62949	0.00855118	0.0223523	Exoc1	57.51	51.88	48.68	46.94	37.16	41.31	44.59	46.98
29.5124	-0.796913	0.297864	-2.67542	0.0074635	0.0198139	A730089K16Rik	0.74	0.61	0.46	0.55	0.3	0.32	0.21	0.34
1830.84	-0.386255	0.0781814	-4.9405	7.79234e-07	4.69406e-06	C530008M17Rik	17.12	12.75	14.27	15.64	10.47	9.76	9.85	12.15
723.963	-0.220232	0.0830644	-2.65134	0.00801726	0.0211093	Aasdh	14.71	14.62	14.48	12.76	10.52	9.88	11.6	12.55
674.591	-0.280048	0.0897623	-3.11988	0.00180925	0.0056506	Ppat	9.91	8.38	8.87	8.58	6.27	5.68	5.51	6.46
1716.2	-0.3326	0.0875648	-3.79833	0.000145676	0.000583025	Hopx	69.47	72.65	77.59	69.31	49	52.35	48.38	46.19
9.15192	-1.58805	0.602044	-2.63776	0.00834565	0.0218725	Spink2	0.65	1.15	1.11	1.02	0.14	0.53	0.45	0.07
1455.97	-0.21301	0.0771006	-2.76276	0.00573153	0.0156722	Cenpc1	20.66	19.66	19.72	18.15	14.15	12.78	13.21	17.11
2224.22	-0.21808	0.0722988	-3.01637	0.00255818	0.00770679	Ythdc1	35.72	35.54	35.51	32.71	24.69	26.63	25.69	29.54
10.2181	-1.14969	0.483344	-2.37862	0.0173776	0.0417108	Ugt2b5	0.49	0.43	0.51	0.38	0.14	0.08	0.19	0.14
1405.41	-0.676676	0.086416	-7.83045	4.86123e-15	8.27367e-14	Dck	25.21	22.49	22.01	22.21	13.22	10.72	11.09	14.18
43.311	-0.726181	0.234706	-3.09401	0.00197471	0.00610218	Gm9958	1.14	1.39	1.43	1.3	0.67	0.65	0.72	0.79
91.875	-0.482013	0.176985	-2.72347	0.00646003	0.0174104	Cxcl5	3.38	2.07	2.69	2.69	1.82	1.57	1.63	1.87
290.054	-0.837406	0.101997	-8.21013	2.20944e-16	4.26837e-15	Ccdc158	4.63	3.98	4.53	4.86	1.91	2	2.27	2.77
1529.96	-0.468273	0.100344	-4.66669	3.06085e-06	1.67207e-05	Cnot6l	11.49	8.61	10.19	8.38	5.64	4.87	5.15	8.35
476.916	-0.432604	0.177322	-2.43965	0.0147013	0.0359955	Fras1	1.49	1.31	1.46	1.2	0.58	0.76	0.82	1.34
192.748	-1.75376	0.13486	-13.0043	1.15668e-38	1.6662e-36	Bmp3	2.07	1.58	1.81	1.88	0.54	0.54	0.39	0.49
44.6784	-0.709994	0.254942	-2.78493	0.00535401	0.0147597	Prkg2	0.47	0.46	0.57	0.59	0.33	0.21	0.44	0.31
4691.02	-0.202892	0.0573754	-3.53622	0.000405901	0.00147351	Hnrnpd	203.95	200	189.01	178.64	130.68	129.12	134.88	156.39
6769.16	-0.228083	0.056369	-4.04626	5.20432e-05	0.000226879	Hnrnpdl	138.9	138.32	140.24	133.2	99.1	93.01	97.08	112.83
136.013	-0.873434	0.14957	-5.83965	5.23102e-09	4.39693e-08	Tmem150c	2.73	2.4	2.05	2.28	0.99	1.1	1.14	1.26
3818.15	-0.237567	0.0786958	-3.01879	0.00253783	0.00765661	Sec31a	56.05	56.82	58.86	54.9	37.15	49.44	52.32	48.2
263.215	-0.384375	0.105589	-3.64029	0.000272329	0.00102686	Abraxas1	8.34	8.09	8.12	8.08	4.52	5.16	4.69	5.66
8.30883	-1.33331	0.571014	-2.33499	0.0195441	0.0461995	Gm43272	0.25	0.37	0.38	0.19	0.07	0.16	0.08	0.07
4052.68	-0.610229	0.120497	-5.06426	4.09992e-07	2.59066e-06	Wdfy3	20	15.85	16.4	16.69	8.41	9	7.93	12.2
58.7257	-1.20704	0.223139	-5.40938	6.32435e-08	4.52888e-07	Arhgap24	1.03	0.98	1.2	0.88	0.33	0.39	0.55	0.36
1167.87	-0.196197	0.064431	-3.04507	0.00232628	0.00707855	Hsd17b11	28.8	28.03	27.96	25.85	19.99	20.85	20.23	22.42
1973.23	-1.10199	0.0657882	-16.7505	5.61064e-63	3.18668e-60	Nudt9	73.02	75.67	76.04	77.13	30.92	29.57	30.6	30.6
19.0817	-1.21108	0.440536	-2.74911	0.00597573	0.016255	Gm26703	0.8	0.91	1.04	0.58	0.51	0.52	0.45	0.71
40.0475	-0.814862	0.260784	-3.12466	0.0017801	0.00556569	Ibsp	1.38	0.88	0.8	0.97	0.46	0.5	0.43	0.59
1685.8	-0.456654	0.0812058	-5.62342	1.87216e-08	1.44755e-07	Spp1	57.95	61.04	58.29	61.28	39.76	32.91	39.33	37.87
292.44	-0.517955	0.139076	-3.72425	0.000195901	0.000762244	Gbp9	3.47	3.17	3.53	3.19	2.05	1.8	1.6	2.51
2210.3	-0.631154	0.105094	-6.00563	1.90587e-09	1.71046e-08	Lrrc8b	18.13	15.72	16.24	14.24	8.57	8.16	7.4	11.6
2851.69	-0.645453	0.105218	-6.13441	8.54761e-10	8.0568e-09	Lrrc8c	21.46	20.14	20.54	18.63	9.69	9.93	10.15	14.88
1664.52	-0.39047	0.078898	-4.94905	7.45781e-07	4.50209e-06	Lrrc8d	21.13	19.01	20.18	18.65	12	12.01	12.07	15.63
1250.7	-0.546533	0.0808498	-6.75986	1.38123e-11	1.59358e-10	Zfp326	32	29.66	31.48	27.34	18.11	16.26	15.96	20.21
37.1033	-1.27206	0.272274	-4.67198	2.98315e-06	1.63232e-05	Hfm1	0.63	0.67	0.43	0.69	0.26	0.19	0.19	0.29
646.103	-0.710262	0.0847047	-8.38516	5.06564e-17	1.0446e-15	Cdc7	12.94	9.33	9.96	11.36	7.06	5.41	4.86	6.2
18.3504	-1.26029	0.411132	-3.06542	0.00217363	0.00665377	Gm42902	2.07	2.71	1.93	1.59	0.84	1.12	0.78	0.57
714.195	-0.425621	0.0986631	-4.31388	1.60412e-05	7.70623e-05	Btbd8	14.61	14	13.32	12.19	8.45	7.71	7.87	10.09
879.918	-0.400797	0.106462	-3.76469	0.000166754	0.000658121	Mtf2	15.5	12.21	15.15	13.67	9.37	7.52	8.47	11.25
223.762	-1.17254	0.132769	-8.83148	1.03304e-18	2.48919e-17	Ccdc18	2.65	2.37	2.52	2.49	0.95	0.85	0.8	1.2
60.2946	-0.784121	0.242839	-3.22897	0.00124236	0.00403676	Mfsd7a	1.11	1.31	0.74	1.5	0.49	0.69	0.35	0.7
774.553	-0.301072	0.0940077	-3.20263	0.00136179	0.00437397	Idua	28.4	25.17	26.7	27.4	17.65	19.38	20.24	21.29
75.0465	-0.860011	0.185309	-4.64095	3.46811e-06	1.87599e-05	Slc26a1	1.39	1.32	1.24	1.28	0.69	0.59	0.62	0.69
17.3956	-1.01918	0.414033	-2.4616	0.0138319	0.0340935	Gm10416	1.77	1.43	1.32	0.86	0.87	0.36	0.37	0.52
45.2027	-0.7429	0.263149	-2.82312	0.00475589	0.013299	Gm26779	3.9	3.13	2.82	2.66	2.23	1.31	0.79	1.8
508.856	-0.328164	0.105625	-3.10687	0.00189081	0.00586937	Gm15446	20.19	31.49	20.02	20.51	24.31	11.9	10.73	26.21
813.585	-0.298489	0.0852493	-3.50137	0.000462875	0.00166392	Zfp932	39.1	41.2	35.92	34.17	25.07	25.46	28.01	30.66
94.9943	-0.757747	0.169847	-4.46135	8.14431e-06	4.11438e-05	Gm35315	1.72	1.85	1.5	1.48	0.78	0.78	0.9	0.91
1080.29	-1.08103	0.10442	-10.3527	4.06714e-25	1.76145e-23	Pole	13.81	10.89	12.05	12.24	4.69	5.44	4.93	6.09
2931.67	-0.326485	0.0536022	-6.09089	1.12286e-09	1.03965e-08	Pitpnb	52.23	46.94	48.06	45.51	30.66	28.22	29.5	36.62
67.3904	-0.956583	0.208294	-4.59247	4.38034e-06	2.32453e-05	C130026L21Rik	3.48	3.1	3.38	3.36	1.31	1.06	1.41	2.12
51.0682	-0.55211	0.22098	-2.49846	0.0124733	0.031088	E130006D01Rik	2.76	2.63	3.56	2.39	1.85	1.58	1.49	1.71
9252.82	-0.84619	0.108415	-7.80512	5.94438e-15	1.00398e-13	Miat	77.21	55.68	56.04	52.99	25.53	26.42	28.5	36.31
438.23	-0.346125	0.0895553	-3.86493	0.000111119	0.000454608	Sez6l	3.92	3.32	3.19	3.31	2.06	2.37	2.4	2.45
762.807	-0.926412	0.116366	-7.96118	1.70411e-15	3.02734e-14	Grk3	9.29	7.64	8.04	6.38	3.24	3.57	3.52	4.57
164.444	-0.3935	0.139934	-2.81204	0.00492282	0.0137079	Wscd2	2.24	1.94	1.88	2.36	1.33	1.53	1.37	1.29
750.678	-0.223075	0.09559	-2.33367	0.019613	0.0463269	Ficd	10.95	9.5	10.77	10.91	6.36	8.25	7.5	8.93
156.354	-0.913185	0.15053	-6.06645	1.30765e-09	1.19461e-08	Tmem119	4.21	3.14	3.91	4.03	1.45	1.87	1.96	1.56
5928.1	-0.354981	0.0602468	-5.8921	3.8131e-09	3.27985e-08	Coro1c	100.11	79.55	85.73	91.92	53.94	55.9	58.6	62.67
214.009	-0.876991	0.113399	-7.73365	1.0451e-14	1.71982e-13	Ung	6.79	6.7	6.18	6.86	3.66	4.36	3.93	4.5
198.174	-0.658566	0.168485	-3.90875	9.27748e-05	0.000385186	Acacb	1.61	1.29	1.56	1.51	0.47	0.77	1.14	1.11
3492	-0.167171	0.0578347	-2.89049	0.00384641	0.0110591	Ankrd13a	62.7	56.48	60.12	53.8	39.34	42.01	41.9	46.9
152.326	-0.483195	0.14625	-3.30389	0.000953523	0.00319055	A930005G22Rik	3.66	4.38	3.36	3.65	2.41	2.05	2.23	2.53
51.1485	-0.719231	0.278736	-2.58033	0.0098705	0.0253541	Gm43231	1.62	1.01	1.2	1.01	0.42	0.47	0.51	0.99
2648.51	-0.228929	0.0647064	-3.53797	0.000403221	0.00146538	Pxn	37.32	31.81	35.06	35.4	23.9	25.97	24.79	25.84
570.945	-0.634578	0.107245	-5.91708	3.27698e-09	2.84467e-08	Cit	5.53	3.97	4.68	3.72	2.14	2.14	2.47	2.46
48.9626	-1.12171	0.232827	-4.81776	1.45176e-06	8.38451e-06	Ccdc60	0.75	0.82	0.67	0.69	0.21	0.27	0.36	0.33
613.302	-0.604871	0.0774857	-7.80623	5.89263e-15	9.96085e-14	Rfc5	19.37	25.04	18.77	22.16	10.67	8.8	12.27	12.96
150.926	-0.462326	0.140757	-3.28457	0.00102137	0.00338791	Gm15728	3.49	3.64	3.88	3.53	2.12	1.81	1.35	2.92
59.6026	-0.99677	0.218153	-4.56913	4.89756e-06	2.57699e-05	Nos1	0.3	0.32	0.36	0.27	0.14	0.25	0.19	0.2
70.9653	-0.576327	0.216441	-2.66274	0.00775066	0.0204833	Tesc	4.3	3.71	4.02	3.56	1.32	2.45	2.15	1.87
124.695	-0.715756	0.150643	-4.75133	2.02083e-06	1.13996e-05	Hrk	1.39	0.99	1.19	1.16	0.58	0.62	0.54	0.7
856.392	-0.235325	0.0916818	-2.56676	0.0102655	0.0262298	Rbm19	10.98	11.75	10.94	11	7.09	11.54	7.9	9.44
323.99	-0.511876	0.101325	-5.05184	4.3758e-07	2.75536e-06	Iqcd	9.49	8.86	8.41	8.79	5.67	5.46	5.99	4.77
57.0947	-1.03839	0.258637	-4.01486	5.94817e-05	0.000256131	Oas2	1.29	0.79	0.6	0.81	0.33	0.34	0.28	0.44
259.879	-0.490475	0.106781	-4.5933	4.36281e-06	2.31584e-05	Oas1c	6.14	5.36	5.97	5.82	3.85	3.93	2.93	3.72
145.401	-0.810608	0.150476	-5.38697	7.16543e-08	5.0963e-07	Oas1b	4.99	3.95	3.95	3.8	1.79	2.07	2.33	2.69
15.2872	-1.32383	0.412522	-3.20912	0.00133141	0.00429172	Oas1g	1.12	1.25	0.86	0.93	0.46	0.38	0.4	0.32
90.117	-1.28092	0.18108	-7.07374	1.50808e-12	1.9607e-11	Oas1a	5.3	4.24	3.65	4.71	1.58	1.52	1.2	1.95
387.165	-0.321036	0.110471	-2.90608	0.00365992	0.0105888	Sh2b3	4.91	3.92	4.93	4.96	3.12	3.13	2.99	3.39
246.497	-0.304508	0.131166	-2.32154	0.0202575	0.0476567	Cux2	3.71	2.7	2.1	3.3	2.05	2.45	1.85	1.68
686.486	-0.600031	0.0858946	-6.98566	2.83516e-12	3.55585e-11	Pptc7	9.01	6.32	8.05	7.43	4.16	3.56	4.01	5.13
11344.8	-0.522645	0.0885799	-5.90027	3.62904e-09	3.13387e-08	Atp2a2	134.17	112.88	114.85	111.91	59.26	68.17	67.64	88.98
2329.05	-0.224843	0.0829546	-2.71044	0.00671941	0.0180215	Ift81	40.6	36.96	37.77	34.97	28.71	26.57	25.99	32.51
804.77	-0.166613	0.0718898	-2.31761	0.0204705	0.0480781	P2rx7	8.69	10.48	8.56	8.39	7.23	6.87	6.52	8.11
170.287	-0.356687	0.123651	-2.88463	0.00391875	0.0112411	A930024E05Rik	4.27	4.09	4.15	3.66	2.78	2.74	2.79	2.56
1009.87	-0.280062	0.0886214	-3.16021	0.00157655	0.00498097	Wdr66	16.88	17.03	15.17	15.44	11.18	12.42	10.48	14.09
983.387	-0.344276	0.097053	-3.5473	0.000389195	0.00141674	Mlxip	8.72	6.5	6.82	6.32	4.34	4.84	5.1	6.41
26.47	-1.28433	0.394743	-3.2536	0.00113954	0.00373873	Gm15751	4.03	3.37	3.12	3.05	2.55	2.44	2.59	3.39
1042.51	-1.09512	0.101245	-10.8166	2.87216e-27	1.48686e-25	Kntc1	12.33	10.88	11.27	9.63	4.41	4.17	4.36	5.81
197.374	-0.62159	0.151483	-4.10338	4.07164e-05	0.000181318	Ccdc62	5.96	7.42	5.97	4.05	3.69	4.07	5.42	4.89
1167.51	-0.465988	0.0946609	-4.92271	8.53544e-07	5.11689e-06	Hip1r	11.3	11.18	10.47	12.98	7.56	6.49	7.21	6.41
3005.97	-0.508089	0.0751504	-6.76096	1.37082e-11	1.58249e-10	Pitpnm2	28.4	23.72	26.11	26.31	14.45	15.99	14.6	15.1
1038.97	-0.591785	0.0987879	-5.99047	2.09241e-09	1.8686e-08	Mphosph9	9.88	7.05	7.62	7.77	4.97	4.47	4.04	5.89
894.513	-0.266699	0.0723475	-3.68637	0.000227479	0.000872259	2810006K23Rik	25.1	24.39	24.6	23.52	18.3	16.08	16.71	18.63
2224.74	-0.348531	0.0596297	-5.84492	5.06801e-09	4.26397e-08	Tctn2	40.58	35.21	38.82	38.3	23.32	25.99	25.37	28.22
5579.11	-0.69459	0.0745033	-9.32295	1.13154e-20	3.28858e-19	Zfp664	80.88	66.8	70.99	67.32	36.74	34.47	34.49	46.08
399.99	-0.42231	0.1665	-2.5364	0.0111998	0.0282863	Rflna	10.18	11.27	12.87	14.93	8.13	8.79	6.9	6.43
1489.12	-0.243702	0.0731246	-3.33269	0.000860095	0.00290642	Bri3bp	20.87	19.46	22.36	25.14	16.91	20.33	17.91	14.2
2149.35	-1.11213	0.0775368	-14.3433	1.17395e-46	2.88111e-44	Aacs	38.37	38.94	40.26	45.29	18.74	19.83	16.99	15.45
6752.37	-0.827179	0.107413	-7.70089	1.35123e-14	2.18739e-13	Tmem132b	49.08	42.68	43.36	39.7	18.1	19.95	18.31	28.35
28.0687	-0.987061	0.312817	-3.15539	0.00160283	0.00505917	Rimbp2	1.31	0.35	0.45	0.32	0.15	0.27	0.3	0.1
180.968	-0.434048	0.172307	-2.51903	0.0117678	0.0295481	Gm42979	4.92	2.87	3.35	3.44	2.11	2.09	1.84	3.2
2079.79	-0.569096	0.0532521	-10.6868	1.17298e-26	5.82944e-25	Mrps17	88.77	82	90.85	86.39	56.3	55.33	58.39	49.84
1497.6	-0.339675	0.0752695	-4.51278	6.39834e-06	3.30456e-05	Sumf2	49.49	46.17	50.12	53.33	34.81	36.7	36.13	35.77
1799.06	-0.537512	0.0836377	-6.42667	1.30425e-10	1.34617e-09	Vkorc1l1	23.42	21.74	22.58	20.21	12.14	10.81	11.16	15.39
997.789	-0.387109	0.0740057	-5.2308	1.6878e-07	1.12741e-06	Crcp	35.12	35.15	35.64	33	22.03	20.77	24.4	23.37
25.4535	-2.07837	0.348751	-5.95948	2.53046e-09	2.2347e-08	Caln1	0.2	0.17	0.2	0.19	0.1	0.06	0.03	0.04
2611.56	-0.980151	0.073247	-13.3814	7.7622e-41	1.28587e-38	Galnt17	21.26	16.51	17.49	20.28	7.25	8.64	7.68	8.97
7.35537	-1.56664	0.58505	-2.67779	0.00741088	0.0196979	Gm29681	0.11	0.11	0.1	0.12	0.03	0.02	0.02	0.02
100.323	-0.916539	0.172055	-5.32701	9.98408e-08	6.91064e-07	Lat2	4.76	3.63	3.63	4.06	1.94	1.84	1.79	1.85
690.364	-0.340967	0.104877	-3.25112	0.0011495	0.00376704	Eln	9.35	8.37	8.26	8.86	5.08	7.3	5.57	6.32
194.645	-0.388643	0.142984	-2.71808	0.00656621	0.0176678	Abhd11os	21.25	23.94	20.11	27.02	17.17	15.48	16.25	15.47
4137.76	-0.301876	0.0877583	-3.43986	0.000582011	0.00204413	Hip1	30.95	26.79	29.41	27.61	17.66	17.89	18.32	25.35
2094.97	-0.15108	0.0631767	-2.39139	0.0167849	0.0404935	Rhbdd2	27.99	23.93	28.73	29.06	19.56	25.04	19.62	21.93
716.802	-0.664392	0.0729327	-9.10966	8.26433e-20	2.22009e-18	Orai2	14.17	11.95	13.59	13.24	6.87	6.81	6.53	7.92
35.6089	-1.79396	0.284492	-6.30586	2.866e-10	2.85723e-09	Serpine1	0.72	0.86	0.73	0.66	0.2	0.21	0.25	0.2
1920.22	-0.509326	0.127882	-3.98277	6.81175e-05	0.000289587	Trim56	13.22	9.9	10.12	9.71	5.4	6.22	5.76	8.6
1149.94	-0.814321	0.0722553	-11.2701	1.84463e-29	1.16042e-27	Agfg2	24.32	19.78	23.14	21.96	10.75	11.11	10.59	11.15
470.838	-0.408111	0.0844592	-4.83205	1.35135e-06	7.82962e-06	Zcwpw1	14.03	13.13	13.54	11.7	9.95	8.3	7.67	8.96
14.1886	-1.47848	0.478416	-3.09037	0.00199906	0.00616401	Gjc3	0.28	0.19	0.14	0.25	0.12	0.04	0.07	0.05
3448.77	-0.547199	0.0683131	-8.01016	1.14557e-15	2.07024e-14	Mcm7	78.71	69.72	71.43	79.67	46.8	42.46	45.18	47.32
385.551	-0.791497	0.116256	-6.8082	9.88287e-12	1.15838e-10	Stag3	9.67	9.32	8.15	5.93	3.44	2.94	3.79	4.71
1580.8	-0.296795	0.109325	-2.71479	0.00663185	0.0178141	Pdgfa	49.88	51.1	58.06	60.36	39.06	41.37	41.89	38.09
179.431	-0.464831	0.130701	-3.55645	0.000375903	0.00137187	6330403L08Rik	1.78	1.66	1.72	2.18	1.14	1.25	1.14	1.09
860.431	-0.451956	0.0723746	-6.24468	4.24671e-10	4.14842e-09	Gper1	16.59	16.39	17.98	15.35	9.77	10.93	10.77	10.71
462.312	-0.331417	0.134768	-2.45917	0.013926	0.0342786	Elfn1	5.68	5	5.11	6.41	4.28	4.14	3.92	3.03
5455.55	-0.214322	0.0658267	-3.25585	0.00113054	0.00371347	Eif3b	93.53	94.41	91.69	100.43	63.03	71.83	76.96	71.48
319.837	-0.473226	0.109366	-4.32697	1.51171e-05	7.28695e-05	Chst12	6.75	6.75	8.3	7.04	3.67	4.67	4.49	4.53
66.6112	-1.21636	0.217986	-5.58001	2.40505e-08	1.82571e-07	Grifin	6.25	7.43	5.74	6.96	1.84	2.76	2.64	2.35
3352.34	-0.758022	0.0845408	-8.96635	3.06513e-19	7.75213e-18	Lfng	105.74	85.21	100.9	96.09	47.49	49.9	45.77	44.91
132.936	-0.521011	0.151832	-3.43149	0.000600276	0.0021015	Amz1	3.2	2.51	2.19	2.53	1.35	1.55	1.79	1.53
25521.8	-0.423351	0.0546332	-7.74897	9.26377e-15	1.53207e-13	Mmd2	359.54	348.72	366.87	347.74	230.28	231.18	214.83	234.56
438.485	-0.351917	0.112883	-3.11754	0.0018237	0.00568858	Slc29a4	7.49	6.18	6.96	7.92	4.87	4.86	5.22	4.24
7421.49	-0.353241	0.102066	-3.46089	0.000538392	0.00190406	Fscn1	185.17	183.45	170.85	181.58	112.5	120.95	112.25	111.96
288.422	-0.569209	0.13825	-4.11725	3.83421e-05	0.000171667	D130017N08Rik	6.71	5.89	5.62	5.97	3.34	3.3	3.12	5.25
434.95	-0.389805	0.0994625	-3.91911	8.88752e-05	0.000370155	Pms2	8.87	7.12	8.55	9.33	5.07	4.81	4.64	6.04
592.309	-0.513426	0.102638	-5.00227	5.6658e-07	3.48917e-06	Rsph10b	13.4	14.26	12.45	14.31	7.22	8.11	8.32	11.53
1085.13	-0.494857	0.102998	-4.80453	1.55113e-06	8.9118e-06	Lmtk2	7.03	5.86	6.28	5.82	3.23	3.56	3.44	4.96
164.13	-0.487355	0.200324	-2.43283	0.0149814	0.0366046	Gsx1	4.09	3.69	4.55	5.43	2.74	3.46	2.96	1.86
1269.29	-0.292441	0.106568	-2.74417	0.00606632	0.0164721	Pan3	18.38	16.35	15.76	16.13	10.59	11.67	12.67	14.53
673.601	-0.736512	0.097714	-7.53743	4.79331e-14	7.35233e-13	Slc7a1	5.39	4.14	4.81	4.62	2.33	2.25	2.13	3
31.9747	-0.949057	0.276945	-3.42687	0.000610574	0.00213465	1810059H22Rik	1.64	1.52	1.67	1.41	0.76	1	0.61	0.97
39.8086	-0.707564	0.269153	-2.62885	0.00856734	0.0223886	5930430L01Rik	0.71	0.48	0.45	0.65	0.21	0.39	0.28	0.45
13.8653	-1.12405	0.42487	-2.64562	0.00815408	0.0214355	Gm15411	0.28	0.73	0.38	0.89	0.18	0.23	0.14	0.31
5045.12	-0.199202	0.0475202	-4.19193	2.76587e-05	0.000127275	Hmgb1	539.34	461.32	514.11	488.19	384.53	365.02	381.6	404.6
124.735	-0.67236	0.163804	-4.10467	4.04886e-05	0.000180344	Alox5ap	11.19	9.5	9.67	10.45	7.6	5.68	6.59	4.55
22.9356	-2.04013	0.361804	-5.63878	1.71261e-08	1.32988e-07	Medag	1.05	1.45	1.27	1.21	0.24	0.25	0.32	0.29
5023.24	-0.319521	0.0619408	-5.1585	2.48942e-07	1.61988e-06	Hsph1	88.93	78.69	82.98	85.53	57.79	56.1	56.14	65.31
30.8729	-0.814411	0.283538	-2.87231	0.00407479	0.01162	Rxfp2	1.35	1.03	1.27	1.38	0.63	0.56	0.71	0.51
370.063	-0.578565	0.119407	-4.84534	1.26395e-06	7.37918e-06	Fry	4.14	3.08	3.15	2.8	2.33	2.33	2.08	2.61
543.007	-0.984968	0.117587	-8.37653	5.45097e-17	1.11826e-15	Brca2	9.24	9.43	7.37	8.43	4.87	5.41	4.43	6.41
321.929	-0.472515	0.124614	-3.79182	0.000149545	0.000596948	Gm43597	8.17	5.57	5.82	5.17	3.84	3.7	3.37	4.58
2988.83	-0.278106	0.107809	-2.57961	0.00989123	0.0253999	Pds5b	23.97	19.98	22.15	19.32	15	12.78	12.05	19.07
1127.87	-0.31362	0.0652862	-4.80377	1.5571e-06	8.94093e-06	Stard13	10.64	10	9.9	10.15	6.87	6.57	6.71	8.01
19.1569	-1.00749	0.40201	-2.50614	0.0122058	0.0305014	Hepacam2	0.58	0.44	0.78	0.43	0.19	0.24	0.07	0.36
1195.38	-0.341388	0.101634	-3.35899	0.000782269	0.00267323	Casd1	15.16	13.98	15.9	12.68	10.58	9.15	7.93	14.5
15.8907	-1.33866	0.485625	-2.75658	0.00584096	0.0159364	Gm44432	1.5	0.94	1.03	0.66	0.24	0.4	0.1	0.73
4048.25	-0.432114	0.107528	-4.01863	5.85382e-05	0.00025248	Peg10	34.2	26.44	27.44	26.83	16.54	17.17	15.36	23.95
2561.74	-0.461042	0.11822	-3.89986	9.62478e-05	0.00039844	Ppp1r9a	16.49	12.54	13.54	12.76	8.05	7.15	7.48	12.31
190	-0.561165	0.160933	-3.48696	0.000488549	0.00174768	Gm44250	2.69	2.25	2.43	1.95	1.21	1.04	1.26	1.88
210.55	-0.487957	0.120475	-4.05026	5.11617e-05	0.00022333	Pon3	6.69	7.6	5.81	7.19	4.35	3.3	4.3	5.58
209.336	-1.35401	0.149799	-9.03886	1.58315e-19	4.11392e-18	Slc25a13	3.89	4.42	4.53	3.47	1.2	1.08	1.16	1.78
1335.72	-0.767531	0.11545	-6.64816	2.96788e-11	3.29233e-10	Dlx6os1	20.49	14.47	15.35	18.66	9.64	7.19	9.7	10.53
167.966	-0.483308	0.131519	-3.67481	0.000238031	0.00090787	Dlx6	9.17	6.9	8	8.35	4.78	4.98	5.15	4.71
439.411	-0.28226	0.118498	-2.38197	0.0172201	0.0413577	Dlx5	13.85	11.98	13.03	15.38	9.69	9.82	10.45	8.26
904.458	-0.411631	0.073637	-5.59	2.2707e-08	1.72947e-07	Asns	23.43	21.36	21.72	22.78	15.5	16.33	14.94	13.84
1236.4	-0.292694	0.0901907	-3.24528	0.00117333	0.00383759	C1galt1	10.01	8.77	9.32	8.1	6.58	5.56	5.67	7.55
736.265	-0.328027	0.0895123	-3.6646	0.000247728	0.000941064	Mios	10.07	8.94	9.08	8.04	6.2	5.44	5.56	7.15
46.8432	-0.888038	0.322978	-2.74953	0.00596808	0.0162409	Glcci1	3.23	1.76	2.51	2.04	1.09	1.01	0.78	1.8
234.574	-0.465137	0.115448	-4.02896	5.60236e-05	0.000242476	Ica1	7.95	6.54	6.32	7	4.87	3.59	5.42	3.44
1055.39	-0.796861	0.100262	-7.94781	1.89832e-15	3.36335e-14	Bmt2	14.17	13.26	13.04	11.75	6.7	6.19	5.18	7.8
149.971	-0.720591	0.136646	-5.27341	1.3391e-07	9.07603e-07	1110019D14Rik	6.46	6.02	7.19	5.51	4	2.63	3.15	3.32
1650.6	-0.203176	0.0741435	-2.74031	0.0061382	0.0166423	Mdfic	24.58	23.02	23.72	22.25	16.83	16.73	16.01	19.43
553.309	-0.250277	0.0851067	-2.94075	0.00327421	0.0095901	Gm4876	14.61	17.58	15.32	16.17	14.42	13.41	13.44	13.87
5011.74	-0.199077	0.0824276	-2.41517	0.0157277	0.0382635	Cav2	108.82	103.19	108.37	96.31	81.41	65.77	67.86	91.09
23.2906	-0.823942	0.347221	-2.37296	0.0176461	0.0422727	Gm43844	0.31	0.16	0.17	0.21	0.08	0.1	0.07	0.15
15.439	-1.22254	0.422034	-2.89679	0.00377004	0.0108663	Wnt2	0.4	0.3	0.33	0.5	0.05	0.17	0.15	0.2
44.3129	-0.978397	0.302772	-3.23146	0.0012316	0.0040044	Gm43843	1.95	1.27	1.66	1.12	0.53	0.41	0.55	1.09
1260.81	-0.4546	0.063173	-7.19612	6.19514e-13	8.44094e-12	Fam3c	28.51	26.85	26.72	25.69	18.33	19.06	19.14	21.22
36876.4	-0.259754	0.101237	-2.56581	0.0102936	0.0262881	Ptprz1	281.02	252.56	266.07	234.88	177.89	167.14	170.44	257.04
496.292	-0.777595	0.0898314	-8.65617	4.87894e-18	1.09468e-16	Aass	6.94	6.39	7.18	6.27	3.43	3.01	3.04	3.66
1660.15	-0.521491	0.106435	-4.89963	9.60182e-07	5.71183e-06	Iqub	21.99	20.57	22.09	20.08	13.32	10.64	10.49	16.05
344.973	-0.585152	0.135409	-4.32136	1.55072e-05	7.45867e-05	Gm42547	5.07	4.31	4.37	3.69	2.13	2.22	2.22	3.32
2374.7	-1.34798	0.129348	-10.4213	1.98184e-25	8.89322e-24	Arf5	136.85	144.48	140.9	163.82	50.72	56.12	52.94	35.93
3059.43	-0.22547	0.0598076	-3.76992	0.0001633	0.000645762	Rbm28	55.29	44.73	49.21	53.17	34.51	32.83	33.03	39.18
62.5036	-1.24861	0.20488	-6.09435	1.09886e-09	1.01838e-08	Opn1sw	3.36	2.41	2.4	2.07	0.75	0.65	0.76	1.26
2779.37	-0.596509	0.0873383	-6.82986	8.4998e-12	1.00456e-10	Flnc	16.12	14.03	13.92	13.9	6.99	8.55	7.52	9.84
93.3513	-0.385639	0.167509	-2.30219	0.0213242	0.0498134	Irf5	2.24	2.07	1.85	1.97	1.36	1.26	1.35	1.16
276.152	-0.378149	0.101431	-3.72814	0.000192897	0.000752326	Tspan33	6.55	6.39	6.08	6.01	3.75	4.08	4.35	4.43
75.2957	-0.819788	0.214102	-3.82896	0.000128684	0.000519835	Strip2	0.85	0.6	0.67	0.87	0.38	0.34	0.26	0.51
3635.83	-0.350733	0.077381	-4.53255	5.82766e-06	3.02871e-05	Klhdc10	33.47	28.12	29.32	27.38	18.7	17.96	17.3	23.6
2268.61	-0.376232	0.0724419	-5.19357	2.06304e-07	1.35754e-06	Tmem209	42.12	35.49	37.65	36.28	24.99	22.7	22.08	29.95
20.5954	-1.16963	0.344338	-3.39673	0.000681953	0.0023593	Cpa2	1.36	0.95	1.11	0.98	0.38	0.65	0.56	0.8
596.888	-0.407114	0.0806326	-5.049	4.44124e-07	2.79037e-06	Cep41	11.09	8.98	10.11	9.31	6.27	6.48	5.78	6.49
1023.25	-0.320586	0.126899	-2.5263	0.0115272	0.0290245	Plxna4	4.68	2.8	3.17	3.46	2.12	2.18	2.46	2.88
13725	-0.43273	0.0809868	-5.34322	9.13087e-08	6.37334e-07	Exoc4	145.94	124.66	141.59	124.57	85.32	80.46	73.1	101.51
260.224	-0.459204	0.124097	-3.70036	0.00021529	0.000829408	Lrguk	2.8	2.27	2.54	2.3	1.64	1.6	1.49	2.06
3343.91	-0.158638	0.0643445	-2.46545	0.0136843	0.0337631	Slc35b4	40.15	33.94	36.27	34.14	29.21	26.59	25.06	33.03
3247.03	-0.60895	0.0629726	-9.67008	4.04081e-22	1.32992e-20	Akr1b3	208.84	200.91	209.14	209.97	121.05	123.05	125.01	114.68
243.682	-0.781324	0.123299	-6.33681	2.34578e-10	2.36349e-09	Akr1b8	8.28	9.61	10.28	9.02	4.31	4.51	4.83	4.81
775.695	-0.242533	0.086619	-2.8	0.00511033	0.0141599	Agbl3	19.29	23.47	20.36	19.22	20.7	21.92	19.32	21.21
28.0375	-0.907565	0.290752	-3.12144	0.00179966	0.00562243	Gm43748	1.08	1.09	1.06	1.05	0.67	0.41	0.43	0.57
191.798	-0.493213	0.126087	-3.91168	9.16563e-05	0.00038094	Cyren	3.83	3.9	4.31	4.35	2.54	2.1	2.59	2.76
2876.59	-0.478946	0.0935746	-5.11834	3.08238e-07	1.98043e-06	Nup205	25.37	21.26	24.14	22.68	15.61	12.96	13.35	18.03
15331.2	-0.272005	0.0851545	-3.19425	0.00140194	0.00449068	Mtpn	186.62	173.28	174.54	154.23	123.35	114.4	103.88	147.58
574.224	-0.553944	0.172858	-3.20462	0.0013524	0.00434741	Dgki	8.45	5.7	6.53	5.31	3.69	2.86	2.92	5.66
1299.44	-0.254323	0.102693	-2.47655	0.0132659	0.032841	Creb3l2	9.79	7.47	7.96	7.46	5.04	5.52	5.19	7.39
814.548	-0.255002	0.0965614	-2.64082	0.00827046	0.0217098	Zc3hav1	8.22	7.73	7.04	7.45	5.21	5.28	4.58	6.76
788.382	-0.349497	0.0892592	-3.91553	9.02054e-05	0.000375459	Ttc26	9.41	8.57	8.84	7.82	6.21	5.15	5.05	6.7
2468.25	-0.318283	0.11129	-2.85995	0.00423702	0.0120274	Ubn2	12.5	9.18	10.12	9.02	7.07	6.88	6.85	9.91
7.54107	-1.95362	0.649041	-3.01	0.00261244	0.00785571	Gm15697	0.06	0.16	0.17	0.17	0.02	0.05	0.01	0.06
5320.79	-0.224866	0.0960261	-2.34172	0.019195	0.0454801	Luc7l2	96.26	79.7	77.43	74.34	57.2	52.64	53.15	72.98
1648.49	-0.740164	0.143622	-5.15357	2.55572e-07	1.65867e-06	Hipk2	14.67	9.53	10.97	10.7	5.41	5.74	4.89	8.01
1895.64	-0.29783	0.118936	-2.50412	0.0122755	0.0306448	Kdm7a	10.34	8.67	8.88	7.4	6.13	5.34	5.07	7.99
82.5606	-0.509378	0.185728	-2.74261	0.00609534	0.0165396	Rab19	2.63	2.45	2.42	2.6	2	1.48	1.35	1.37
3601.87	-0.321976	0.117694	-2.7357	0.00622475	0.0168563	Braf	23.9	17.35	20.37	17.92	12.95	10.2	11.59	18.62
29.6645	-1.37014	0.306082	-4.47638	7.59196e-06	3.8648e-05	Clec5a	1.54	0.99	1.17	1.27	0.34	0.4	0.27	0.62
3.75684	-3.07505	1.05831	-2.90562	0.00366522	0.0105964	Tmem139	0.23	0.3	0.16	0.15	0.03	0	0.04	0.01
1178.12	-0.28311	0.0927721	-3.05167	0.0022757	0.00694271	Casp2	23.74	15.52	17.29	18.6	12.6	12.72	10.63	15.58
219.615	-0.659834	0.125734	-5.24784	1.53894e-07	1.03493e-06	Arhgef5	2.54	2.68	2.49	2.21	1.49	1.28	1.25	2.03
1934.51	-0.63629	0.0660029	-9.64033	5.40166e-22	1.76321e-20	Cntnap2	52.09	51.58	50.66	45.73	29.03	27.35	27.85	32.02
2541.58	-0.530032	0.0569367	-9.30916	1.28852e-20	3.72845e-19	Ezh2	84.31	81.9	79.91	78.49	50.36	45.01	51.07	55.54
11843.4	-0.128702	0.051814	-2.48391	0.0129948	0.0322179	Pdia4	227.02	212.57	219.75	212.69	174.67	158.14	163.34	185.59
113.525	-1.01658	0.167099	-6.08367	1.17466e-09	1.08357e-08	Zfp783	2.44	1.91	2.25	3.04	1.05	0.77	1.12	1.44
1410.35	-0.190964	0.0765218	-2.49555	0.0125763	0.0312896	Krba1	16.57	12.24	12.51	11.91	9.41	9.62	9.89	10.63
63.3217	-0.532364	0.193083	-2.75718	0.00583026	0.0159137	Gm7932	1.37	1.47	1.33	1.48	1.05	1.18	0.76	0.83
573.157	-0.457738	0.0855631	-5.34971	8.80929e-08	6.17271e-07	Igf2bp3	6.57	4.98	5.97	5.81	4.33	3.48	2.98	4.71
4207.46	-0.233191	0.0727617	-3.20486	0.00135129	0.00434455	Tra2a	97.6	86.41	84.89	81.09	63.49	59.61	63.2	74.28
5867.2	-0.300215	0.0575313	-5.2183	1.80576e-07	1.19935e-06	Mpp6	164.83	151.63	148.35	152.47	114.6	100.44	107.91	121.11
29857.4	-0.429297	0.062464	-6.87271	6.29936e-12	7.57103e-11	Hnrnpa2b1	1000.36	922.64	876.61	872.18	553.19	536.27	550.29	683.33
1012.92	-0.729006	0.0885565	-8.2321	1.83956e-16	3.58245e-15	Cbx3	191.15	208.49	187.41	161.9	91.18	84.28	82.48	99.99
281.473	-0.816093	0.106953	-7.6304	2.34018e-14	3.69796e-13	Creb5	2.48	2.04	2.27	2.31	1.2	1.36	1.07	1.24
1031	-0.598531	0.0953741	-6.27561	3.48271e-10	3.42906e-09	Tril	8.85	8.98	9.5	9.76	5.16	5.87	4.52	5.56
10520	-0.678666	0.0549803	-12.3438	5.26062e-35	5.68347e-33	Scrn1	153.88	150.47	165.23	150.15	81.38	80.57	84.78	89.25
354.535	-0.662791	0.105432	-6.28643	3.24853e-10	3.21281e-09	Nod1	4.86	3.92	5.03	3.94	1.72	2.14	2.33	2.7
3641.18	-0.309258	0.0597226	-5.17825	2.23975e-07	1.4642e-06	Gars	69.62	66.61	69.77	68.92	49.67	46.48	45.72	48.27
854.598	-0.191417	0.0691149	-2.76955	0.00561337	0.0153766	Mindy4	18.53	20.42	18.53	18.42	14.22	16.74	14.12	14.32
92.4104	-1.19343	0.180469	-6.6129	3.76859e-11	4.12987e-10	6430584L05Rik	6.54	5.38	7.63	5.02	2.66	1.55	1.69	1.78
10408.5	-0.658493	0.0796836	-8.26385	1.41049e-16	2.80391e-15	Adcyap1r1	98.02	82.74	84.89	82.17	41.03	45.92	43.97	57.86
5.97811	-1.61747	0.668334	-2.42015	0.0155141	0.0378041	Ppp1r17	0.17	0.27	0.22	0.14	0.04	0.06	0.1	0.07
1564.8	-0.233074	0.0803032	-2.90242	0.00370287	0.0106902	Kbtbd2	19.88	17.3	18.24	17.59	13.68	12.23	11.55	15.53
690.866	-0.297783	0.0957428	-3.11024	0.00186933	0.00580812	Nt5c3	21.55	23.07	22.56	21.5	16.8	15.46	14.1	14.18
906.517	-0.322739	0.0942861	-3.42298	0.000619392	0.00216412	Herc6	19.14	15.81	14.73	15.8	12.07	11.16	9.88	13.79
277.589	-0.674754	0.113677	-5.93574	2.92532e-09	2.56404e-08	Abcg2	8.35	8.06	8.01	6.89	4.52	4	3.63	5.51
1469.57	-0.554818	0.0755726	-7.34153	2.11173e-13	3.02007e-12	Herc3	19.11	19.16	19.69	18.25	11.06	8.94	9.74	12.24
1901.05	-0.760526	0.0976903	-7.78506	6.96782e-15	1.17087e-13	Smarcad1	30.93	29.53	27.01	25.9	18.23	13.82	15.92	18.97
181.11	-0.592077	0.134343	-4.4072	1.04718e-05	5.18476e-05	Hpgds	4.51	3.13	3.84	3.26	1.79	1.58	1.52	2.86
293.694	-0.448288	0.124108	-3.61209	0.000303734	0.00113303	Ndnf	3.92	1.89	2.28	2.17	1.26	1.46	1.48	2.06
1317.63	-0.700395	0.0617694	-11.3389	8.42297e-30	5.38393e-28	Mad2l1	34.01	34.52	32.46	33.41	19	17.98	18.18	19.36
16.6165	-2.22964	0.441425	-5.05101	4.39483e-07	2.76471e-06	Il12rb2	0.33	0.26	0.18	0.18	0.06	0.03	0.06	0.08
1756.82	-0.276235	0.0852401	-3.24068	0.00119247	0.00388927	Krcc1	51.81	59.97	54.3	51.44	39.85	33.35	39.38	44.59
38.1875	-1.08698	0.360805	-3.01265	0.00258973	0.00779193	Gm44321	0.88	0.82	0.78	0.4	0.3	0.16	0.16	0.5
2777.01	-0.638632	0.0579029	-11.0294	2.75802e-28	1.58002e-26	Chmp3	84.61	78.52	83.51	80.48	63.8	49.6	78.43	69.02
3192.38	-0.191407	0.0774591	-2.47107	0.013471	0.033299	Kdm3a	49.64	44.09	44.19	41.49	32.39	29.15	27.82	37.05
1836.42	-0.402018	0.0691928	-5.81012	6.24281e-09	5.16012e-08	Ptcd3	48.81	49.73	47.16	46.75	33.34	29.55	32.54	37.71
1093.7	-0.404251	0.0686601	-5.88771	3.9159e-09	3.35391e-08	St3gal5	27.51	23.58	25.15	24.89	15.68	16.76	15.1	16.08
874.647	-0.346782	0.0869611	-3.98779	6.66928e-05	0.000284077	Tmem150a	26.66	23.8	26.17	26.66	16.55	18.16	18.55	16.05
12427.2	-0.483499	0.0694424	-6.96259	3.34069e-12	4.1532e-11	Mat2a	249.08	215.05	227.24	213.6	144.18	131.75	121.87	157.08
1932.5	-0.242392	0.0812901	-2.98181	0.00286546	0.00853115	Capg	67.87	73.82	71.88	79.94	54.31	54.33	53.38	51.34
1133.64	-0.233989	0.0665559	-3.51567	0.000438641	0.00158339	Retsat	25.81	25.61	27.64	23.96	17.95	19.04	20.51	20.15
5957.41	-0.341926	0.0748633	-4.56735	4.93935e-06	2.5976e-05	Tgoln1	58.9	48.78	55.07	50.93	37.54	32.22	33.08	41.71
648.791	-0.956167	0.12867	-7.43116	1.07653e-13	1.58992e-12	Dnah6	3.18	2.11	2.28	2.75	0.97	1.05	1.06	1.47
4541.71	-0.159435	0.0637105	-2.50249	0.0123322	0.0307748	Ctnna2	53.97	44.62	50.25	47.98	38.47	34.73	34.4	41.93
1301.43	-0.734504	0.0934349	-7.86113	3.80692e-15	6.54085e-14	Pole4	76.26	78.27	77.84	78.83	42.45	38.24	36.94	42.61
1856.24	-0.27933	0.0865365	-3.22789	0.00124709	0.00404948	Tet3	9.2	6.83	7.65	7.43	5.38	5.27	4.78	6.36
2135.78	-0.795915	0.0818751	-9.72109	2.4515e-22	8.23198e-21	Paip2b	36.48	31.48	32.39	28.98	16.64	15.37	14.68	18.82
3419.09	-0.465473	0.0809248	-5.75192	8.82366e-09	7.13901e-08	Zfp638	47.94	48.27	47.18	51.64	37.89	27.91	36.72	40.83
1771.1	-0.46707	0.0815188	-5.72959	1.00671e-08	8.06949e-08	Dysf	13.39	17.42	17.12	15.71	8.72	11.63	9.33	9.49
534.259	-0.613598	0.100852	-6.08417	1.17096e-09	1.08066e-08	Smyd5	15.17	10.96	12.5	12.35	6.63	6.21	6.4	9.28
172.384	-0.357254	0.122857	-2.90788	0.00363887	0.0105355	Fbxo41	1.16	1.08	1.24	1.22	0.71	0.86	0.76	0.88
933.04	-0.362195	0.121611	-2.97832	0.00289834	0.00862001	Alms1	6.59	5.21	5.38	5.14	3.7	2.99	3.28	4.84
1376.4	-0.286582	0.0844969	-3.39162	0.000694806	0.00240001	Add2	12.65	9.62	10.86	11.07	7.44	7.21	7.45	8.65
344.608	-0.718231	0.125215	-5.73598	9.69489e-09	7.79e-08	Tgfa	4.68	3.71	3.54	3.67	2.07	1.65	1.81	2.6
1066.23	-0.208068	0.0782917	-2.6576	0.00786997	0.02076	Fam136a	32.11	32.26	32.32	33.33	25.59	24.14	22.71	24.38
4418.82	-0.312784	0.0876851	-3.56713	0.000360907	0.00132322	Tia1	108.2	84.04	84.03	80.75	63.89	53.36	54.47	79.33
1415.78	-0.334136	0.0842855	-3.96434	7.36004e-05	0.000310308	Snrnp27	72.57	80.71	78.11	79.77	51.65	55.5	54.27	50.03
976.528	-0.417012	0.0707233	-5.89639	3.71545e-09	3.20292e-08	Gmcl1	15.92	15.71	16.6	14.52	9.46	10.06	9.09	11.16
2874.23	-0.638125	0.0903239	-7.06485	1.60791e-12	2.08232e-11	Gfpt1	27.05	22.22	23.87	21.72	12.73	11.76	11.27	16.9
71.5932	-0.504243	0.19303	-2.61225	0.00899472	0.0233663	Arhgap25	1.22	1.23	1.41	1.26	0.49	0.84	0.79	0.85
237.459	-1.02606	0.122436	-8.38039	5.27519e-17	1.08332e-15	Prokr1	3.39	2.94	3.1	3.11	1.25	1.19	1.26	1.81
108.12	-0.564242	0.157112	-3.59132	0.000329003	0.00121679	1810020O05Rik	2.15	1.45	1.52	1.66	0.76	0.94	0.89	0.8
268.721	-0.653704	0.122262	-5.34676	8.95416e-08	6.25878e-07	Gm5577	9.66	11.02	8.88	7.64	5.22	4.95	5.36	5.92
114.203	-0.689687	0.159437	-4.32576	1.52005e-05	7.32358e-05	Gm44168	1.74	1.73	1.36	1.41	0.7	0.75	0.81	1.08
10886.6	-0.130791	0.0505692	-2.58637	0.00969926	0.024953	Rab7	344.86	304.89	334.02	325.88	258.72	236.98	240.72	278.77
1059.17	-0.28605	0.0740467	-3.86311	0.000111955	0.000457648	Ruvbl1	47.55	48.08	48.32	49.71	34.59	35.97	35.72	33.09
2294.33	-0.791795	0.0625895	-12.6506	1.11015e-36	1.36226e-34	Mcm2	37.94	33.15	36.44	34.72	17.19	17.98	18.07	17.94
1662.84	-0.54999	0.0618812	-8.88784	6.231e-19	1.53299e-17	Cfap100	41.85	41.01	39.55	42.08	25	25.28	23.22	25.74
982.596	-0.69621	0.0869333	-8.00855	1.16069e-15	2.09567e-14	Nup210	13.89	11.11	10.27	9.29	5.96	5.11	5.53	6.16
821.232	-0.18856	0.0746019	-2.52754	0.0114864	0.0289329	Hdac11	15.18	12.1	12.18	13.22	8.74	9.87	9.76	10.66
278.189	-0.519519	0.131092	-3.963	7.40132e-05	0.000311916	Fbln2	3.69	4.23	4.03	4.25	2.11	2.2	2.55	2.85
1977.35	-0.230133	0.0806626	-2.85303	0.00433046	0.0122559	Wnt7a	25.94	27.32	28.91	28.84	19.45	22.15	21.55	21.53
678.064	-1.19688	0.0830239	-14.4161	4.10089e-47	1.08695e-44	Chchd4	11.17	11.93	10.88	11.25	3.95	4.3	4.44	4.4
1254.06	-0.201957	0.0605294	-3.33651	0.000848379	0.00287307	Xpc	15.32	14.57	14.1	14.18	10.83	10.91	10.87	11.7
2267.15	-0.733297	0.0931659	-7.87087	3.52172e-15	6.06657e-14	Slc6a6	25.36	19.91	21.53	18.23	9.55	9.21	9.9	13.17
74.8279	-0.573052	0.185876	-3.08297	0.00204942	0.0063017	Fgd5	0.99	0.63	1.06	0.67	0.42	0.42	0.61	0.33
740.185	-0.329458	0.124665	-2.64275	0.0082235	0.0215922	Prickle2	5.18	4.12	4.84	3.8	2.9	2.84	2.43	4.19
3430.62	-0.436852	0.0825384	-5.29271	1.20517e-07	8.21873e-07	Magi1	34.77	25.85	29.8	29.04	16.99	16.27	18.39	24.2
168.03	-1.1075	0.138652	-7.98761	1.37578e-15	2.4728e-14	Kbtbd8	2.83	4.13	1.9	2.22	0.85	1.43	1.11	1.27
963.509	-0.441282	0.0879782	-5.01581	5.28107e-07	3.26849e-06	Eogt	13.46	12.52	14.22	12.61	8.35	7.17	8.4	11.13
280.265	-0.524273	0.111869	-4.6865	2.77912e-06	1.52571e-05	Eif4e3	6.91	6.47	5.87	5.78	3.73	3.48	3.61	4.04
324.327	-0.565635	0.124639	-4.53817	5.6745e-06	2.95684e-05	Rybp	13.8	12.09	11.74	11.06	7.17	6.53	6.17	8.55
224.456	-1.11757	0.124496	-8.97676	2.78852e-19	7.07957e-18	Gxylt2	1.65	1.8	1.91	1.72	0.74	0.67	0.87	1.08
4263.44	-0.653181	0.112243	-5.81936	5.90728e-09	4.90112e-08	Chl1	39.32	36.14	36.89	33.2	20.65	18.3	16.98	27.25
4108.5	-0.219906	0.0708062	-3.10574	0.00189802	0.0058899	Bhlhe40	71.74	63.85	70.78	64.61	41.83	48.72	45.53	57.92
1151.92	-0.34125	0.0671029	-5.08547	3.66712e-07	2.33282e-06	Edem1	11.96	10.87	10.03	10.09	6.88	7.47	7.58	7.54
144.729	-0.451737	0.138574	-3.25991	0.00111448	0.0036674	Lmcd1	3.74	3.7	3.79	4.33	2.56	2.23	2.32	2.77
378.059	-0.849928	0.12657	-6.7151	1.87932e-11	2.12751e-10	Rad18	7.36	6.91	6.95	6.85	3.96	2.73	2.64	3.87
6646.6	-0.275981	0.0876944	-3.14708	0.00164911	0.00519125	Srgap3	40.25	32.04	33.22	31.7	21.47	22.98	22.18	29.72
1485.48	-0.439669	0.0733413	-5.99484	2.0369e-09	1.82313e-08	Lhfpl4	17.38	13.97	14.17	14.88	8.85	9.46	9.16	10.43
3752.69	-0.145735	0.0587762	-2.47949	0.0131572	0.03258	Arpc4	197.23	206.37	198.66	198.67	155.76	167.96	165.15	162.84
846.432	-0.396394	0.0892869	-4.43955	9.01468e-06	4.5162e-05	Ttll3	23.38	20.47	20.89	20.18	11.91	14.95	14.75	14.98
674.162	-1.11011	0.101481	-10.9392	7.48869e-28	4.04532e-26	Fancd2	8.75	7.87	9.11	7.51	3.3	2.65	2.92	4.18
9.2624	-1.64176	0.574955	-2.85546	0.00429741	0.012171	Fancd2os	0.66	0.28	0.62	0.42	0.28	0.03	0.14	0.18
11.9343	-1.17116	0.477855	-2.45086	0.0142515	0.0350106	Gm44200	0.93	0.96	0.41	0.48	0.06	0.29	0.21	0.38
374.333	-0.712241	0.115352	-6.17452	6.63631e-10	6.33029e-09	Atp2b2	2.95	2.51	2.68	2.46	1.11	1.41	1.24	1.8
103.545	-0.379392	0.159913	-2.3725	0.0176684	0.0423117	Hrh1	1.82	1.53	1.58	1.9	1.12	0.97	1.24	1.3
1237.36	-0.350699	0.0879202	-3.98883	6.63999e-05	0.000283072	Cand2	10.2	9.37	10.41	10.49	5.77	7.43	6.41	7.45
52.0534	-0.608305	0.226389	-2.68699	0.00720982	0.0192259	Rho	0.82	0.62	0.62	0.58	0.53	0.53	0.61	0.68
2824.13	-0.511123	0.0767471	-6.65983	2.74147e-11	3.05652e-10	Plxnd1	38.42	44.55	41.09	31.66	20.91	26.87	25.42	29.1
435.641	-0.573654	0.105858	-5.41907	5.99112e-08	4.30577e-07	Zfand4	8.28	7.49	8.78	7.45	4.76	3.83	4.16	5.93
64.0221	-1.91709	0.232583	-8.2426	1.68509e-16	3.30354e-15	Alox5	1.81	1.76	1.89	1.38	0.35	0.59	0.47	0.9
3732	-0.730561	0.0783328	-9.32638	1.09553e-20	3.19327e-19	Rassf4	34.97	28.24	31.34	30.96	17.8	15.95	15.9	20.01
1726.18	-0.772154	0.0653315	-11.819	3.11286e-32	2.62205e-30	Hnrnpf	340.03	313.06	316.59	326.86	162.58	150.86	154.76	186.55
1822.95	-0.282995	0.0641431	-4.41193	1.02454e-05	5.07903e-05	Bms1	19.15	17.55	18.7	18.19	12.42	11.67	12.64	15.01
771.902	-0.447442	0.103172	-4.33687	1.44526e-05	6.99717e-05	Ankrd26	6.44	5.55	6.59	7.51	3.43	2.75	3.59	5.68
873.611	-0.487076	0.0913036	-5.33468	9.57139e-08	6.64349e-07	Cacna1c	6.99	3.83	5.44	4.26	2.94	2.99	2.54	3.15
40.0467	-1.00544	0.259275	-3.87787	0.000105373	0.000433059	Cacna2d4	0.96	0.75	0.65	0.48	0.32	0.2	0.09	0.34
621.439	-0.848808	0.0944697	-8.98497	2.58802e-19	6.59581e-18	Lrtm2	10.22	8.48	9.32	9.32	3.7	4.49	4.39	5.35
7.09834	-1.50542	0.628892	-2.39377	0.0166763	0.0402755	Ninj2	0.45	0.85	0.32	0.43	0.09	0.14	0.17	0.15
4130.91	-0.626772	0.0596899	-10.5005	8.59437e-26	3.9732e-24	M6pr	96.27	87.56	92.35	85.38	50.26	46.26	46.46	56.76
41.0709	-1.51797	0.27331	-5.55403	2.79157e-08	2.10203e-07	Nanog	1.28	1.29	1.14	1.22	0.49	0.41	0.24	0.32
2027.4	-0.453049	0.0678156	-6.6806	2.3796e-11	2.66652e-10	Slc2a3	27	22.57	24.54	22.49	16.05	14.25	13.47	17.21
45.9262	-0.798519	0.236598	-3.375	0.000738152	0.00253345	Gm26826	2.06	1.8	1.58	2.02	1.04	0.76	0.9	0.75
2008.3	-0.224358	0.0612472	-3.66316	0.000249126	0.000945831	Necap1	39.71	35.15	36.09	34.84	26.66	24.46	25.9	29.65
677.277	-0.270079	0.0943026	-2.86396	0.00418376	0.0118898	Lrrc23	28.36	28.25	22.76	27.66	18.61	18.51	18.81	18.83
2280.04	-0.636736	0.0775825	-8.20722	2.26374e-16	4.36479e-15	Cdca3	87.9	85.07	95.52	89.29	54.37	50.74	48.09	45.93
18.5998	-0.943394	0.385022	-2.45023	0.0142763	0.0350629	Gnb3	0.43	0.61	0.74	0.83	0.16	0.21	0.29	0.35
4923.06	-0.964309	0.0754171	-12.7863	1.95449e-37	2.57306e-35	Ncapd2	92.56	76	87.2	84.98	35.81	35.49	43.43	47.01
3.40918	-2.88076	1.09728	-2.62537	0.00865549	0.0225992	Cd27	1.66	1.02	1.43	1.11	0.79	0.58	0.35	0.71
285.077	-0.323851	0.112895	-2.8686	0.00412296	0.0117405	Scnn1a	4.07	3.22	3.57	4.08	2.15	2.57	2.73	2.75
44.4828	-1.09205	0.248732	-4.39047	1.13106e-05	5.5682e-05	Vwf	0.51	0.79	0.51	0.52	0.28	0.36	0.21	0.1
556.489	-1.0121	0.0887826	-11.3998	4.19175e-30	2.75009e-28	Rad51ap1	23.45	22.39	21.19	19.41	9.81	8.45	8.56	10.38
583.269	-0.334734	0.0768492	-4.35573	1.32626e-05	6.46195e-05	Tigar	7.72	7.33	7.13	7.22	4.73	4.46	4.76	5.5
28377.2	-1.12895	0.0911705	-12.3828	3.23745e-35	3.61558e-33	Ccnd2	305.12	246.43	271.52	222.71	100.33	101.04	95.49	128.67
60.8584	-0.728384	0.209658	-3.47415	0.000512473	0.00182244	Prmt8	1.27	0.91	1.23	1.12	0.62	0.46	0.67	0.62
228.057	-0.887443	0.125855	-7.05132	1.77227e-12	2.2818e-11	9330102E08Rik	3.32	2.93	3.33	2.82	1.32	1.2	1.43	1.84
46.1193	-1.20024	0.320357	-3.74658	0.000179265	0.000702882	Gm10010	0.99	0.6	0.86	0.61	0.22	0.28	0.15	0.44
1537.51	-0.77682	0.0752167	-10.3278	5.27834e-25	2.25168e-23	Foxm1	29.53	23.62	22.87	23.68	10.17	11.49	10.36	15.74
6.16582	-2.53277	0.756692	-3.34716	0.000816448	0.00277866	Klrb1f	0.41	0.41	0.51	0.13	0.05	0.28	0	0.05
523.242	-0.53718	0.0984153	-5.45829	4.8073e-08	3.51081e-07	Lockd	31.07	36.13	33.37	30.18	22.97	18.31	24.44	19.92
98.2848	-0.59759	0.171568	-3.48311	0.00049563	0.00176919	Apold1	1.22	1.38	1.33	1.4	0.75	0.76	0.55	0.89
4435.93	-0.303925	0.0802187	-3.7887	0.000151439	0.000603442	Emp1	82.58	74.65	74.48	66.44	53.48	50.19	44.42	60.25
46.3072	-0.522678	0.222781	-2.34615	0.0189683	0.0450126	BC049715	2.74	2.17	1.43	1.69	1.52	1.41	0.95	0.84
205.146	-0.398006	0.123506	-3.22256	0.0012705	0.00411677	Eps8	3.34	2.07	2.61	2.17	1.95	1.76	2.52	1.99
2287.12	-0.178727	0.0665477	-2.68569	0.00723792	0.0192872	Aebp2	34.24	29.89	33.87	32.64	23.56	22.93	22.45	31.98
60.7028	-0.691163	0.197783	-3.49455	0.000474864	0.00170302	Gm28523	2.08	1.6	1.55	1.52	0.91	0.81	0.93	1.08
1109.59	-0.743227	0.108399	-6.85637	7.0631e-12	8.42276e-11	Pde3a	5.04	4.53	4.6	4.15	2	2.32	2	3.06
22.207	-1.2654	0.366623	-3.45149	0.00055749	0.00196565	Slco1b2	0.38	0.49	0.79	0.42	0.11	0.07	0.43	0.25
57.807	-0.616126	0.208888	-2.94955	0.00318238	0.00936115	Slco1a6	1.81	2.07	1.53	1.87	1	0.79	0.86	1.09
1635.15	-0.342517	0.0724358	-4.72855	2.26126e-06	1.26021e-05	Slco1a5	30.74	28.99	30.06	27.85	21.37	17.79	19.02	21.65
1069.59	-0.340175	0.0785422	-4.33111	1.4836e-05	7.16706e-05	Recql	23.28	19.24	22.41	20.61	13.83	15.05	16.08	16.28
1765.08	-0.244165	0.0649059	-3.76183	0.000168677	0.000664776	Golt1b	30.12	26.37	29.77	27.36	20.94	19.66	19.37	21.09
19.7984	-0.938258	0.367364	-2.55402	0.0106486	0.0270833	Spx	0.95	0.95	0.82	0.45	0.28	0.77	0.33	0.27
313.614	-0.911292	0.139517	-6.53175	6.50067e-11	6.95142e-10	St8sia1	2.19	1.7	2.79	1.91	1.04	0.72	0.68	0.9
913.266	-0.296035	0.0808903	-3.6597	0.000252507	0.00095757	Bcat1	16.39	12.62	13.63	13.17	10.11	8.71	7.2	9.77
595.009	-0.613096	0.0893267	-6.86352	6.71833e-12	8.0454e-11	Casc1	10.63	8.39	8.81	8.96	4.29	4.62	4.71	6.24
2856.83	-0.193803	0.0824637	-2.35017	0.0187651	0.0445835	Kras	47.25	39.53	42.07	41.07	32.03	25.76	30.13	35.67
49.3133	-0.793102	0.219217	-3.61789	0.000297018	0.00111152	Lmntd1	0.78	0.76	0.8	0.81	0.39	0.42	0.3	0.37
9.86748	-1.34098	0.51866	-2.58546	0.00972493	0.0250158	Gm6288	0.36	0.42	0.31	0.21	0.12	0.05	0.14	0.21
2347.69	-0.373893	0.090216	-4.14442	3.40672e-05	0.000154194	Ipo8	26.92	22.77	23.82	21.5	15.48	13.95	15.27	19.39
21.1457	-1.0137	0.36795	-2.75499	0.0058693	0.0160005	2610017A05Rik	0.71	0.77	0.45	0.91	0.26	0.41	0.21	0.28
87.8973	-0.799911	0.204058	-3.92001	8.85436e-05	0.000368929	Sinhcaf	13.98	12.46	13.01	12.28	7.44	5.96	6.97	7.7
9.17858	-1.88863	0.604315	-3.12524	0.00177661	0.00555738	Gm21814	1.25	1.4	0.84	0.77	0.07	0.16	0	0.62
122.958	-0.339944	0.140942	-2.41194	0.0158681	0.0385767	Prkcg	1.84	1.68	1.67	1.51	1.37	1.72	1.09	1.36
30.9666	-0.840831	0.362644	-2.31862	0.0204159	0.0479612	Gm44257	1.03	0.95	0.74	0.97	0.2	0.12	0.45	0.72
223.085	-0.362278	0.13608	-2.66224	0.00776228	0.0205085	Cacng6	5.99	6.16	5.63	6.4	3.72	4.64	4.24	4.15
2494.66	-0.27634	0.0560145	-4.93335	8.08293e-07	4.86468e-06	Prpf31	62.93	60.02	62.7	64.53	44.72	43.17	42.81	46.03
237.028	-0.591931	0.114929	-5.15041	2.59921e-07	1.68635e-06	Lair1	5.12	5.33	3.94	5.44	2.52	2.77	2.23	3.3
138.369	-0.52083	0.140474	-3.70766	0.000209181	0.000807908	9430041J12Rik	4.03	3.3	3.45	2.8	1.69	2.14	1.93	2.14
530.18	-0.390964	0.0807575	-4.84122	1.29047e-06	7.51194e-06	Dnaaf3	11.82	10.78	10.39	11.63	7.46	7.79	7.15	7.83
364.408	-0.824751	0.125482	-6.57268	4.94166e-11	5.3505e-10	Syt5	13.32	11.23	12.23	12.86	6.63	6.26	5.93	4.94
690.812	-0.556339	0.0919053	-6.05339	1.41825e-09	1.2915e-08	Ube2s	195.47	190.16	200.32	202.36	105.85	111.1	108.31	95.71
322.379	-0.43239	0.102181	-4.23162	2.32019e-05	0.000108042	Shisa7	3.87	2.94	3	3.64	2.03	2.1	1.9	1.89
129.146	-0.440292	0.146142	-3.01277	0.00258871	0.00779003	Zfp583	3.18	2.56	2.37	2.42	2.01	1.58	1.3	2.46
114.035	-0.405285	0.1529	-2.65064	0.00803385	0.0211502	Zim1	1.28	1.1	0.99	0.75	0.57	0.63	0.42	0.64
3437.61	-0.234863	0.0909292	-2.58293	0.00979665	0.0251807	Peg3	19.71	16.93	17.99	16.04	12.01	11.33	11.61	16.3
625.133	-0.474427	0.10948	-4.33346	1.46785e-05	7.10136e-05	Zik1	7.75	6.72	7.02	6.63	4.97	3.56	3.86	5
1248.62	-0.238374	0.0903211	-2.63919	0.00831047	0.0218033	Zfp606	15.88	16.02	14.7	14.33	11.37	8.98	9.76	13.71
252.042	-0.373329	0.107706	-3.46619	0.000527896	0.00187174	Zscan18	5.09	5.25	4.42	4.51	2.73	2.86	3.16	3.43
1086.93	-0.591693	0.112804	-5.24532	1.56013e-07	1.04847e-06	Zfp329	12.82	12.26	13.69	12.06	7.23	7.09	7.27	10.56
1085.72	-0.209276	0.0787625	-2.65705	0.00788267	0.0207879	Zfp110	18.33	16.26	16.98	15.57	13.1	11.49	11.02	14.38
7394.93	-0.295993	0.0698605	-4.23691	2.26617e-05	0.000105625	Trim28	241.55	234.24	216.94	217.63	134.38	154.25	166.73	176.17
1715.09	-0.728549	0.0753253	-9.67203	3.96437e-22	1.31128e-20	Lig1	30.8	30.01	31.28	30.31	13.39	15.62	16.42	17.83
27.0945	-1.07554	0.308511	-3.48623	0.000489884	0.00175183	Pla2g4c	0.51	0.39	0.41	0.36	0.23	0.13	0.15	0.19
106.329	-0.489173	0.151677	-3.22509	0.00125933	0.00408324	C5ar1	3.01	1.79	2	2.04	1.09	1.44	1.46	1.55
[truncated: 2,245 more rows]

## Sheet: upregulated_day_5
baseMean	log2FoldChange	lfcSE	stat	pvalue	padj	symbol	shCON_1	shCON_2	shCON_3	shCON_4	shRUS_1	shRUS_2	shRUS_3	shRUS_4
[truncated: 4,520 more rows]

[truncated: 3 more sheets: Expression_day_7, downregulated_day_7, upregulated_day_7]
