# Supplementary material for: LncRNA RUS shapes the gene expression program towards neurogenesis
Source: Life Sci Alliance. 2022 Jun 10;5(10):e202201504. doi: 10.26508/lsa.202201504 (PMC9187872; doi:10.26508/lsa.202201504)
Supplement: Supplementary file 4 [file LSA-2022-01504_TableS4.xlsx]

## Sheet: ChIRP_peaks_annotated
Chr	start	end	width	Annotation	Detailed Annotation	Nearest Ensembl	Gene Name	Gene Type
chr1	12644628	12644922	295	Intergenic	(GAATG)n|Simple_repeat|Simple_repeat	ENSMUSG00000097171	Gm17644	ncRNA
chr1	24416780	24417603	824	intron (NM_007733, intron 14 of 50)	intron (NM_007733, intron 14 of 50)	ENSMUSG00000026141	Col19a1	protein-coding
chr1	44951147	44951378	232	Intergenic	(CTATT)n|Simple_repeat|Simple_repeat	ENSMUSG00000101701	Gulp1	ncRNA
chr1	129553181	129553689	509	intron (NM_172485, intron 2 of 27)	RMER6C|LTR|ERVK	ENSMUSG00000042581	Thsd7b	protein-coding
chr1	151229351	151229593	243	Intergenic	Intergenic		C730036E19Rik	ncRNA
chr10	53499475	53499985	511	non-coding (NR_037973, exon 4 of 4)	non-coding (NR_037973, exon 4 of 4)	ENSMUSG00000112739	Mcm9	ncRNA
chr10	94332922	94333302	381	intron (NM_001359762, intron 1 of 4)	intron (NM_001359762, intron 1 of 4)	ENSMUSG00000020023	Tmcc3	protein-coding
chr10	115632800	115633416	617	Intergenic	Intergenic	ENSMUSG00000020140	Lgr5	protein-coding
chr10	120465787	120466504	718	intron (NM_001347170, intron 2 of 5)	intron (NM_001347170, intron 2 of 5)	ENSMUSG00000056758	Hmga2	protein-coding
chr10	130261880	130262233	354	Intergenic	Intergenic	ENSMUSG00000048015	Neurod4	protein-coding
chr11	7437730	7438317	588	Intergenic	Intergenic	ENSMUSG00000020427	Igfbp3	protein-coding
chr11	66624144	66624532	389	Intergenic	Intergenic	ENSMUSG00000053930	Shisa6	protein-coding
chr11	94195467	94195726	260	Intergenic	Intergenic	ENSMUSG00000037573	Tob1	protein-coding
chr12	82961434	82961839	406	intron (NM_001310478, intron 2 of 17)	intron (NM_001310478, intron 2 of 17)	ENSMUSG00000021219	Rgs6	ncRNA
chr12	96494378	96494709	332	Intergenic	L1_Mur2|LINE|L1		1700019M22Rik	pseudo
chr12	104796466	104797008	543	intron (NM_001040682, intron 4 of 12)	intron (NM_001040682, intron 4 of 12)	ENSMUSG00000041415	Dicer1	protein-coding
chr13	37108720	37109222	503	Intergenic	Intergenic	ENSMUSG00000039109	F13a1	protein-coding
chr13	58595109	58595679	571	intron (NM_022317, intron 1 of 17)	(CCAA)n|Simple_repeat|Simple_repeat	ENSMUSG00000021553	Slc28a3	protein-coding
chr13	72234111	72234664	554	Intergenic	Intergenic	ENSMUSG00000060969	Irx1	protein-coding
chr14	22038914	22039368	455	intron (NM_028275, intron 2 of 6)	intron (NM_028275, intron 2 of 6)	ENSMUSG00000063458	Lrmda	protein-coding
chr14	23608155	23608653	499	intron (NM_001253364, intron 3 of 27)	intron (NM_001253364, intron 3 of 27)	ENSMUSG00000063142	Kcnma1	protein-coding
chr14	38361830	38362245	416	Intergenic	Intergenic	ENSMUSG00000041014	Nrg3	ncRNA
chr14	58151061	58151373	313	Intergenic	Intergenic	ENSMUSG00000021974	Fgf9	protein-coding
chr14	60855921	60856325	405	intron (NM_027436, intron 16 of 18)	intron (NM_027436, intron 16 of 18)	ENSMUSG00000021993	Mipep	protein-coding
chr14	90109106	90109696	591	Intergenic	RMER6C|LTR|ERVK	ENSMUSG00000115001	4930474H20Rik	ncRNA
chr14	104336704	104337121	418	Intergenic	Lx8b|LINE|L1	ENSMUSG00000048349	Pou4f1	protein-coding
chr15	53158377	53159085	709	intron (NM_010162, intron 1 of 10)	intron (NM_010162, intron 1 of 10)	ENSMUSG00000061731	Ext1	protein-coding
chr15	75432458	75432977	520	promoter-TSS (NR_108041)	promoter-TSS (NR_108041)	ENSMUSG00000053168	9030619P08Rik	pseudo
chr16	64329605	64330095	491	Intergenic	Intergenic	ENSMUSG00000068167	Csnka2ip	protein-coding
chr16	84270506	84270802	297	Intergenic	Lx8b|LINE|L1		4930553E22Rik	ncRNA
chr16	85231989	85232505	517	Intergenic	B4A|SINE|B4	ENSMUSG00000022892	App	protein-coding
chr16	91865421	91865824	404	intron (NM_001110275, intron 26 of 28)	PB1D10|SINE|Alu	ENSMUSG00000022956	Atp5o	protein-coding
chr16	92684932	92685496	565	intron (NM_001111022, intron 4 of 6)	intron (NM_001111022, intron 4 of 6)	ENSMUSG00000022952	Runx1	protein-coding
chr17	4626099	4626657	559	Intergenic	(CACTC)n|Simple_repeat|Simple_repeat	ENSMUSG0000006972	Arid1b	protein-coding
chr17	5697657	5698220	564	intron (NM_146073, intron 3 of 8)	intron (NM_146073, intron 3 of 8)	ENSMUSG00000034265	Zdhhc14	ncRNA
chr17	10713620	10714561	942	intron (NM_027032, intron 2 of 4)	intron (NM_027032, intron 2 of 4)	ENSMUSG00000037196	Pacrg	protein-coding
chr17	11530149	11530591	443	intron (NM_016694, intron 6 of 11)	intron (NM_016694, intron 6 of 11)	ENSMUSG00000023826	Prkn	protein-coding
chr17	34653046	34653584	539	intron (NM_017406, intron 14 of 17)	intron (NM_017406, intron 14 of 17)	ENSMUSG00000015461	Atf6b	protein-coding
chr17	56199826	56200167	342	intron (NM_001360284, intron 10 of 20)	(CATTC)n|Simple_repeat|Simple_repeat	ENSMUSG00000019579	Dpp9	protein-coding
chr17	63256593	63257054	462	intron (NM_015794, intron 6 of 8)	B1F|SINE|Alu	ENSMUSG00000023965	Fbxl17	protein-coding
chr17	67480236	67481068	833	Intergenic	Intergenic	ENSMUSG00000033278	Ptprm	protein-coding
chr17	86947658	86948256	599	promoter-TSS (NM_029121)	promoter-TSS (NM_029121)	ENSMUSG00000053375	Atp6v1e2	protein-coding
chr18	32442539	32442917	379	Intergenic	RMER6C|LTR|ERVK	ENSMUSG00000024381	Bin1	protein-coding
chr18	53995383	53995692	310	Intergenic	Intergenic	ENSMUSG00000073563	Csnk1g3	protein-coding
chr19	8064865	8065069	205	intron (NM_001013820, intron 7 of 9)	intron (NM_001013820, intron 7 of 9)	ENSMUSG00000063590	Slc22a28	protein-coding
chr19	34119025	34119549	525	intron (NM_023903, intron 9 of 9)	B4A|SINE|B4	ENSMUSG00000056078	Lipm	protein-coding
chr19	54332279	54332725	447	Intergenic	(CAGTG)n|Simple_repeat|Simple_repeat	ENSMUSG00000033717	Adra2a	protein-coding
chr19	59103510	59104117	608	Intergenic	RMER6C|LTR|ERVK	ENSMUSG00000041362	Shtn1	protein-coding
chr2	10988273	10988737	465	Intergenic	Intergenic	ENSMUSG00000026778	Prkcq	protein-coding
chr2	11343203	11343744	542	non-coding (NR_040369, exon 4 of 4)	non-coding (NR_040369, exon 4 of 4)	ENSMUSG00000086006	Gm13293	ncRNA
chr2	39594578	39595219	642	Intergenic	Intergenic	ENSMUSG00000026753	Ppp6c	protein-coding
chr2	60402687	60402907	221	Intergenic	(CATTC)n|Simple_repeat|Simple_repeat	ENSMUSG00000026980	Ly75	protein-coding
chr2	107006298	107006663	366	Intergenic	Intergenic	ENSMUSG00000027122	Arl14ep	protein-coding
chr2	141512737	141513328	592	intron (NM_001013802, intron 5 of 18)	intron (NM_001013802, intron 5 of 18)	ENSMUSG00000051379	Macrod2	protein-coding
chr2	155160037	155160379	343	intron (NM_001243712, intron 3 of 25)	B1F2|SINE|Alu	ENSMUSG00000027598	Itch	protein-coding
chr2	164499548	164499946	399	intron (NM_133779, intron 2 of 11)	intron (NM_133779, intron 2 of 11)	ENSMUSG00000017721	Pigt	protein-coding
chr2	165161321	165162047	727	intron (NM_174988, intron 3 of 11)	intron (NM_174988, intron 3 of 11)	ENSMUSG00000053166	Cdh22	protein-coding
chr3	85229908	85230367	460	Intergenic	B3A|SINE|B2	ENSMUSG00000099995	1700036G14Rik	ncRNA
chr3	86528444	86528786	343	intron (NM_001077687, intron 37 of 50)	B4A|SINE|B4	ENSMUSG00000057777	Mab21l2	protein-coding
chr3	86860273	86860747	475	intron (NM_001195500, intron 2 of 11)	intron (NM_001195500, intron 2 of 11)	ENSMUSG00000028078	Dclk2	protein-coding
chr3	99026882	99027161	280	Intergenic	Intergenic	ENSMUSG00000086833	Gm12440	ncRNA
chr3	101687347	101687749	403	Intergenic	Intergenic	ENSMUSG00000033161	Atp1a1	protein-coding
chr3	123063417	123063984	568	Intergenic	Intergenic	ENSMUSG00000050315	Synpo2	protein-coding
chr4	10148218	10148724	507	Intergenic	Intergenic	ENSMUSG00000082843	4930448K20Rik	pseudo
chr4	44530017	44530328	312	Intergenic	Intergenic	ENSMUSG00000014030	Pax5	protein-coding
chr4	98547430	98548194	765	intron (NM_001005787, intron 1 of 15)	intron (NM_001005787, intron 1 of 15)	ENSMUSG00000061859	Inadl	protein-coding
chr5	18468536	18468946	411	Intergenic	Intergenic	ENSMUSG00000057614	Gnai1	protein-coding
chr5	30833349	30834023	675	intron (NM_133350, intron 1 of 6)	MLT1D|LTR|ERVL-MaLR	ENSMUSG00000029166	Mapre3	protein-coding
chr5	35483906	35484438	533	Intergenic	Intergenic	ENSMUSG00000036596	Cpz	protein-coding
chr5	121994402	121994759	358	intron (NM_007804, intron 2 of 22)	B4|SINE|B4	ENSMUSG00000042589	Cux2	protein-coding
chr6	7653092	7653301	210	Intergenic	Intergenic	ENSMUSG00000029752	Asns	protein-coding
chr6	9671223	9671515	293	Intergenic	Intergenic	ENSMUSG00000046178	Nxph1	protein-coding
chr6	64838579	64839046	468	Intergenic	Intergenic	ENSMUSG00000073043	Smarcad1	protein-coding
chr6	92368039	92368850	812	Intergenic	Intergenic	ENSMUSG00000030020	Prickle2	protein-coding
chr6	126535305	126535989	685	promoter-TSS (NM_145983)	promoter-TSS (NM_145983)	ENSMUSG00000045534	Kcna5	protein-coding
chr6	126613446	126613878	433	Intergenic	Intergenic	ENSMUSG00000047976	Kcna1	protein-coding
chr6	132463627	132463873	247	Intergenic	(GAATG)n|Simple_repeat|Simple_repeat		Gm4736	protein-coding
chr7	39818326	39818795	470	Intergenic	Intergenic	ENSMUSG00000068959	Zfp619	protein-coding
chr7	67245135	67245494	360	intron (NM_001357324, intron 8 of 11)	intron (NM_001357324, intron 8 of 11)	ENSMUSG00000043831	Lysmd4	protein-coding
chr7	99799915	99800307	393	Intergenic	B4A|SINE|B4	ENSMUSG00000035239	Neu3	protein-coding
chr7	131184452	131184926	475	intron (NM_175166, intron 2 of 22)	intron (NM_175166, intron 2 of 22)	ENSMUSG00000006204	5430419D17Rik	protein-coding
chr8	43196539	43196974	436	Intergenic	B4A|SINE|B4	ENSMUSG00000091490	Triml2	protein-coding
chr8	64206238	64206747	510	promoter-TSS (NM_009390)	promoter-TSS (NM_009390)	ENSMUSG00000053626	Tll1	protein-coding
chr8	73356562	73357352	791	Intergenic	Intergenic	ENSMUSG00000004383	Large1	protein-coding
chr8	96732000	96732378	379	Intergenic	Intergenic	ENSMUSG00000031672	Got2	protein-coding
chr8	128653510	128653876	367	Intergenic	B4A|SINE|B4	ENSMUSG00000025809	Itgb1	protein-coding
chr9	19575103	19575645	543	Intergenic	L1_Mus3|LINE|L1	ENSMUSG00000095667	Olfr854	protein-coding
chr9	24911211	24911755	545	Intergenic	Intergenic		E130101E03Rik	ncRNA
chr9	47343257	47343767	511	Intergenic	Intergenic	ENSMUSG00000032076	Cadm1	protein-coding
chr9	80456305	80456956	652	intron (NM_022016, intron 1 of 16)	intron (NM_022016, intron 1 of 16)	ENSMUSG00000032343	Impg1	protein-coding
chr9	94478837	94479362	526	Intergenic	ID4_|SINE|ID	ENSMUSG00000045414	1190002N15Rik	protein-coding
chrX	71465567	71465993	427	intron (NM_001199349, intron 1 of 9)	intron (NM_001199349, intron 1 of 9)	ENSMUSG00000035776	Cd99l2	protein-coding
chrX	90795222	90795651	430	Intergenic	RMER6C|LTR|ERVK	ENSMUSG00000091497	Gm44	protein-coding
chrY	937070	937364	295	intron (NM_011419, intron 18 of 25)	intron (NM_011419, intron 18 of 25)	ENSMUSG00000056673	Kdm5d	protein-coding

## Sheet: correlation_analysis
symbol	cluster	correlation day 5	correlation day 7
Thsd7b	I	0.509571	0.078126
Itch	I	0.604176	0.57494
Gnai1	I	0.442313	0.616242
Large1	I	0.469393	0.852105
Shtn1	I	0.502386	0.333044
Ly75	I	0.423203	0.584956
Smarcad1	I	0.420741	0.676078
Neu3	I	0.333134	0.524303
Atp1a1	I	0.354175	0.554868
Ppp6c	I	0.537048	0.672815
Tll1	I	0.499107	0.284609
Fgf9	I	0.253676	0.32676
Cux2	I	0.0567781	0.0832652
Slc28a3	I	0.0262397	0.440663
Pou4f1	I	-0.270408	0.511866
Fbxl17	I	0.517678	0.479955
Irx1	I	0.153026	0.817215
Nrg3	I	0.901775	0.607487
Mapre3	I	0.620128	0.239857
Lrmda	I	0.452501	0.504596
Prkcq	I	0.486261	0.723473
F13a1	I	0.293003	0.597316
Cpz	I	0.406924	0.50799
Asns	I	0.146779	0.510714
Ext1	I	0.769436	0.640519
Mipep	I	0.422045	0.630916
Pacrg	I	0.172902	0.591686
Tmcc3	II	0.46632	-0.479107
Lysmd4	II	0.162509	-0.536323
Itgb1	II	0.384408	-0.405416
Igfbp3	II	-0.22447	-0.571798
Runx1	II	-0.16774	-0.626692
Atf6b	II	-0.496839	-0.754295
Pigt	II	-0.336337	-0.810063
Got2	II	0.355508	-0.481012
Bin1	II	0.195438	-0.57021
Zdhhc14	II	-0.0390181	-0.650095
Adra2a	II	-0.0701955	-0.661977
Cdh22	II	-0.0790174	-0.730777
Kcna5	II	-0.178196	-0.541243
Nxph1	II	-0.0303709	-0.380789
Arid1b	II	0.771296	-0.75787
Dclk2	II	0.730672	-0.686067
Dpp9	II	0.653851	-0.703549
Ptprm	II	0.831768	-0.735056
Rgs6	II	0.734695	-0.622351
App	II	0.666006	-0.678765
Cadm1	II	0.794077	-0.578134
Synpo2	II	0.665175	-0.604793
Gm13293	II	0.691808	-0.634991
Kcnma1	II	0.425006	-0.395963
Gulp1	II	0.745288	-0.29307
Cd99l2	II	0.859032	-0.515218
Arl14ep	II	0.544649	-0.485872
Macrod2	II	0.83361	0.0966719
Mcm9	II	0.477246	-0.0378695
Kcna1	II	0.688104	-0.253511
Hmga2	II	-0.0523431	-0.340758
Csnk1g3	II	0.585981	-0.0306183
Lgr5	II	0.0721924	0.428058
Dicer1	II	0.808555	-0.533358
Prickle2	II	0.684438	-0.69279
Kdm5d	II	0.683945	-0.0819843
Zfp619	II	0.730482	0.0427548
Tob1	II	0.340214	-0.568869
Shisa6	II	0.750244	-0.474909

## Sheet: Expression_day_5
symbol	baseMean	log2FoldChange	lfcSE	stat	pvalue	padj	shCON_1	shCON_2	shCON_3	shCON_4	shRUS_1	shRUS_2	shRUS_3	shRUS_4
Thsd7b	25.4358	0.248672	0.300351	0.827937	0.407706	0.549999	0.19	0.16	0.2	0.14	0.15	0.14	0.19	0.17
Itch	3353.97	-0.381732	0.108706	-3.51158	0.000445448	0.00160592	31.18	29.15	30.08	26.99	20.25	16.35	15.91	25.28
Gnai1	1178.98	-0.552965	0.0738883	-7.48379	7.22084e-14	1.08662e-12	18.58	17.72	19.12	17.02	10.44	9.56	10.02	12.32
Large1	2071.51	-0.448635	0.0654224	-6.85752	7.00675e-12	8.36057e-11	26.02	25.28	23.79	24.36	14.37	15.12	15.06	18.57
Shtn1	1131.86	-0.416474	0.0809076	-5.14752	2.6395e-07	1.71003e-06	15.28	11.87	12.79	12.79	8.68	7.52	8.43	9.4
Ly75	240.701	-1.38213	0.169103	-8.17328	3.00113e-16	5.72548e-15	2.3	1.97	2.15	1.81	0.55	0.67	0.46	0.97
Smarcad1	1901.05	-0.760526	0.0976903	-7.78506	6.96782e-15	1.17087e-13	30.93	29.53	27.01	25.9	18.23	13.82	15.92	18.97
Neu3	285.066	-0.475538	0.10365	-4.5879	4.47735e-06	2.37094e-05	4.19	4.04	4.23	3.61	2.35	2.55	2.43	2.63
Atp1a1	23172.3	-1.38248	0.07854	-17.6023	2.36706e-69	2.13885e-66	397.88	354.34	362.85	367.07	102.08	124.17	120.18	147.22
Ppp6c	3019.05	-0.40671	0.0745256	-5.45732	4.83379e-08	3.52886e-07	61.82	58.06	62.37	60.41	44.4	38.66	36.97	50.78
Tll1	87.0303	-1.25855	0.209302	-6.01309	1.82024e-09	1.63731e-08	1.17	0.87	1.21	0.87	0.28	0.35	0.33	0.56
Fgf9	21.8082	-0.245166	0.338572	-0.724118	0.468993	0.609275	0.41	0.5	0.27	0.5	0.28	0.21	0.36	0.31
Cux2	246.497	-0.304508	0.131166	-2.32154	0.0202575	0.0476567	3.71	2.7	2.1	3.3	2.05	2.45	1.85	1.68
Slc28a3	0.405975	2.23299	2.46242	0.90683	0.364497	NA	0.08	0.06	0.05	0.05	0.12	0.03	0.04	0.06
Pou4f1	6.14247	-0.541817	0.604508	-0.896294	0.370096	0.511729	0.06	0.06	0.05	0.08	0.15	0.05	0.01	0.05
Fbxl17	667.963	-0.333096	0.0834336	-3.99235	6.54224e-05	0.000279384	10.52	11.33	11.95	14.95	8.14	7.46	7.39	11.23
Irx1	7.31893	-0.491598	0.556039	-0.884107	0.376638	0.51836	0.11	0.2	0.47	0.45	0.11	0.09	0.1	0.12
Nrg3	17.0845	-0.333141	0.40771	-0.817102	0.41387	0.555938	0.21	0.17	0.24	0.16	0.09	0.1	0.1	0.32
Mapre3	2491.26	-0.065446	0.0631549	-1.03628	0.300073	0.435412	69.3	63.07	65.32	66.52	49.65	55.27	57.38	60.63
Lrmda	33.4899	-0.991441	0.284199	-3.48854	0.000485659	0.00173797	2.51	1.49	1.95	2.53	0.84	0.91	0.66	1.18
Prkcq	112.571	-0.835605	0.160695	-5.19993	1.99362e-07	1.31621e-06	2.16	1.7	2.02	1.74	1.21	0.74	0.85	1.22
F13a1	18.1917	-1.28025	0.383731	-3.33632	0.000848961	0.00287455	0.27	0.32	0.2	0.29	0.08	0.1	0.11	0.13
Cpz	42.2665	-1.11628	0.243466	-4.58495	4.54099e-06	2.40144e-05	1.03	0.95	0.97	1.07	0.37	0.35	0.48	0.51
Asns	904.458	-0.411631	0.073637	-5.59	2.2707e-08	1.72947e-07	23.43	21.36	21.72	22.78	15.5	16.33	14.94	13.84
Ext1	3727.99	-0.00960274	0.0624834	-0.153685	0.877858	0.928588	53.48	47.89	54.38	45.54	43.18	44.71	43.29	52.74
Mipep	2076.09	-0.058954	0.0592213	-0.995486	0.3195	0.457227	27.15	27.36	28.07	27.42	22.5	22.45	21.43	24.19
Pacrg	2069.49	0.0517901	0.0795546	0.651	0.515046	0.651228	70.13	76.55	70.94	74.25	70.2	65.7	58.53	69.4
Tmcc3	2027.87	0.420904	0.0670364	6.27873	3.4134e-10	3.37084e-09	14.89	12.26	13.24	12.39	14.61	14.2	13.98	16.73
Lysmd4	722.996	0.235538	0.0791108	2.97732	0.00290777	0.00864157	10.53	9.63	9.88	9.03	10.83	10.63	8.74	11.12
Itgb1	28650.5	0.395548	0.064798	6.10432	1.03237e-09	9.61692e-09	273.21	262.04	276.66	249.94	307.78	267.93	281.83	329.04
Igfbp3	46908.5	1.12866	0.0752573	14.9974	7.63954e-51	2.30101e-48	470.81	518.39	534.79	470.83	876.43	929.51	981.15	952.54
Runx1	147.672	0.606589	0.144074	4.21026	2.55077e-05	0.000117978	0.77	0.9	1.14	1.05	1.02	1.17	1.36	1.16
Atf6b	2569.82	0.490209	0.105853	4.63104	3.63835e-06	1.95902e-05	34.27	30.12	34.01	34.69	36.52	45.78	44.49	34.95
Pigt	8844.07	0.360392	0.0875557	4.11614	3.85269e-05	0.000172456	127	123.39	125.45	129.38	122.24	154.41	144.8	134.02
Got2	5363.05	0.289141	0.0595543	4.85509	1.20333e-06	7.05221e-06	157.76	141.87	159.84	152.01	144.36	167.77	157.27	170.01
Bin1	2099.89	0.218007	0.0821682	2.65318	0.00797383	0.0210088	38.21	34.04	38.04	39.3	34.22	38.46	41.39	37.72
Zdhhc14	236.161	0.37611	0.13496	2.78683	0.00532263	0.0146793	2.83	2.19	2.5	3.04	2.44	3.07	3.32	2.74
Adra2a	490.271	0.0778587	0.112229	0.693749	0.48784	0.626187	4.88	5.28	5.46	5.74	4.63	5.54	4.2	4.96
Cdh22	601.049	-0.0829221	0.128381	-0.645907	0.51834	0.654042	6.36	6.61	7.14	8.33	5.52	5.98	6.35	4.99
Kcna5	78.3065	-0.0420512	0.186321	-0.225692	0.821441	0.892212	1.05	1.21	1.14	1.14	1.16	0.93	0.86	0.89
Nxph1	849.417	0.240905	0.0839166	2.87077	0.00409473	0.0116701	11.93	11.3	12.63	11.51	12.73	11.31	12.3	11.6
Arid1b	2386.57	0.0718567	0.0724365	0.991996	0.3212	0.458845	12.89	11.01	11.44	11.53	9.65	10.52	9.68	12.1
Dclk2	9981.11	0.0552372	0.0646238	0.85475	0.392689	0.534933	92.96	74.44	79.95	82.3	70.41	73.66	75.39	81.47
Dpp9	1655.2	0.0878952	0.0763313	1.1515	0.249528	0.37903	19.22	16.94	17.61	17.44	13.53	16.7	17.06	17.82
Ptprm	1938.56	0.0267127	0.089933	0.297029	0.766445	0.853566	16.14	14.69	15.53	15.39	10.81	12.86	13.57	16.24
Rgs6	1020.93	0.35375	0.0794045	4.45504	8.38778e-06	4.22663e-05	11	9.78	11.03	9.43	10.09	10.18	9.53	12.65
App	29789.2	0.264126	0.0854495	3.09102	0.00199471	0.00615545	356.63	323.03	341.29	345.75	280.47	349.63	368.33	403.56
Cadm1	6948.06	0.258218	0.0607113	4.25321	2.10724e-05	9.87969e-05	93.72	77.47	84.74	88.89	86.38	81.01	87.2	97.05
Synpo2	2258.81	0.324852	0.0943897	3.4416	0.000578285	0.00203284	13.26	13.09	12.18	12.24	12.57	12.88	12.41	17.22
Gm13293	496.136	0.436666	0.128531	3.39735	0.000680408	0.00235478	10.8	8.41	7.93	7.77	8.95	8.84	9.28	13.52
Kcnma1	113.45	0.239288	0.19487	1.22794	0.21947	0.34364	0.58	0.62	0.88	0.44	0.55	0.37	0.48	0.6
Gulp1	1315.82	-0.117772	0.111166	-1.05942	0.289407	0.423241	32.07	30.98	29.61	27.32	28.16	20.77	22.35	32.83
Cd99l2	3716.56	0.0649595	0.0648539	1.00163	0.316523	0.453816	45.95	39.62	44	42.28	37.59	35.86	35.98	44.49
Arl14ep	1658.4	-0.00660092	0.0828302	-0.0796922	0.936482	0.963628	27.78	24.18	25.1	23.22	22.83	19.41	18.49	23.11
Macrod2	680.452	0.219361	0.0721876	3.03876	0.0023755	0.00721506	16.22	15.38	14.73	14.64	13.37	12.73	14.64	15.52
Mcm9	425.883	0.20273	0.0957228	2.11788	0.034185	0.0749161	7.27	9.15	7.33	9.73	7	6.46	6.46	9.1
Kcna1	26.3323	-0.601792	0.338543	-1.77759	0.0754707	0.145137	0.31	0.31	0.22	0.32	0.14	0.19	0.11	0.36
Hmga2	64.1243	-0.277865	0.249562	-1.11341	0.265532	0.396901	0.68	1.03	0.96	0.62	0.82	0.59	0.4	0.62
Csnk1g3	1529.03	0.0784458	0.0663335	1.1826	0.236969	0.364436	20.71	19.62	20.66	18.37	20.42	17.77	17.72	20.77
Lgr5	28.123	-0.51807	0.287022	-1.80498	0.0710775	0.138132	0.4	0.3	0.46	0.25	0.27	0.25	0.17	0.17
Dicer1	2354.53	-0.178464	0.100485	-1.77603	0.0757273	0.14549	15.36	12.68	14.24	12.64	8.32	8.59	8.74	13.84
Prickle2	740.185	-0.329458	0.124665	-2.64275	0.0082235	0.0215922	5.18	4.12	4.84	3.8	2.9	2.84	2.43	4.19
Kdm5d	697.45	-0.176953	0.105951	-1.67015	0.0948905	0.175147	8.73	5.97	6.84	6.75	5.29	4.67	4.78	6.35
Zfp619	233.312	-0.238466	0.163568	-1.4579	0.144867	0.246875	2.03	1.48	1.91	1.5	1.29	1.03	0.97	1.69
Tob1	2079.32	-0.0736489	0.0631139	-1.16692	0.243243	0.371613	39.67	36.22	38.42	35.99	29.07	32.47	29.89	31.33
Shisa6	3468.5	-0.175878	0.103815	-1.69415	0.0902371	0.168197	26.35	20.79	22.36	19.33	13.78	14.57	15.78	20.88

## Sheet: Expression_day_7
symbol	baseMean	log2FoldChange	lfcSE	stat	pvalue	padj	shCON_1	shCON_2	shCON_3	shCON_4	shRUS_1	shRUS_2	shRUS_3	shRUS_4
Thsd7b	49.448	0.298357	0.22166	1.34601	0.178299	0.289793	0.42	0.33	0.63	0.64	0.55	0.53	0.33	0.44
Itch	3211.07	-0.214731	0.0606352	-3.54136	0.000398066	0.00110687	27.4	28.51	28.51	32.41	27.78	25.11	25	25.03
Gnai1	1204.73	-0.137918	0.0758006	-1.81949	0.068837	0.130004	16.45	17.24	16.77	19.47	17.47	14.99	13.99	15.88
Large1	2088.94	-0.0943927	0.0479434	-1.96884	0.0489719	0.0962585	24.1	23.87	22.94	22.49	22.8	21.76	21.65	20.89
Shtn1	2118.27	-0.0497568	0.061294	-0.811772	0.416923	0.561585	21.31	22.88	24.25	25.28	24.05	22.59	21.87	20.75
Ly75	182.252	-1.24173	0.119574	-10.3846	2.91311e-25	3.12677e-24	1.53	1.69	1.61	1.95	0.73	0.67	0.76	0.66
Smarcad1	2715.68	-0.593089	0.0663658	-8.93667	4.0109e-19	3.19934e-18	40.32	43.97	40.31	45.29	30.33	29.41	27.14	29.64
Neu3	440.98	-0.343815	0.0761957	-4.51226	6.41393e-06	2.15812e-05	6.18	6.17	6.82	6.57	5.01	5.12	4.97	4.59
Atp1a1	24127	-0.910516	0.0607555	-14.9866	8.98902e-51	2.45372e-49	375.24	384.49	384.32	352.11	178.58	203.06	216.88	186.26
Ppp6c	2956.03	-0.304906	0.0609595	-5.00179	5.68008e-07	2.10784e-06	74.82	73.09	70.27	69.03	59.6	55.21	56.84	58.64
Tll1	119.191	-0.611313	0.146957	-4.15981	3.18509e-05	0.000100457	1.17	1.14	1.5	1.36	0.87	0.76	0.93	0.85
Fgf9	40.1782	-0.314067	0.231335	-1.35762	0.174583	0.285001	0.82	0.84	0.81	1.12	0.73	0.6	0.53	0.93
Cux2	551.524	0.0597746	0.0658951	0.907118	0.364345	0.507721	5.58	4.7	5.2	5.3	5.56	4.82	4.89	5.46
Slc28a3	1.93083	-1.60705	1.10084	-1.45983	0.144336	0.243759	0.24	0.32	0.42	0.2	0.13	0.19	0.08	0.08
Pou4f1	10.4209	-1.60058	0.479173	-3.3403	0.000836874	0.00223869	0.22	0.35	0.33	0.13	0.08	0.19	0.04	0.08
Fbxl17	826.055	-0.15158	0.0624989	-2.42532	0.015295	0.0335105	16.04	13.82	11.53	13.22	10.66	12.88	13.52	10.77
Irx1	25.2152	-1.73423	0.378635	-4.5802	4.64522e-06	1.58521e-05	1.04	1.18	1.07	1.07	0.92	0.4	0.21	0.29
Nrg3	32.9279	-0.367695	0.251816	-1.46018	0.144242	0.243648	0.59	0.46	0.45	0.57	0.38	0.29	0.37	0.34
Mapre3	2769.3	-0.238778	0.0834468	-2.86144	0.00421716	0.01021	91.46	91.09	87.46	72.64	59.79	71.9	74.01	78.47
Lrmda	24.0722	-1.41106	0.338311	-4.17088	3.03424e-05	9.59561e-05	2.09	1.49	1.5	1.65	0.34	0.6	0.88	0.62
Prkcq	560.039	-1.44809	0.131827	-10.9847	4.52528e-28	5.48106e-27	11.38	12.29	10.82	13.62	5.85	4.54	3.22	3.78
F13a1	143.508	-3.25629	0.176021	-18.4994	2.08616e-76	1.17096e-74	2.75	2.75	2.78	3.27	0.29	0.3	0.32	0.23
Cpz	19.8764	-3.30105	0.468808	-7.04138	1.90344e-12	1.04798e-11	0.57	0.71	0.77	0.6	0.05	0.04	0.14	0.02
Asns	1044.91	-0.93554	0.0633603	-14.7654	2.44849e-49	6.26794e-48	34.46	29.46	34.07	32.83	16.41	15.38	18.29	17.04
Ext1	3845.23	-0.620498	0.0387407	-16.0167	9.77033e-58	3.25243e-56	64.44	68.89	65.75	69.65	44.88	43.88	43.54	42.05
Mipep	1683.28	-0.808356	0.0606919	-13.319	1.79474e-40	3.44495e-39	30.8	30.57	29.73	28.09	17.5	15.73	17.59	15.49
Pacrg	1996.79	-0.507438	0.0578776	-8.76743	1.82795e-18	1.4112e-17	98.51	96.16	99.33	89.16	72.15	77.06	75.35	66.92
Tmcc3	2244.75	0.398565	0.0560661	7.10883	1.17031e-12	6.53778e-12	16.64	17.29	17.88	18.65	23.44	21.84	21.22	21.4
Lysmd4	828.605	0.173718	0.0585011	2.96948	0.00298304	0.00739471	12.54	13.23	12.53	13.77	15.31	14.84	15.29	15.12
Itgb1	17831.7	0.187729	0.0442682	4.24072	2.22807e-05	7.13137e-05	186.53	199.93	201.28	203.97	227.51	228.23	219.5	209.76
Igfbp3	17421	0.954252	0.045479	20.9823	9.52338e-98	9.14668e-96	218.59	225.55	219.1	205.37	402.34	441.47	401.23	407.55
Runx1	178.237	0.45173	0.119561	3.77824	0.000157943	0.000460719	1.56	1.4	1.3	1.08	1.73	2.08	2.26	2
Atf6b	2439.05	0.587634	0.0603405	9.73863	2.06315e-22	1.93077e-21	31.95	34.02	34.3	32.49	43.44	49.62	51.11	51.94
Pigt	6553.38	0.485211	0.0840525	5.77272	7.8002e-09	3.35447e-08	96.99	100.15	100.79	86.41	106.3	133.46	144.9	146.06
Got2	2839.54	0.208289	0.0425576	4.89428	9.86657e-07	3.57696e-06	91	87.71	90.17	89.5	101.38	102.29	95.04	103.83
Bin1	2610.63	0.528374	0.0594348	8.88999	6.11142e-19	4.82293e-18	45.61	46.57	41.86	42.59	59.65	56.96	57.91	66.73
Zdhhc14	288.297	0.395878	0.102427	3.86498	0.000111099	0.000329297	3.32	3.58	3.24	3.35	4.1	4.02	4.22	5.28
Adra2a	1103.62	0.178491	0.102588	1.73988	0.0818809	0.150752	12.53	13.54	13.81	9.95	11.73	13.81	15.94	14.22
Cdh22	274.403	0.163823	0.113072	1.44884	0.147383	0.248097	3.46	2.71	3.55	3.1	3.61	3.11	3.76	4.65
Kcna5	65.1183	0.489747	0.201016	2.43636	0.0148359	0.0326011	0.9	0.67	1.09	0.65	1.36	0.95	1.09	1.23
Nxph1	594.526	0.297591	0.0714911	4.16263	3.146e-05	9.93088e-05	8.84	8.16	8.38	9.15	11.12	10.64	9.74	10.69
Arid1b	3941.43	0.396191	0.0401772	9.86109	6.13791e-23	5.90168e-22	19.3	19.08	19.82	18.4	23.36	24.48	25.71	25.81
Dclk2	9273.33	0.420929	0.0399663	10.5321	6.14587e-26	6.8138e-25	68.2	69.69	68.1	66.01	86.31	89.7	91.56	95.37
Dpp9	2023.7	0.607141	0.066203	9.17091	4.69056e-20	3.91994e-19	19.73	20.16	19.43	17.72	25.35	30.11	29.81	31.6
Ptprm	2569.28	0.50673	0.0476478	10.6349	2.05029e-26	2.32074e-25	18.2	18.24	19.34	17.78	24.06	25.83	25.68	27.83
Rgs6	979.877	0.775235	0.0615662	12.5919	2.33967e-36	3.91434e-35	10.3	9.02	9.18	9.52	13.71	16.48	15.49	15.35
App	28966.5	0.718918	0.0381452	18.8469	3.11611e-79	1.86621e-77	285.41	307.61	302.32	297.63	451.07	485.95	488.31	500.88
Cadm1	7781.36	0.569836	0.0458542	12.4271	1.862e-35	3.00657e-34	88.88	91.2	88.74	93.31	131.62	130.78	129.05	130.53
Synpo2	4491.02	1.06256	0.041803	25.4182	1.5858e-142	3.87954e-140	17.37	18.86	18.3	19.33	35.48	39.1	36.51	36.8
Gm13293	441.298	1.65444	0.0851173	19.4372	3.74259e-84	2.63016e-82	4.34	4.74	5.39	4.58	13.91	15.55	14.79	14.45
Kcnma1	422.598	0.772016	0.080137	9.6337	5.76171e-22	5.28333e-21	1.7	1.92	1.5	1.79	2.8	2.66	2.56	2.54
Gulp1	977.895	0.359402	0.0873414	4.11491	3.87322e-05	0.000121201	21.97	25.16	23.21	21.84	30.59	31.1	28.33	26.1
Cd99l2	3863.14	0.317851	0.0390091	8.14814	3.69551e-16	2.51198e-15	43.6	43.15	42.67	43.74	54.28	53.69	53.23	51.73
Arl14ep	2122.25	0.325523	0.052043	6.25488	3.97819e-10	1.87636e-09	32.9	33.55	33.65	36.33	43.75	44.56	41.3	41.94
Macrod2	721.855	0.265949	0.0780396	3.40787	0.000654723	0.00177746	13.71	15.64	14.87	13.67	16.56	16.43	14.33	14.71
Mcm9	670.891	0.478631	0.0628851	7.61119	2.71586e-14	1.67009e-13	14.77	11.32	13.12	11.3	15.63	14.05	13.34	13.19
Kcna1	20.7138	0.860433	0.351108	2.45062	0.0142609	0.0314433	0.22	0.19	0.16	0.11	0.22	0.41	0.29	0.21
Hmga2	16.6215	0.420305	0.365817	1.14895	0.250576	0.380397	0.14	0.22	0.23	0.18	0.27	0.19	0.26	0.19
Csnk1g3	1962.05	0.0958118	0.0534703	1.79187	0.0731537	0.13691	25.35	28.02	28.68	29.09	30.84	27.4	26.72	28.81
Lgr5	71.0366	0.00181343	0.182433	0.00994024	0.992069	0.997327	0.8	0.83	0.62	0.86	0.74	0.97	0.72	0.73
Dicer1	3697.37	0.221109	0.0397723	5.55938	2.70728e-08	1.1197e-07	23.96	22.6	25.39	25.83	27.37	25.86	25.41	27.13
Prickle2	2041.15	0.264928	0.0478181	5.54033	3.01901e-08	1.24387e-07	10.42	11.52	11.96	11.48	13.88	13.22	13.66	13.88
Kdm5d	1125.22	0.196531	0.0609416	3.22491	0.00126014	0.00329513	10.04	10.96	9.76	11.43	12.5	11.04	11.54	11.18
Zfp619	407.259	0.123476	0.081049	1.52347	0.12764	0.219858	2.78	2.85	2.67	3.07	3.27	3.09	2.81	3.1
Tob1	2272.55	0.0776042	0.0526758	1.47324	0.140686	0.238516	41.14	44.15	43.09	40.85	40.44	45.2	43.39	47.45
Shisa6	1391.05	0.250206	0.0598914	4.17766	2.94524e-05	9.32098e-05	8.94	9.06	8.26	9.81	8.14	10.76	11.37	9.49
